# Supplementary material for: Preeclampsia is Associated with Sex-Specific Transcriptional and Proteomic Changes in Fetal Erythroid Cells
Source: Int J Mol Sci. 2019 Apr 25;20(8):2038. doi: 10.3390/ijms20082038 (PMC6514549; doi:10.3390/ijms20082038)
Supplement: Supplementary file 1 [file ijms-20-02038-s001.zip]

Archive with 13 entries (12 files):
- Supplementary Figure S2- Masoumi.tiff
- __MACOSX/
- __MACOSX/._Supplementary Figure S2- Masoumi.tiff
- Supplementary Figure S1- Masoumi.tiff
- __MACOSX/._Supplementary Figure S1- Masoumi.tiff
- Supplementary information.doc
- __MACOSX/._Supplementary information.doc
- Supplementary Table S2.xls
- __MACOSX/._Supplementary Table S2.xls
- Supplementary Table S3.xls
- __MACOSX/._Supplementary Table S3.xls
- Supplementary Figure S3- Masoumi.tiff
- __MACOSX/._Supplementary Figure S3- Masoumi.tiff
