# Supplementary material for: Preeclampsia is Associated with Sex-Specific Transcriptional and Proteomic Changes in Fetal Erythroid Cells
Source: Int J Mol Sci. 2019 Apr 25;20(8):2038. doi: 10.3390/ijms20082038 (PMC6514549; doi:10.3390/ijms20082038)
Supplement: Supplementary file 1 [file ijms-20-02038-s001.zip › Supplementary Table S2.xls]

## Sheet: DE proteins
		average Ctrl		average test		Fold change	t-test
		ratio	STDEV	ratio	STDEV	test/Ctrl
Accession	Description					Significantly lower levels
						Fold change decrease ≥ 20%	p value ≤ 0.05
Q86V88	Magnesium-dependent phosphatase 1 OS=Homo sapiens GN=MDP1 PE=1 SV=1 - [MGDP1_HUMAN]	1.02791	0.211297	0.683815	0.238263	-33.4755	0.0207936
Q8N4N3	Kelch-like protein 36 OS=Homo sapiens GN=KLHL36 PE=1 SV=1 - [KLH36_HUMAN]	1.06096	0.195519	0.747554	0.238902	-29.5397	0.0300002
Q86U28	Iron-sulfur cluster assembly 2 homolog, mitochondrial OS=Homo sapiens GN=ISCA2 PE=1 SV=2 - [ISCA2_HUMAN]	1.07316	0.239387	0.766468	0.251668	-28.5782	0.0519051
P51817	cAMP-dependent protein kinase catalytic subunit PRKX OS=Homo sapiens GN=PRKX PE=1 SV=1 - [PRKX_HUMAN]	1.02203	0.0704529	0.732733	0.154087	-28.3061	0.000138033
Q969R8	Integrin-alpha FG-GAP repeat-containing protein 2 OS=Homo sapiens GN=ITFG2 PE=1 SV=1 - [ITFG2_HUMAN]	1.01278	0.0994372	0.739626	0.220936	-26.9707	0.0173152
Q2VPK5	Cytoplasmic tRNA 2-thiolation protein 2 OS=Homo sapiens GN=CTU2 PE=1 SV=1 - [CTU2_HUMAN]	1.03896	0.203087	0.768801	0.208507	-26.003	0.0513412
O14879	Interferon-induced protein with tetratricopeptide repeats 3 OS=Homo sapiens GN=IFIT3 PE=1 SV=1 - [IFIT3_HUMAN]	0.99023	0.194348	0.736434	0.221764	-25.63	0.0384762
Q96CX6	Leucine-rich repeat-containing protein 58 OS=Homo sapiens GN=LRRC58 PE=1 SV=2 - [LRC58_HUMAN]	1.01937	0.106025	0.771777	0.184761	-24.2889	0.00917204
P52739	Zinc finger protein 131 OS=Homo sapiens GN=ZNF131 PE=1 SV=2 - [ZN131_HUMAN]	1.02704	0.108684	0.780098	0.149665	-24.0442	0.00468399
Q6N043	Zinc finger protein 280D OS=Homo sapiens GN=ZNF280D PE=1 SV=3 - [Z280D_HUMAN]	1.00129	0.135894	0.764427	0.113914	-23.6561	0.0153989
O43739	Cytohesin-3 OS=Homo sapiens GN=CYTH3 PE=1 SV=2 - [CYH3_HUMAN]	0.985502	0.138284	0.759132	0.188537	-22.9699	0.0195457
O43822	Protein C21orf2 OS=Homo sapiens GN=C21orf2 PE=1 SV=1 - [CU002_HUMAN]	1.00018	0.0969002	0.772382	0.147862	-22.7753	0.0157204
Q13615	Myotubularin-related protein 3 OS=Homo sapiens GN=MTMR3 PE=1 SV=3 - [MTMR3_HUMAN]	1.03805	0.11511	0.825775	0.155174	-20.4495	0.0155784
O60942	mRNA-capping enzyme OS=Homo sapiens GN=RNGTT PE=1 SV=1 - [MCE1_HUMAN]	1.01301	0.138687	0.807915	0.176264	-20.2464	0.0305707
						Significantly higher levels
						Fold change increase ≥ 20%	p value ≤ 0.05
O43286	Beta-1,4-galactosyltransferase 5 OS=Homo sapiens GN=B4GALT5 PE=2 SV=1 - [B4GT5_HUMAN]	1.02861	0.118648	1.2303	0.110398	19.6074	0.0186309
Q16540	39S ribosomal protein L23, mitochondrial OS=Homo sapiens GN=MRPL23 PE=1 SV=1 - [RM23_HUMAN]	1.02824	0.0920454	1.23287	0.160392	19.9005	0.0289248
O14925	Mitochondrial import inner membrane translocase subunit Tim23 OS=Homo sapiens GN=TIMM23 PE=1 SV=1 - [TIM23_HUMAN]	1.02761	0.0841154	1.23294	0.152861	19.9822	0.00551763
O43324	Eukaryotic translation elongation factor 1 epsilon-1 OS=Homo sapiens GN=EEF1E1 PE=1 SV=1 - [MCA3_HUMAN]	1.02867	0.0674026	1.23494	0.143657	20.052	0.0030406
Q8NG11	Tetraspanin-14 OS=Homo sapiens GN=TSPAN14 PE=1 SV=1 - [TSN14_HUMAN]	0.984636	0.0576214	1.18209	0.116426	20.0533	0.0155752
A2RU67	Protein FAM234B OS=Homo sapiens GN=FAM234B PE=1 SV=1 - [F234B_HUMAN]	1.03926	0.142724	1.24899	0.130923	20.1804	0.0334536
P39656	Dolichyl-diphosphooligosaccharide--protein glycosyltransferase 48 kDa subunit OS=Homo sapiens GN=DDOST PE=1 SV=4 - [OST48_HUMAN]	1.02959	0.123887	1.23747	0.140914	20.1904	0.0379883
O14949	Cytochrome b-c1 complex subunit 8 OS=Homo sapiens GN=UQCRQ PE=1 SV=4 - [QCR8_HUMAN]	1.02928	0.113903	1.23825	0.146603	20.3024	0.0206692
Q5TGZ0	MICOS complex subunit MIC10 OS=Homo sapiens GN=MINOS1 PE=1 SV=1 - [MIC10_HUMAN]	0.99911	0.0628911	1.20255	0.136988	20.3618	0.0387175
P05141	ADP/ATP translocase 2 OS=Homo sapiens GN=SLC25A5 PE=1 SV=7 - [ADT2_HUMAN]	1.03239	0.0709697	1.24318	0.179904	20.417	0.0208598
P61619	Protein transport protein Sec61 subunit alpha isoform 1 OS=Homo sapiens GN=SEC61A1 PE=1 SV=2 - [S61A1_HUMAN]	1.01864	0.116185	1.22668	0.162091	20.4233	0.0316665
Q9NYL4	Peptidyl-prolyl cis-trans isomerase FKBP11 OS=Homo sapiens GN=FKBP11 PE=1 SV=1 - [FKB11_HUMAN]	1.01654	0.133094	1.22465	0.170471	20.472	0.052648
Q70UQ0	Inhibitor of nuclear factor kappa-B kinase-interacting protein OS=Homo sapiens GN=IKBIP PE=1 SV=1 - [IKIP_HUMAN]	1.01317	0.079587	1.22854	0.14428	21.2574	0.0200193
Q5UCC4	ER membrane protein complex subunit 10 OS=Homo sapiens GN=EMC10 PE=1 SV=1 - [EMC10_HUMAN]	1.021	0.125269	1.23913	0.151484	21.3638	0.0376767
P24539	ATP synthase F(0) complex subunit B1, mitochondrial OS=Homo sapiens GN=ATP5F1 PE=1 SV=2 - [AT5F1_HUMAN]	1.03196	0.129699	1.25612	0.160801	21.7218	0.0423729
P67812	Signal peptidase complex catalytic subunit SEC11A OS=Homo sapiens GN=SEC11A PE=1 SV=1 - [SC11A_HUMAN]	1.02621	0.16079	1.25145	0.157549	21.9488	0.0463965
Q9H173	Nucleotide exchange factor SIL1 OS=Homo sapiens GN=SIL1 PE=1 SV=1 - [SIL1_HUMAN]	0.999588	0.113234	1.21913	0.156308	21.9627	0.0388173
P13612	Integrin alpha-4 OS=Homo sapiens GN=ITGA4 PE=1 SV=3 - [ITA4_HUMAN]	1.02778	0.117187	1.25369	0.174376	21.9802	0.0136745
P31930	Cytochrome b-c1 complex subunit 1, mitochondrial OS=Homo sapiens GN=UQCRC1 PE=1 SV=3 - [QCR1_HUMAN]	1.03661	0.118899	1.26492	0.170916	22.0237	0.0362374
Q9BZQ6	ER degradation-enhancing alpha-mannosidase-like protein 3 OS=Homo sapiens GN=EDEM3 PE=1 SV=2 - [EDEM3_HUMAN]	1.01746	0.156268	1.24191	0.202761	22.0592	0.0475076
P00505	Aspartate aminotransferase, mitochondrial OS=Homo sapiens GN=GOT2 PE=1 SV=3 - [AATM_HUMAN]	1.04207	0.108563	1.2745	0.162727	22.3039	0.0209688
P46977	Dolichyl-diphosphooligosaccharide--protein glycosyltransferase subunit STT3A OS=Homo sapiens GN=STT3A PE=1 SV=2 - [STT3A_HUMAN]	1.01736	0.154276	1.25293	0.179101	23.155	0.0418564
Q00059	Transcription factor A, mitochondrial OS=Homo sapiens GN=TFAM PE=1 SV=1 - [TFAM_HUMAN]	1.03381	0.171049	1.27606	0.173803	23.4329	0.0360613
P05556	Integrin beta-1 OS=Homo sapiens GN=ITGB1 PE=1 SV=2 - [ITB1_HUMAN]	1.03417	0.144578	1.27915	0.162689	23.6887	0.025466
P00846	ATP synthase subunit a OS=Homo sapiens GN=MT-ATP6 PE=1 SV=1 - [ATP6_HUMAN]	1.04395	0.11961	1.29128	0.190921	23.6914	0.029317
Q5BJF2	Transmembrane protein 97 OS=Homo sapiens GN=TMEM97 PE=1 SV=1 - [TMM97_HUMAN]	1.05198	0.153854	1.30267	0.205847	23.8305	0.0258097
Q9UDX5	Mitochondrial fission process protein 1 OS=Homo sapiens GN=MTFP1 PE=1 SV=1 - [MTFP1_HUMAN]	1.04687	0.144143	1.29715	0.201321	23.9075	0.0258572
P03923	NADH-ubiquinone oxidoreductase chain 6 OS=Homo sapiens GN=MT-ND6 PE=1 SV=2 - [NU6M_HUMAN]	1.0381	0.0638757	1.29009	0.136896	24.2749	0.0299703
Q9Y619	Mitochondrial ornithine transporter 1 OS=Homo sapiens GN=SLC25A15 PE=1 SV=1 - [ORNT1_HUMAN]	1.03658	0.148345	1.28826	0.257592	24.28	0.0502111
Q9Y3Q3	Transmembrane emp24 domain-containing protein 3 OS=Homo sapiens GN=TMED3 PE=1 SV=1 - [TMED3_HUMAN]	1.02642	0.0934881	1.27571	0.177529	24.2876	0.0160462
P42892	Endothelin-converting enzyme 1 OS=Homo sapiens GN=ECE1 PE=1 SV=2 - [ECE1_HUMAN]	1.04255	0.0854568	1.29704	0.140535	24.4112	0.0276494
Q13530	Serine incorporator 3 OS=Homo sapiens GN=SERINC3 PE=2 SV=2 - [SERC3_HUMAN]	1.0399	0.0633249	1.29379	0.19998	24.4146	0.0171744
Q8IZN3	Probable palmitoyltransferase ZDHHC14 OS=Homo sapiens GN=ZDHHC14 PE=1 SV=1 - [ZDH14_HUMAN]	1.02105	0.189888	1.27287	0.147261	24.6627	0.0432728
Q12999	Tetraspanin-31 OS=Homo sapiens GN=TSPAN31 PE=2 SV=1 - [TSN31_HUMAN]	1.01492	0.144047	1.26601	0.204156	24.7401	0.0139024
Q99623	Prohibitin-2 OS=Homo sapiens GN=PHB2 PE=1 SV=2 - [PHB2_HUMAN]	1.02332	0.133388	1.27701	0.201504	24.7911	0.0439546
Q9H2H9	Sodium-coupled neutral amino acid transporter 1 OS=Homo sapiens GN=SLC38A1 PE=1 SV=1 - [S38A1_HUMAN]	1.01565	0.149518	1.27171	0.213275	25.211	0.017718
Q9UP52	Transferrin receptor protein 2 OS=Homo sapiens GN=TFR2 PE=1 SV=1 - [TFR2_HUMAN]	1.03158	0.125342	1.29168	0.201323	25.214	0.0162214
Q9BSR8	Protein YIPF4 OS=Homo sapiens GN=YIPF4 PE=1 SV=1 - [YIPF4_HUMAN]	1.03787	0.0666317	1.3026	0.174701	25.5064	0.00766726
Q9UBV2	Protein sel-1 homolog 1 OS=Homo sapiens GN=SEL1L PE=1 SV=3 - [SE1L1_HUMAN]	1.02516	0.135153	1.28767	0.164615	25.6064	0.0175448
Q9BW60	Elongation of very long chain fatty acids protein 1 OS=Homo sapiens GN=ELOVL1 PE=1 SV=1 - [ELOV1_HUMAN]	1.04851	0.172009	1.31852	0.238964	25.7517	0.032598
Q9Y225	RING finger protein 24 OS=Homo sapiens GN=RNF24 PE=1 SV=1 - [RNF24_HUMAN]	1.00719	0.0684433	1.26759	0.183561	25.8532	0.00358788
O75787	Renin receptor OS=Homo sapiens GN=ATP6AP2 PE=1 SV=2 - [RENR_HUMAN]	0.967887	0.114649	1.21896	0.204793	25.94	0.0488041
Q8WV93	Lactation elevated protein 1 OS=Homo sapiens GN=LACE1 PE=1 SV=2 - [LACE1_HUMAN]	1.03614	0.135552	1.30758	0.208077	26.1975	0.0248436
O75947	ATP synthase subunit d, mitochondrial OS=Homo sapiens GN=ATP5H PE=1 SV=3 - [ATP5H_HUMAN]	1.02991	0.177909	1.29984	0.206743	26.2087	0.0480021
Q9H8W3	Protein FAM204A OS=Homo sapiens GN=FAM204A PE=2 SV=1 - [F204A_HUMAN]	1.01719	0.103678	1.2839	0.142926	26.2202	0.0401192
P48357	Leptin receptor OS=Homo sapiens GN=LEPR PE=1 SV=2 - [LEPR_HUMAN]	1.01929	0.132425	1.28839	0.17633	26.4012	0.0173669
Q96EC8	Protein YIPF6 OS=Homo sapiens GN=YIPF6 PE=1 SV=2 - [YIPF6_HUMAN]	1.04091	0.165477	1.31573	0.176224	26.4018	0.0175856
Q04837	Single-stranded DNA-binding protein, mitochondrial OS=Homo sapiens GN=SSBP1 PE=1 SV=1 - [SSBP_HUMAN]	1.04079	0.188127	1.31985	0.163098	26.8122	0.0290809
P47985	Cytochrome b-c1 complex subunit Rieske, mitochondrial OS=Homo sapiens GN=UQCRFS1 PE=1 SV=2 - [UCRI_HUMAN]	1.04577	0.147366	1.32676	0.193559	26.8685	0.0221241
Q9NU23	LYR motif-containing protein 2 OS=Homo sapiens GN=LYRM2 PE=1 SV=1 - [LYRM2_HUMAN]	1.01516	0.157872	1.28994	0.11798	27.0679	0.0406523
O96008	Mitochondrial import receptor subunit TOM40 homolog OS=Homo sapiens GN=TOMM40 PE=1 SV=1 - [TOM40_HUMAN]	1.01863	0.120465	1.29442	0.22793	27.0753	0.0383062
Q8IXM3	39S ribosomal protein L41, mitochondrial OS=Homo sapiens GN=MRPL41 PE=1 SV=1 - [RM41_HUMAN]	1.03237	0.181831	1.31283	0.156088	27.1673	0.0271937
P43307	Translocon-associated protein subunit alpha OS=Homo sapiens GN=SSR1 PE=1 SV=3 - [SSRA_HUMAN]	1.02304	0.139037	1.30381	0.196063	27.4452	0.0309317
Q9Y287	Integral membrane protein 2B OS=Homo sapiens GN=ITM2B PE=1 SV=1 - [ITM2B_HUMAN]	1.03326	0.0911341	1.31984	0.179596	27.7358	0.029777
O75964	ATP synthase subunit g, mitochondrial OS=Homo sapiens GN=ATP5L PE=1 SV=3 - [ATP5L_HUMAN]	1.01436	0.127847	1.29599	0.204779	27.7636	0.0248138
Q96IX5	Up-regulated during skeletal muscle growth protein 5 OS=Homo sapiens GN=USMG5 PE=1 SV=1 - [USMG5_HUMAN]	1.01242	0.144808	1.29598	0.247947	28.0076	0.0522616
P14927	Cytochrome b-c1 complex subunit 7 OS=Homo sapiens GN=UQCRB PE=1 SV=2 - [QCR7_HUMAN]	1.0563	0.150138	1.35227	0.20939	28.0196	0.0203439
P12236	ADP/ATP translocase 3 OS=Homo sapiens GN=SLC25A6 PE=1 SV=4 - [ADT3_HUMAN]	1.02116	0.0954837	1.31109	0.188701	28.3927	0.0135917
P51797	Chloride transport protein 6 OS=Homo sapiens GN=CLCN6 PE=1 SV=2 - [CLCN6_HUMAN]	1.01101	0.110084	1.29834	0.241202	28.4203	0.00896507
Q8IXR5	Protein FAM178B OS=Homo sapiens GN=FAM178B PE=2 SV=2 - [F178B_HUMAN]	1.05609	0.178451	1.35635	0.247635	28.4309	0.0142928
Q9NY35	Claudin domain-containing protein 1 OS=Homo sapiens GN=CLDND1 PE=1 SV=1 - [CLDN1_HUMAN]	1.01347	0.078616	1.30735	0.216846	28.9973	0.0170554
P12259	Coagulation factor V OS=Homo sapiens GN=F5 PE=1 SV=4 - [FA5_HUMAN]	1.02328	0.149496	1.32126	0.203872	29.1196	0.0296466
P17813	Endoglin OS=Homo sapiens GN=ENG PE=1 SV=2 - [EGLN_HUMAN]	1.02237	0.144787	1.32305	0.223286	29.4096	0.0542664
Q06481	Amyloid-like protein 2 OS=Homo sapiens GN=APLP2 PE=1 SV=2 - [APLP2_HUMAN]	1.00549	0.0715934	1.30464	0.144759	29.7518	0.0131542
O75880	Protein SCO1 homolog, mitochondrial OS=Homo sapiens GN=SCO1 PE=1 SV=1 - [SCO1_HUMAN]	1.01697	0.11562	1.32033	0.213906	29.8299	0.012487
Q5SR56	Hippocampus abundant transcript-like protein 1 OS=Homo sapiens GN=MFSD14B PE=2 SV=3 - [MF14B_HUMAN]	1.01399	0.187676	1.31686	0.200479	29.8697	0.0222585
P60059	Protein transport protein Sec61 subunit gamma OS=Homo sapiens GN=SEC61G PE=1 SV=1 - [SC61G_HUMAN]	1.0127	0.154949	1.31548	0.266248	29.8978	0.0538598
P56378	6.8 kDa mitochondrial proteolipid OS=Homo sapiens GN=MP68 PE=1 SV=1 - [68MP_HUMAN]	1.01951	0.133487	1.32925	0.241	30.3816	0.035185
O43759	Synaptogyrin-1 OS=Homo sapiens GN=SYNGR1 PE=1 SV=2 - [SNG1_HUMAN]	1.02321	0.159629	1.33432	0.19858	30.4052	0.00597031
Q8N4H5	Mitochondrial import receptor subunit TOM5 homolog OS=Homo sapiens GN=TOMM5 PE=1 SV=1 - [TOM5_HUMAN]	1.03604	0.169811	1.357	0.240862	30.9793	0.0338264
Q9HD45	Transmembrane 9 superfamily member 3 OS=Homo sapiens GN=TM9SF3 PE=1 SV=2 - [TM9S3_HUMAN]	1.02657	0.126734	1.35172	0.225514	31.6733	0.0135977
P01906	HLA class II histocompatibility antigen, DQ alpha 2 chain OS=Homo sapiens GN=HLA-DQA2 PE=1 SV=2 - [DQA2_HUMAN]	0.975378	0.170675	1.2934	0.243798	32.6049	0.0458804
L0R6Q1	SLC35A4 upstream open reading frame protein OS=Homo sapiens GN=SLC35A4 PE=3 SV=1 - [S35U4_HUMAN]	1.01322	0.122456	1.35096	0.223036	33.3331	0.0026322
P02654	Apolipoprotein C-I OS=Homo sapiens GN=APOC1 PE=1 SV=1 - [APOC1_HUMAN]	1.01552	0.27673	1.362	0.31796	34.1179	0.0514349
Q9BT43	DNA-directed RNA polymerase III subunit RPC7-like OS=Homo sapiens GN=POLR3GL PE=1 SV=1 - [RPC7L_HUMAN]	1.03784	0.0992149	1.39568	0.226409	34.4799	0.0146575
O60830	Mitochondrial import inner membrane translocase subunit Tim17-B OS=Homo sapiens GN=TIMM17B PE=1 SV=1 - [TI17B_HUMAN]	1.03804	0.148333	1.40168	0.296395	35.0309	0.00730849
P60033	CD81 antigen OS=Homo sapiens GN=CD81 PE=1 SV=1 - [CD81_HUMAN]	1.00493	0.198558	1.3695	0.289181	36.2772	0.009333
Q9NP59	Solute carrier family 40 member 1 OS=Homo sapiens GN=SLC40A1 PE=1 SV=1 - [S40A1_HUMAN]	1.0275	0.0890888	1.40171	0.256324	36.4196	0.00425291
Q8N0U8	Vitamin K epoxide reductase complex subunit 1-like protein 1 OS=Homo sapiens GN=VKORC1L1 PE=1 SV=2 - [VKORL_HUMAN]	1.06397	0.205498	1.45223	0.291785	36.4923	0.00943113
P56134	ATP synthase subunit f, mitochondrial OS=Homo sapiens GN=ATP5J2 PE=1 SV=3 - [ATPK_HUMAN]	1.01141	0.13678	1.38931	0.267087	37.3633	0.0134909
P55058	Phospholipid transfer protein OS=Homo sapiens GN=PLTP PE=1 SV=1 - [PLTP_HUMAN]	1.01356	0.197929	1.39316	0.310345	37.4514	0.049032
Q9C0K1	Zinc transporter ZIP8 OS=Homo sapiens GN=SLC39A8 PE=2 SV=1 - [S39A8_HUMAN]	1.01211	0.145371	1.40899	0.358198	39.2141	0.0169769
P16671	Platelet glycoprotein 4 OS=Homo sapiens GN=CD36 PE=1 SV=2 - [CD36_HUMAN]	1.05127	0.211027	1.47039	0.249661	39.8684	0.0190556
P31431	Syndecan-4 OS=Homo sapiens GN=SDC4 PE=1 SV=2 - [SDC4_HUMAN]	1.03089	0.211071	1.45683	0.302855	41.3184	0.0245372
P01892	HLA class I histocompatibility antigen, A-2 alpha chain OS=Homo sapiens GN=HLA-A PE=1 SV=1 - [1A02_HUMAN]	1.07432	0.203971	1.5199	0.340592	41.4747	0.00902638
P02794	Ferritin heavy chain OS=Homo sapiens GN=FTH1 PE=1 SV=2 - [FRIH_HUMAN]	0.974755	0.184593	1.42014	0.410691	45.6925	0.0165583
Q14108	Lysosome membrane protein 2 OS=Homo sapiens GN=SCARB2 PE=1 SV=2 - [SCRB2_HUMAN]	0.955619	0.187003	1.43308	0.332081	49.9641	0.00443961
Q9H8M2	Bromodomain-containing protein 9 OS=Homo sapiens GN=BRD9 PE=1 SV=2 - [BRD9_HUMAN]	1.00457	0.273705	1.53793	0.393504	53.0926	0.0410438
Q9BRY0	Zinc transporter ZIP3 OS=Homo sapiens GN=SLC39A3 PE=1 SV=2 - [S39A3_HUMAN]	1.03132	0.0998827	1.5815	0.349638	53.3471	0.000982317
Q9BQT8	Mitochondrial 2-oxodicarboxylate carrier OS=Homo sapiens GN=SLC25A21 PE=1 SV=1 - [ODC_HUMAN]	1.01623	0.169789	1.84647	0.481736	81.6981	8.26614e-05

## Sheet: All detected proteins
						CF Sample	ID2686 2:4	ID2686 2:3	ID2686 1:5	ID2686 1:3	ID2686 1:2	ID2686 2:2	ID2686 1:6	ID2686 1:4	ID2686 2:6	ID2686 2:5
						Label	127N	128C	129N	130N	131	128N	129C	130C	126	127C
						Sample	Ctrl	Ctrl	Ctrl	Ctrl	Ctrl	Test	Test	Test	Test	Test
						Ratio sample/ctrl:s	928	927	922	911	909	926	929	915	989	930
							/Average Ctrl:s	/Average Ctrl:s	/Average Ctrl:s	/Average Ctrl:s	/Average Ctrl:s	/Average Ctrl:s	/Average Ctrl:s	/Average Ctrl:s	/Average Ctrl:s	/Average Ctrl:s
Accession	Description	MW [kDa]	Coverage	# Proteins	# Peptides	# Unique Peptides	127_N/(127_N+128_C+129_N+130_N+131)	128_C/(127_N+128_C+129_N+130_N+131)	129_N/(127_N+128_C+129_N+130_N+131)	130_N/(127_N+128_C+129_N+130_N+131)	131/(127_N+128_C+129_N+130_N+131)	128_N/(127_N+128_C+129_N+130_N+131)	129_C/(127_N+128_C+129_N+130_N+131)	130_C/(127_N+128_C+129_N+130_N+131)	126/(127_N+128_C+129_N+130_N+131)	127_C/(127_N+128_C+129_N+130_N+131)
Q86V88	Magnesium-dependent phosphatase 1 OS=Homo sapiens GN=MDP1 PE=1 SV=1 - [MGDP1_HUMAN]	20.0963	9.66	1	2	2	0.954588	0.86875	1.18785	0.777562	1.35082	0.87374	0.753623	0.582338	0.616471	0.592903
Q8N4N3	Kelch-like protein 36 OS=Homo sapiens GN=KLHL36 PE=1 SV=1 - [KLH36_HUMAN]	69.8517	2.11	1	1	1	1.05082	1.05013	0.960141	0.827453	1.41625	1.00422	0.713721	0.598359	0.705427	0.716046
Q86U28	Iron-sulfur cluster assembly 2 homolog, mitochondrial OS=Homo sapiens GN=ISCA2 PE=1 SV=2 - [ISCA2_HUMAN]	16.4662	9.74	1	1	1	0.746697	1.20684	0.823401	1.32431	1.26454	0.88955	0.686686	0.746904	0.916642	0.592558
P51817	cAMP-dependent protein kinase catalytic subunit PRKX OS=Homo sapiens GN=PRKX PE=1 SV=1 - [PRKX_HUMAN]	40.8701	2.79	1	1	1	0.963605	1.01666	1.0022	1.15735	0.970345	0.791142	0.727748	0.777319	0.659542	0.707915
Q969R8	Integrin-alpha FG-GAP repeat-containing protein 2 OS=Homo sapiens GN=ITFG2 PE=1 SV=1 - [ITFG2_HUMAN]	49.2815	3.58	1	1	1	1.02217	1.11247	1.13014	0.8995	0.899616	0.650051	0.493688	0.795118	0.822166	0.937107
Q2VPK5	Cytoplasmic tRNA 2-thiolation protein 2 OS=Homo sapiens GN=CTU2 PE=1 SV=1 - [CTU2_HUMAN]	56.071	2.14	1	1	1	1.16917	0.928489	0.71102	1.298	1.08813	0.812815	0.904318	0.561671	0.848867	0.716333
O14879	Interferon-induced protein with tetratricopeptide repeats 3 OS=Homo sapiens GN=IFIT3 PE=1 SV=1 - [IFIT3_HUMAN]	55.9495	6.33	1	2	2	0.973636	0.81343	1.36483	0.882651	0.9166	0.726242	0.813951	0.76387	0.617351	0.760754
Q96CX6	Leucine-rich repeat-containing protein 58 OS=Homo sapiens GN=LRRC58 PE=1 SV=2 - [LRC58_HUMAN]	40.5602	4.04	1	1	1	1.01995	0.821969	1.0642	1.05249	1.13825	0.900003	0.619367	0.710674	0.783118	0.845724
P52739	Zinc finger protein 131 OS=Homo sapiens GN=ZNF131 PE=1 SV=2 - [ZN131_HUMAN]	71.377	4.65	1	2	2	0.97085	0.98781	0.892235	1.21176	1.07256	0.820225	0.849349	0.656504	0.797911	0.7765
Q6N043	Zinc finger protein 280D OS=Homo sapiens GN=ZNF280D PE=1 SV=3 - [Z280D_HUMAN]	109.215	0.72	1	1	1	1.22375	0.811773	1.05314	0.940909	0.976893	0.721235	0.852236	0.649565	0.770769	0.828329
O43739	Cytohesin-3 OS=Homo sapiens GN=CYTH3 PE=1 SV=2 - [CYH3_HUMAN]	46.3194	6.25	2	2	1	1.01896	0.786859	1.13247	1.12359	0.865637	0.755531	0.671688	0.738336	0.741067	0.889039
O43822	Protein C21orf2 OS=Homo sapiens GN=C21orf2 PE=1 SV=1 - [CU002_HUMAN]	28.3226	5.08	1	1	1	1.1335	0.889995	1.06405	1.02438	0.88896	0.772298	0.672592	0.774639	0.663747	0.978636
Q13615	Myotubularin-related protein 3 OS=Homo sapiens GN=MTMR3 PE=1 SV=3 - [MTMR3_HUMAN]	133.534	1.5	1	1	1	0.832674	1.01627	1.07163	1.09164	1.17805	0.768043	0.852867	0.911021	0.891101	0.705841
O60942	mRNA-capping enzyme OS=Homo sapiens GN=RNGTT PE=1 SV=1 - [MCE1_HUMAN]	68.5126	4.36	1	2	2	1.02355	0.849033	0.906832	1.25281	1.03284	0.828404	0.749446	0.723283	0.807104	0.931337
Q16637	Survival motor neuron protein OS=Homo sapiens GN=SMN1 PE=1 SV=1 - [SMN_HUMAN]	31.8285	9.52	1	2	2	1.19121	1.05653	0.756697	1.0769	1.16624	0.788449	0.905286	0.841172	0.939317	0.762165
Q9Y2K6	Ubiquitin carboxyl-terminal hydrolase 20 OS=Homo sapiens GN=USP20 PE=1 SV=2 - [UBP20_HUMAN]	101.938	1.2	1	1	1	0.926462	1.04554	1.06187	1.073	1.01787	0.820378	0.836673	0.8047	0.96653	0.709817
P0CAP2	DNA-directed RNA polymerase II subunit GRINL1A OS=Homo sapiens GN=POLR2M PE=1 SV=1 - [GRL1A_HUMAN]	41.7139	6.52	2	2	2	0.866974	0.888575	1.13037	1.02594	1.20174	0.851227	0.783501	0.815888	0.902236	0.781405
Q13029	PR domain zinc finger protein 2 OS=Homo sapiens GN=PRDM2 PE=1 SV=3 - [PRDM2_HUMAN]	188.797	1.11	1	1	1	1.04913	0.836618	1.12588	0.922952	1.14908	0.897504	0.823533	0.710181	0.915253	0.810707
Q6PL24	Protein TMED8 OS=Homo sapiens GN=TMED8 PE=1 SV=1 - [TMED8_HUMAN]	35.7184	18.77	1	5	5	0.917068	1.00601	1.17508	0.941765	1.09978	0.751895	0.822471	0.94516	0.950979	0.736638
Q5T9S5	Coiled-coil domain-containing protein 18 OS=Homo sapiens GN=CCDC18 PE=1 SV=1 - [CCD18_HUMAN]	168.857	1.24	1	2	2	1.10194	0.823961	0.902258	1.13003	1.10661	0.808361	0.836802	0.728752	0.842211	0.939694
Q9NQV5	PR domain-containing protein 11 OS=Homo sapiens GN=PRDM11 PE=1 SV=2 - [PRD11_HUMAN]	57.8259	1.76	1	1	1	1.02026	1.03382	0.880642	1.22701	0.991576	0.790341	0.84542	0.72558	0.973387	0.901589
Q7L5Y1	Mitochondrial enolase superfamily member 1 OS=Homo sapiens GN=ENOSF1 PE=1 SV=1 - [ENOF1_HUMAN]	49.7544	5.87	1	3	3	0.874488	0.841424	1.2237	1.02992	1.12288	0.848403	0.852104	0.864911	0.822678	0.843515
Q99829	Copine-1 OS=Homo sapiens GN=CPNE1 PE=1 SV=1 - [CPNE1_HUMAN]	59.0215	20.3	1	12	12	1.17325	0.842544	1.11184	0.935643	0.927028	0.87944	0.734353	0.899403	0.887413	0.753356
Q92599	Septin-8 OS=Homo sapiens GN=SEPT8 PE=1 SV=4 - [SEPT8_HUMAN]	55.7211	12.22	2	7	4	0.808135	0.894536	1.17347	1.01256	1.16249	0.899509	0.816	0.803256	0.842968	0.842948
Q68DK7	Male-specific lethal 1 homolog OS=Homo sapiens GN=MSL1 PE=1 SV=3 - [MSL1_HUMAN]	67.0866	5.54	1	2	2	0.966847	0.958808	1.02716	1.00709	1.1837	0.838837	0.715203	0.827805	1.03118	0.88708
Q01432	AMP deaminase 3 OS=Homo sapiens GN=AMPD3 PE=1 SV=1 - [AMPD3_HUMAN]	88.7556	5.08	2	4	3	0.907101	0.91066	1.18381	0.939792	1.16883	0.841209	0.824091	0.870977	0.83635	0.906305
Q5EBM0	UMP-CMP kinase 2, mitochondrial OS=Homo sapiens GN=CMPK2 PE=1 SV=3 - [CMPK2_HUMAN]	49.4166	15.59	1	7	7	1.08214	0.815809	1.04765	1.07398	1.05832	0.813403	0.849826	0.867512	0.788391	0.966599
P17612	cAMP-dependent protein kinase catalytic subunit alpha OS=Homo sapiens GN=PRKACA PE=1 SV=2 - [KAPCA_HUMAN]	40.564	16.52	1	6	2	0.844768	1.04801	1.04424	1.13436	1.0494	0.941548	0.88953	0.897225	0.910441	0.691927
O94880	PHD finger protein 14 OS=Homo sapiens GN=PHF14 PE=1 SV=2 - [PHF14_HUMAN]	99.9905	5.18	1	4	4	1.02516	1.00882	1.07578	0.999817	1.0531	0.888315	0.815456	0.850904	0.949032	0.879872
P52824	Diacylglycerol kinase theta OS=Homo sapiens GN=DGKQ PE=1 SV=2 - [DGKQ_HUMAN]	101.09	1.27	1	1	1	0.8585	1.0144	1.11231	1.14818	0.945884	0.844157	0.856821	0.766312	0.979057	0.879338
Q8ND04	Protein SMG8 OS=Homo sapiens GN=SMG8 PE=1 SV=1 - [SMG8_HUMAN]	109.614	4.84	1	3	3	1.07217	0.96363	1.00774	1.08848	0.946213	0.889482	0.827331	0.793845	0.89687	0.930197
P54278	Mismatch repair endonuclease PMS2 OS=Homo sapiens GN=PMS2 PE=1 SV=2 - [PMS2_HUMAN]	95.7361	4.06	5	3	3	1.10196	0.879839	0.928365	1.11581	1.03945	0.86658	0.873175	0.830068	0.760748	1.01779
Q12968	Nuclear factor of activated T-cells, cytoplasmic 3 OS=Homo sapiens GN=NFATC3 PE=1 SV=1 - [NFAC3_HUMAN]	115.522	2.42	3	3	2	1.15002	0.950677	0.919574	1.05126	1.01815	0.84881	0.846318	0.818606	0.94254	0.922969
Q9C0F1	Centrosomal protein of 44 kDa OS=Homo sapiens GN=CEP44 PE=1 SV=2 - [CEP44_HUMAN]	44.1114	3.33	1	1	1	1.0833	1.05389	0.847754	1.09828	1.13833	0.89429	0.92163	0.822513	0.95307	0.908799
Q8N137	Centrobin OS=Homo sapiens GN=CNTROB PE=1 SV=1 - [CNTRB_HUMAN]	101.191	1.55	1	2	2	0.938798	1.04332	0.981102	1.10872	1.10744	0.981606	0.872484	0.776082	0.942246	0.893059
Q00978	Interferon regulatory factor 9 OS=Homo sapiens GN=IRF9 PE=1 SV=1 - [IRF9_HUMAN]	43.6688	7.89	1	3	3	1.024	1.02636	1.0295	0.976426	1.22187	0.861291	0.806602	0.925711	1.06365	0.901079
O94953	Lysine-specific demethylase 4B OS=Homo sapiens GN=KDM4B PE=1 SV=4 - [KDM4B_HUMAN]	121.819	1.55	1	1	1	1.11244	0.950496	1.02979	1.02474	0.931136	0.983281	0.882518	0.900053	0.699446	0.898639
Q93073	Selenocysteine insertion sequence-binding protein 2-like OS=Homo sapiens GN=SECISBP2L PE=1 SV=3 - [SBP2L_HUMAN]	121.7	0.91	1	1	1	0.854448	1.06086	1.05766	1.10386	1.09321	0.842456	0.876364	0.8668	1.00769	0.877799
Q6PFW1	Inositol hexakisphosphate and diphosphoinositol-pentakisphosphate kinase 1 OS=Homo sapiens GN=PPIP5K1 PE=1 SV=1 - [VIP1_HUMAN]	159.42	4.47	1	7	1	0.877996	1.01124	1.16501	1.02448	1.00635	0.885657	0.856041	0.871721	1.0158	0.77826
Q9NWZ3	Interleukin-1 receptor-associated kinase 4 OS=Homo sapiens GN=IRAK4 PE=1 SV=1 - [IRAK4_HUMAN]	51.4969	9.35	1	5	5	1.09477	0.860882	1.034	0.983432	1.08321	0.847624	0.842882	0.902569	0.854225	0.961425
Q86WN1	F-BAR and double SH3 domains protein 1 OS=Homo sapiens GN=FCHSD1 PE=1 SV=1 - [FCSD1_HUMAN]	76.8951	1.16	1	1	1	1.01233	0.915747	1.08175	1.07021	0.959418	0.927832	0.871163	0.839115	0.888028	0.872029
Q9Y6J9	TAF6-like RNA polymerase II p300/CBP-associated factor-associated factor 65 kDa subunit 6L OS=Homo sapiens GN=TAF6L PE=1 SV=1 - [TAF6L_HUMAN]	67.772	9	1	6	6	1.00185	0.938504	1.07215	0.987121	1.06729	0.831246	0.828838	0.881715	0.990918	0.894308
Q8IY17	Neuropathy target esterase OS=Homo sapiens GN=PNPLA6 PE=1 SV=2 - [PLPL6_HUMAN]	149.9	6.88	1	8	8	1.11191	1.01697	1.11414	0.926211	0.934896	0.83847	0.844647	1.02008	0.891092	0.875615
Q9BW62	Katanin p60 ATPase-containing subunit A-like 1 OS=Homo sapiens GN=KATNAL1 PE=1 SV=1 - [KATL1_HUMAN]	55.3572	2.24	1	1	1	1.07771	0.958697	1.00213	1.06743	0.975741	0.806333	0.907904	0.81223	0.98544	0.940831
O96017	Serine/threonine-protein kinase Chk2 OS=Homo sapiens GN=CHEK2 PE=1 SV=1 - [CHK2_HUMAN]	60.8766	8.1	2	5	5	1.10482	0.966984	1.0698	0.986002	1.11298	0.917947	0.837107	0.871486	0.975995	1.0015
P42694	Probable helicase with zinc finger domain OS=Homo sapiens GN=HELZ PE=1 SV=2 - [HELZ_HUMAN]	218.833	4.53	1	8	8	1.24732	0.943393	0.979515	1.02864	1.00728	0.947101	0.87129	0.920616	0.887858	0.950845
Q9UER7	Death domain-associated protein 6 OS=Homo sapiens GN=DAXX PE=1 SV=2 - [DAXX_HUMAN]	81.3229	3.65	1	2	2	0.987604	1.04939	1.05878	0.844578	1.09386	0.870406	0.830656	0.856159	0.995418	0.87997
Q53GL7	Poly [ADP-ribose] polymerase 10 OS=Homo sapiens GN=PARP10 PE=1 SV=2 - [PAR10_HUMAN]	109.93	6.73	1	5	5	0.969298	1.00058	1.07653	0.997327	0.983176	0.921128	0.84844	0.850873	0.806926	1.015
Q9Y6Y8	SEC23-interacting protein OS=Homo sapiens GN=SEC23IP PE=1 SV=1 - [S23IP_HUMAN]	111.007	9.3	1	9	9	0.95881	0.901401	1.18913	0.997098	1.00448	0.90998	0.913714	0.870501	0.84879	0.932254
Q9H5N1	Rab GTPase-binding effector protein 2 OS=Homo sapiens GN=RABEP2 PE=1 SV=2 - [RABE2_HUMAN]	63.5041	12.48	1	7	7	1.01872	1.01386	1.12149	0.909333	1.04898	0.857501	0.916461	0.923769	0.936636	0.900526
Q9BW85	Coiled-coil domain-containing protein 94 OS=Homo sapiens GN=CCDC94 PE=1 SV=1 - [CCD94_HUMAN]	37.0627	7.43	1	2	2	1.05971	0.99924	0.964724	1.05972	1.12911	0.93106	0.84597	0.952537	0.918348	0.990631
Q9H9G7	Protein argonaute-3 OS=Homo sapiens GN=AGO3 PE=1 SV=2 - [AGO3_HUMAN]	97.298	5	2	4	3	0.95969	1.12168	1.03725	1.0934	0.921551	0.945861	0.884612	0.853619	0.913145	0.971942
Q9NRA8	Eukaryotic translation initiation factor 4E transporter OS=Homo sapiens GN=EIF4ENIF1 PE=1 SV=2 - [4ET_HUMAN]	108.134	1.02	1	1	1	0.997537	0.978987	1.00744	1.06524	1.09569	0.970734	0.826251	0.914581	0.981477	0.906872
Q8IWZ3	Ankyrin repeat and KH domain-containing protein 1 OS=Homo sapiens GN=ANKHD1 PE=1 SV=1 - [ANKH1_HUMAN]	269.291	6.53	1	12	8	1.0089	1.11152	0.948109	1.0394	1.10925	0.965244	0.888192	0.860272	1.01353	0.938246
Q9UPN7	Serine/threonine-protein phosphatase 6 regulatory subunit 1 OS=Homo sapiens GN=PPP6R1 PE=1 SV=5 - [PP6R1_HUMAN]	96.6637	8.63	1	7	7	1.07731	0.903128	1.01751	1.03281	1.06821	0.910077	0.930561	0.901805	0.867351	0.961376
Q96II8	Leucine-rich repeat and calponin homology domain-containing protein 3 OS=Homo sapiens GN=LRCH3 PE=1 SV=2 - [LRCH3_HUMAN]	86.03	6.18	1	5	4	0.957107	0.936769	1.06116	1.05162	1.00581	0.822902	0.917764	0.910308	0.868558	0.982245
Q9BWN1	Proline-rich protein 14 OS=Homo sapiens GN=PRR14 PE=1 SV=1 - [PRR14_HUMAN]	64.2886	4.27	1	1	1	1.05882	1.0489	1.00929	0.999463	1.00284	0.786473	0.957581	0.956576	0.953539	0.952862
Q9H0D6	5'-3' exoribonuclease 2 OS=Homo sapiens GN=XRN2 PE=1 SV=1 - [XRN2_HUMAN]	108.513	13.16	1	11	11	1.0113	0.977036	1.00914	1.03813	1.09255	0.898125	0.882461	0.874986	0.995215	0.967138
Q8N0X7	Spartin OS=Homo sapiens GN=SPG20 PE=1 SV=1 - [SPG20_HUMAN]	72.7878	20.42	1	13	13	1.09096	0.984249	0.955926	1.02513	1.09144	0.938529	0.896898	0.871618	0.991273	0.953637
Q96JB2	Conserved oligomeric Golgi complex subunit 3 OS=Homo sapiens GN=COG3 PE=1 SV=3 - [COG3_HUMAN]	94.0363	8.94	1	7	7	1.06558	0.911095	1.07366	0.997185	0.99018	0.863928	0.91217	0.864931	0.934385	0.98509
Q92974	Rho guanine nucleotide exchange factor 2 OS=Homo sapiens GN=ARHGEF2 PE=1 SV=4 - [ARHG2_HUMAN]	111.473	27.28	1	23	23	1.07184	0.913694	1.05523	1.01524	1.07963	0.90524	0.919542	0.917633	0.904704	1.00344
Q8IUH3	RNA-binding protein 45 OS=Homo sapiens GN=RBM45 PE=1 SV=1 - [RBM45_HUMAN]	53.4688	2.73	1	1	1	1.07994	0.970263	0.976619	1.05756	1.0305	0.93314	0.892097	1.02264	0.839587	0.960152
Q9BUH6	Protein PAXX OS=Homo sapiens GN=C9orf142 PE=1 SV=2 - [PAXX_HUMAN]	21.626	7.84	1	1	1	1.01646	0.933646	1.0843	1.01506	1.00158	0.941994	0.928822	0.922246	0.849216	0.947931
O60610	Protein diaphanous homolog 1 OS=Homo sapiens GN=DIAPH1 PE=1 SV=2 - [DIAP1_HUMAN]	141.258	27.28	2	33	33	0.993202	0.946364	1.03443	1.05644	1.06069	0.908404	0.901848	0.918755	0.967205	0.93473
Q8TDB6	E3 ubiquitin-protein ligase DTX3L OS=Homo sapiens GN=DTX3L PE=1 SV=1 - [DTX3L_HUMAN]	83.5013	6.76	1	4	4	1.08194	1.02159	1.05788	0.97266	1.03852	0.952357	0.891931	1.03419	0.989724	0.838682
Q9UBD5	Origin recognition complex subunit 3 OS=Homo sapiens GN=ORC3 PE=1 SV=1 - [ORC3_HUMAN]	82.2015	4.64	1	3	3	1.08257	1.00077	0.971413	1.06179	0.964103	0.941909	0.925568	0.880301	0.881387	1.01544
Q03164	Histone-lysine N-methyltransferase 2A OS=Homo sapiens GN=KMT2A PE=1 SV=5 - [KMT2A_HUMAN]	431.497	0.86	1	3	2	1.08052	0.946818	0.958029	1.07963	1.03402	0.91583	0.930684	0.854334	1.00873	0.956716
P19525	Interferon-induced, double-stranded RNA-activated protein kinase OS=Homo sapiens GN=EIF2AK2 PE=1 SV=2 - [E2AK2_HUMAN]	62.0556	11.8	1	6	6	1.09228	0.984284	1.03416	1.04289	1.0149	0.952074	0.95532	0.910315	0.938518	0.976198
Q8N1G4	Leucine-rich repeat-containing protein 47 OS=Homo sapiens GN=LRRC47 PE=1 SV=1 - [LRC47_HUMAN]	63.4337	27.1	1	13	13	1.06103	0.95218	0.9862	1.06846	1.07236	0.95766	0.900139	0.917736	0.993874	0.942493
Q06546	GA-binding protein alpha chain OS=Homo sapiens GN=GABPA PE=1 SV=1 - [GABPA_HUMAN]	51.2631	13.44	1	6	6	1.07587	0.965042	0.971605	0.972117	1.12103	0.964188	0.917941	0.931916	0.920418	0.966143
P53384	Cytosolic Fe-S cluster assembly factor NUBP1 OS=Homo sapiens GN=NUBP1 PE=1 SV=2 - [NUBP1_HUMAN]	34.5124	8.44	1	3	3	1.08371	0.951402	1.03816	0.999731	1.04284	0.905271	0.993939	0.910351	0.919847	0.988854
Q96LW7	Caspase recruitment domain-containing protein 19 OS=Homo sapiens GN=CARD19 PE=1 SV=1 - [CAR19_HUMAN]	25.573	3.51	1	1	1	0.982047	1.04252	1.04143	1.06937	0.967054	0.930854	1.03403	0.950612	0.863851	0.931647
P29590	Protein PML OS=Homo sapiens GN=PML PE=1 SV=3 - [PML_HUMAN]	97.4889	17.8	1	16	16	1.05978	1.06692	0.976277	1.01616	1.05819	1.01525	0.903998	0.913466	1.01779	0.938678
O75122	CLIP-associating protein 2 OS=Homo sapiens GN=CLASP2 PE=1 SV=2 - [CLAP2_HUMAN]	141.046	11.44	1	12	11	1.03511	0.920628	1.07421	1.03086	1.05421	0.958486	0.913559	0.945397	0.955891	0.969448
Q6ZMZ3	Nesprin-3 OS=Homo sapiens GN=SYNE3 PE=1 SV=2 - [SYNE3_HUMAN]	112.146	8.31	1	8	8	1.02666	0.965274	0.996006	1.02366	1.08006	0.930592	1.00544	0.973169	0.920713	0.892279
O94817	Ubiquitin-like protein ATG12 OS=Homo sapiens GN=ATG12 PE=1 SV=1 - [ATG12_HUMAN]	15.1038	11.43	1	2	2	0.99374	1.06115	0.964799	1.07129	1.02085	0.934453	0.962855	1.00871	0.945501	0.892095
Q8IYI6	Exocyst complex component 8 OS=Homo sapiens GN=EXOC8 PE=1 SV=2 - [EXOC8_HUMAN]	81.7474	16.97	1	13	13	1.05157	0.995592	1.00034	0.991948	1.03357	0.966045	0.910062	0.904057	0.929844	1.00093
Q562E7	WD repeat-containing protein 81 OS=Homo sapiens GN=WDR81 PE=1 SV=2 - [WDR81_HUMAN]	211.564	6.18	1	9	9	1.05675	0.955461	1.05239	0.951776	1.06968	0.933082	0.972187	0.902966	0.972495	0.953202
Q9Y6D5	Brefeldin A-inhibited guanine nucleotide-exchange protein 2 OS=Homo sapiens GN=ARFGEF2 PE=1 SV=3 - [BIG2_HUMAN]	201.909	7.79	1	13	10	1.05363	0.983359	0.974106	1.04555	1.02186	0.975081	0.949497	0.870649	0.949528	0.999957
P09874	Poly [ADP-ribose] polymerase 1 OS=Homo sapiens GN=PARP1 PE=1 SV=4 - [PARP1_HUMAN]	113.012	25.94	1	25	25	0.935615	1.08472	1.0431	1.02837	1.03311	1.01904	0.941708	0.924414	0.968497	0.936479
Q04206	Transcription factor p65 OS=Homo sapiens GN=RELA PE=1 SV=2 - [TF65_HUMAN]	60.1814	20.87	1	10	10	1.0701	0.981721	0.9979	1.05122	1.0316	1.01125	0.957701	0.906522	0.938047	0.995533
Q15047	Histone-lysine N-methyltransferase SETDB1 OS=Homo sapiens GN=SETDB1 PE=1 SV=1 - [SETB1_HUMAN]	143.066	2.63	1	3	3	1.08116	0.958379	1.01181	1.05243	0.985696	0.926924	0.998146	0.951324	0.94623	0.956615
Q1KMD3	Heterogeneous nuclear ribonucleoprotein U-like protein 2 OS=Homo sapiens GN=HNRNPUL2 PE=1 SV=1 - [HNRL2_HUMAN]	85.0522	32.8	1	22	22	1.07892	1.05697	1.0053	0.981553	1.00241	0.966421	0.907918	0.960725	1.02656	0.957041
Q9ULT0	Tetratricopeptide repeat protein 7A OS=Homo sapiens GN=TTC7A PE=1 SV=3 - [TTC7A_HUMAN]	96.1231	2.1	1	2	2	1.05489	0.995478	1.00182	1.011	1.04879	1.01486	0.928483	1.02132	0.927438	0.936533
Q9UI10	Translation initiation factor eIF-2B subunit delta OS=Homo sapiens GN=EIF2B4 PE=1 SV=2 - [EI2BD_HUMAN]	57.5213	23.52	1	8	8	1.03486	0.987389	0.976487	1.03911	1.03843	0.975196	0.941985	0.947439	0.99738	0.93777
Q3MHD2	Protein LSM12 homolog OS=Homo sapiens GN=LSM12 PE=1 SV=2 - [LSM12_HUMAN]	21.6871	22.56	1	4	4	1.07773	0.993348	1.02396	0.99938	0.987465	0.996995	0.941151	0.93533	0.977701	0.992914
Q9Y296	Trafficking protein particle complex subunit 4 OS=Homo sapiens GN=TRAPPC4 PE=1 SV=1 - [TPPC4_HUMAN]	24.3245	31.05	1	7	7	1.07807	1.00799	1.00473	1.01829	0.996794	1.06095	1.1275	1.04649	1.04067	1.0898
O94826	Mitochondrial import receptor subunit TOM70 OS=Homo sapiens GN=TOMM70 PE=1 SV=1 - [TOM70_HUMAN]	67.412	30.59	1	19	19	1.05621	0.979406	0.937617	1.08931	1.03329	1.09152	1.07293	1.10711	1.0499	1.1014
Q9NVA1	Ubiquinol-cytochrome-c reductase complex assembly factor 1 OS=Homo sapiens GN=UQCC1 PE=1 SV=3 - [UQCC1_HUMAN]	34.5776	16.39	1	4	4	1.01944	0.986057	1.03156	1.08666	0.984013	1.09343	1.14552	1.05339	1.0561	1.18666
Q16706	Alpha-mannosidase 2 OS=Homo sapiens GN=MAN2A1 PE=1 SV=2 - [MA2A1_HUMAN]	131.057	6.56	1	7	7	1.02663	1.07964	0.985602	1.0983	0.955247	1.05903	1.15713	1.19702	1.1005	1.10162
Q9NX47	E3 ubiquitin-protein ligase MARCH5 OS=Homo sapiens GN=MARCH5 PE=1 SV=1 - [MARH5_HUMAN]	31.2112	6.47	1	2	2	1.04	1.01461	0.922609	1.05058	1.03253	1.11737	1.14191	0.977931	1.14563	1.1519
Q86T03	Type 1 phosphatidylinositol 4,5-bisphosphate 4-phosphatase OS=Homo sapiens GN=TMEM55B PE=1 SV=1 - [TM55B_HUMAN]	29.4499	6.5	1	2	2	1.09681	1.09087	0.966318	1.00056	0.90101	1.07749	1.13304	1.14141	1.09184	1.08945
Q9NRG0	Chromatin accessibility complex protein 1 OS=Homo sapiens GN=CHRAC1 PE=1 SV=1 - [CHRC1_HUMAN]	14.7015	19.85	1	2	2	0.997054	1.06109	0.997299	0.991819	1.15275	1.16767	1.19718	1.18778	1.06594	1.07376
Q5FBB7	Shugoshin 1 OS=Homo sapiens GN=SGO1 PE=1 SV=1 - [SGO1_HUMAN]	64.1499	3.03	1	2	2	0.992536	1.08108	0.972475	1.04019	1.08904	1.12983	1.16053	1.01871	1.23909	1.12764
P41440	Folate transporter 1 OS=Homo sapiens GN=SLC19A1 PE=1 SV=3 - [S19A1_HUMAN]	64.827	6.94	1	4	4	1.0677	1.02827	0.96253	1.04822	1.0401	1.11778	1.02039	1.21945	1.13768	1.15865
Q9H9H4	Vacuolar protein sorting-associated protein 37B OS=Homo sapiens GN=VPS37B PE=1 SV=1 - [VP37B_HUMAN]	31.2875	28.07	1	6	6	0.945097	1.14365	1.08357	1.00182	0.967159	1.14798	1.14405	1.16869	1.07365	1.12008
Q92545	Transmembrane protein 131 OS=Homo sapiens GN=TMEM131 PE=1 SV=3 - [TM131_HUMAN]	205.011	0.64	1	1	1	1.03616	1.05239	1.02572	1.02931	0.954931	1.14884	1.20228	1.20984	1.05389	0.999088
Q96ER9	Coiled-coil domain-containing protein 51 OS=Homo sapiens GN=CCDC51 PE=1 SV=2 - [CCD51_HUMAN]	45.7828	21.41	1	8	8	1.0563	1.11526	0.926094	1.05771	0.968331	1.12757	1.15468	1.18323	1.07226	1.12213
Q7L1W4	Volume-regulated anion channel subunit LRRC8D OS=Homo sapiens GN=LRRC8D PE=1 SV=1 - [LRC8D_HUMAN]	98.1382	1.05	1	1	1	1.09161	1.07566	1.06332	0.905809	0.948278	1.09829	1.13717	1.20065	1.13887	1.04872
Q8NBI6	Xyloside xylosyltransferase 1 OS=Homo sapiens GN=XXYLT1 PE=1 SV=1 - [XXLT1_HUMAN]	43.7784	4.58	1	2	2	0.941158	1.10988	0.984245	1.07488	1.07311	1.16378	1.12837	1.19074	1.17297	1.07846
O75071	EF-hand calcium-binding domain-containing protein 14 OS=Homo sapiens GN=EFCAB14 PE=1 SV=1 - [EFC14_HUMAN]	54.9972	3.43	1	2	2	0.962252	1.14908	0.974634	1.05526	1.03693	1.1408	1.20035	1.20588	1.08535	1.1009
Q96A35	39S ribosomal protein L24, mitochondrial OS=Homo sapiens GN=MRPL24 PE=1 SV=1 - [RM24_HUMAN]	24.899	17.13	1	4	4	1.08986	0.92577	0.997185	1.0701	0.977143	1.0498	1.14915	1.1242	1.05084	1.23059
Q8NBP0	Tetratricopeptide repeat protein 13 OS=Homo sapiens GN=TTC13 PE=2 SV=3 - [TTC13_HUMAN]	96.7514	4.3	1	3	3	1.0093	1.08019	0.895684	1.07693	1.05119	1.16308	1.17295	1.21852	1.04247	1.07205
O00461	Golgi integral membrane protein 4 OS=Homo sapiens GN=GOLIM4 PE=1 SV=1 - [GOLI4_HUMAN]	81.8313	12.36	1	8	8	0.960715	1.00915	1.101	1.0844	0.848833	1.09411	1.10724	1.16015	1.12928	1.06883
Q7L5N1	COP9 signalosome complex subunit 6 OS=Homo sapiens GN=COPS6 PE=1 SV=1 - [CSN6_HUMAN]	36.1402	24.46	1	6	6	1.05431	1.04005	0.929988	1.00132	1.06258	1.16318	1.23961	1.13973	1.04913	1.06325
Q7Z2W9	39S ribosomal protein L21, mitochondrial OS=Homo sapiens GN=MRPL21 PE=1 SV=2 - [RM21_HUMAN]	22.8003	20.98	1	4	4	1.10066	1.0052	0.98721	0.966682	1.02466	1.05621	1.22741	1.12815	1.04887	1.19842
Q16836	Hydroxyacyl-coenzyme A dehydrogenase, mitochondrial OS=Homo sapiens GN=HADH PE=1 SV=3 - [HCDH_HUMAN]	34.2719	27.39	1	8	8	1.06826	1.0291	0.960553	1.07126	0.941635	1.15007	1.15595	1.19063	1.10403	1.06088
Q9UGM6	Tryptophan--tRNA ligase, mitochondrial OS=Homo sapiens GN=WARS2 PE=1 SV=1 - [SYWM_HUMAN]	40.1214	20.28	1	6	6	0.969583	1.16741	0.987356	1.03104	1.04885	1.1524	1.22637	1.25447	1.06883	1.10987
Q8WWC4	m-AAA protease-interacting protein 1, mitochondrial OS=Homo sapiens GN=C2orf47 PE=1 SV=1 - [MAIP1_HUMAN]	32.524	22.68	1	7	7	1.11993	1.01429	0.932287	1.05177	0.901986	1.129	1.12386	1.11892	1.02566	1.22025
O14524	Nuclear envelope integral membrane protein 1 OS=Homo sapiens GN=NEMP1 PE=1 SV=2 - [NEMP1_HUMAN]	50.6071	7.43	1	4	4	0.976684	1.0999	0.931075	1.02071	1.12385	1.1381	1.27394	1.07672	1.12134	1.15946
Q9H0U6	39S ribosomal protein L18, mitochondrial OS=Homo sapiens GN=MRPL18 PE=1 SV=1 - [RM18_HUMAN]	20.5635	10.56	1	2	2	1.10463	1.00413	0.971603	1.01103	1.02673	1.08015	1.25409	1.18138	1.04868	1.17067
Q8WW59	SPRY domain-containing protein 4 OS=Homo sapiens GN=SPRYD4 PE=1 SV=2 - [SPRY4_HUMAN]	23.114	23.19	1	5	5	1.01534	0.963147	1.02462	1.09746	0.943128	1.25074	1.19415	1.04691	1.1156	1.05081
Q6ZNA5	Ferric-chelate reductase 1 OS=Homo sapiens GN=FRRS1 PE=2 SV=2 - [FRRS1_HUMAN]	66.0714	9.63	1	6	6	0.945607	1.06286	1.13858	0.971991	0.998928	1.06334	1.17425	1.23545	1.17555	1.09587
P24752	Acetyl-CoA acetyltransferase, mitochondrial OS=Homo sapiens GN=ACAT1 PE=1 SV=1 - [THIL_HUMAN]	45.1706	41.69	1	16	16	1.11661	1.14612	0.866643	1.02138	0.978445	1.16552	1.15264	1.20895	1.12477	1.13107
Q96KA5	Cleft lip and palate transmembrane protein 1-like protein OS=Homo sapiens GN=CLPTM1L PE=1 SV=1 - [CLP1L_HUMAN]	62.189	5.95	1	3	3	0.971951	1.16486	0.989241	0.988638	1.0817	1.1659	1.15754	1.26241	1.09125	1.18668
P51795	H(+)/Cl(-) exchange transporter 5 OS=Homo sapiens GN=CLCN5 PE=1 SV=1 - [CLCN5_HUMAN]	83.093	7.91	1	6	4	1.08881	1.11333	0.999448	0.965854	0.839044	1.07608	1.1442	1.19869	1.107	1.12814
Q6IAN0	Dehydrogenase/reductase SDR family member 7B OS=Homo sapiens GN=DHRS7B PE=1 SV=2 - [DRS7B_HUMAN]	35.0966	20	1	6	6	1.07177	1.16339	0.972803	0.996965	0.90875	1.1077	1.11273	1.26577	1.08882	1.20183
Q9NWR8	Calcium uniporter regulatory subunit MCUb, mitochondrial OS=Homo sapiens GN=MCUB PE=1 SV=2 - [MCUB_HUMAN]	39.0574	2.68	1	1	1	1.14677	1.03851	0.965969	0.992398	0.955573	1.15587	1.28702	1.19733	1.00804	1.11981
Q8TCC3	39S ribosomal protein L30, mitochondrial OS=Homo sapiens GN=MRPL30 PE=1 SV=1 - [RM30_HUMAN]	18.5341	4.97	1	1	1	1.0443	1.05649	1.00253	1.02751	0.983857	1.12128	1.21379	1.21959	1.07177	1.16007
Q7Z7A3	Cytoplasmic tRNA 2-thiolation protein 1 OS=Homo sapiens GN=CTU1 PE=1 SV=1 - [CTU1_HUMAN]	36.4269	2.3	1	1	1	1.06819	1.0797	0.91009	1.03688	1.10295	1.07278	1.31076	1.12472	1.16185	1.21506
Q96EY1	DnaJ homolog subfamily A member 3, mitochondrial OS=Homo sapiens GN=DNAJA3 PE=1 SV=2 - [DNJA3_HUMAN]	52.4555	17.08	1	7	7	1.01611	1.12544	0.867652	1.1068	1.08838	1.18826	1.19479	1.23078	1.12848	1.15618
Q9NV92	NEDD4 family-interacting protein 2 OS=Homo sapiens GN=NDFIP2 PE=1 SV=2 - [NFIP2_HUMAN]	36.3667	7.44	1	2	2	1.05301	1.05926	0.94854	1.0432	0.991025	1.1039	1.08552	1.30627	1.18565	1.09342
O00268	Transcription initiation factor TFIID subunit 4 OS=Homo sapiens GN=TAF4 PE=1 SV=2 - [TAF4_HUMAN]	110.047	1.66	1	2	2	1.03038	1.16863	0.977546	0.962853	1.02008	1.10667	1.18992	1.24102	1.09239	1.21985
Q9UQ90	Paraplegin OS=Homo sapiens GN=SPG7 PE=1 SV=2 - [SPG7_HUMAN]	88.1789	6.04	1	5	5	1.00332	1.02872	0.926792	1.16201	0.931594	1.13865	1.0865	1.21855	1.12092	1.16536
P46781	40S ribosomal protein S9 OS=Homo sapiens GN=RPS9 PE=1 SV=3 - [RS9_HUMAN]	22.5776	46.39	1	10	10	1.07794	1.11854	0.879498	1.08612	1.02239	1.18409	1.26777	1.16711	1.05993	1.20278
Q9NZJ9	Diphosphoinositol polyphosphate phosphohydrolase 2 OS=Homo sapiens GN=NUDT4 PE=1 SV=2 - [NUDT4_HUMAN]	20.2932	31.67	3	4	4	1.03897	0.983606	0.911776	1.10554	1.09916	1.17842	1.1451	1.04909	1.22112	1.23696
Q96ND0	Protein FAM210A OS=Homo sapiens GN=FAM210A PE=1 SV=2 - [F210A_HUMAN]	30.7573	13.6	1	3	3	1.02438	1.10106	0.973407	1.09052	1.08149	1.24065	1.22489	1.32423	1.16441	1.02922
Q13505	Metaxin-1 OS=Homo sapiens GN=MTX1 PE=1 SV=2 - [MTX1_HUMAN]	51.4446	16.31	1	7	7	1.00103	1.14121	1.02972	1.0294	0.877907	1.05331	1.27385	1.19046	1.04668	1.21
Q92508	Piezo-type mechanosensitive ion channel component 1 OS=Homo sapiens GN=PIEZO1 PE=1 SV=4 - [PIEZ1_HUMAN]	286.605	4.09	1	7	7	0.981878	1.04732	1.05839	0.959417	1.14343	1.11502	1.31375	1.21737	1.06334	1.21613
Q10471	Polypeptide N-acetylgalactosaminyltransferase 2 OS=Homo sapiens GN=GALNT2 PE=1 SV=1 - [GALT2_HUMAN]	64.6915	27.5	1	14	13	1.0593	1.11257	0.972588	0.970535	0.913846	1.0828	1.23666	1.24633	1.09984	1.08175
Q96QD9	UAP56-interacting factor OS=Homo sapiens GN=FYTTD1 PE=1 SV=3 - [UIF_HUMAN]	35.7964	5.66	1	2	2	0.973155	1.15001	1.062	0.955558	0.980563	1.11749	1.16585	1.23304	1.23061	1.12047
Q9HBH1	Peptide deformylase, mitochondrial OS=Homo sapiens GN=PDF PE=1 SV=1 - [DEFM_HUMAN]	26.996	3.29	1	1	1	1.03897	1.12587	0.900087	1.12263	0.979706	1.10414	1.28298	1.32678	1.06698	1.14269
Q06210	Glutamine--fructose-6-phosphate aminotransferase [isomerizing] 1 OS=Homo sapiens GN=GFPT1 PE=1 SV=3 - [GFPT1_HUMAN]	78.7563	34.33	2	20	20	1.02671	0.997686	1.01234	1.10887	0.937712	1.18576	1.35639	1.11896	0.985871	1.18669
Q8TE02	Elongator complex protein 5 OS=Homo sapiens GN=ELP5 PE=1 SV=2 - [ELP5_HUMAN]	34.8194	6.96	1	2	2	1.05345	1.06115	0.915048	1.09757	1.02501	1.27392	1.27474	1.13299	0.972981	1.25927
Q8N8J7	Uncharacterized protein C4orf32 OS=Homo sapiens GN=C4orf32 PE=2 SV=2 - [CD032_HUMAN]	14.6432	7.58	1	1	1	0.9714	1.18815	1.0325	1.02708	0.900164	1.11891	1.17464	1.30841	1.08758	1.19155
Q7Z5G4	Golgin subfamily A member 7 OS=Homo sapiens GN=GOLGA7 PE=1 SV=2 - [GOGA7_HUMAN]	15.814	37.96	2	6	6	0.923315	1.15303	1.0604	1.00811	1.04317	1.16547	1.17502	1.28625	1.22528	1.10818
P49641	Alpha-mannosidase 2x OS=Homo sapiens GN=MAN2A2 PE=2 SV=3 - [MA2A2_HUMAN]	130.457	9.22	1	9	9	1.0602	1.05743	1.01519	1.05179	0.792755	1.10845	1.13324	1.28875	1.12148	1.06753
Q6P5R6	60S ribosomal protein L22-like 1 OS=Homo sapiens GN=RPL22L1 PE=1 SV=2 - [RL22L_HUMAN]	14.5976	27.87	1	3	3	0.993374	1.14702	0.830374	1.14209	0.979924	1.21407	1.21587	1.21195	1.03718	1.18574
P15529	Membrane cofactor protein OS=Homo sapiens GN=CD46 PE=1 SV=3 - [MCP_HUMAN]	43.7187	3.83	1	2	2	1.00159	1.18407	1.04498	0.955188	0.973019	1.09236	1.20091	1.35519	1.08977	1.20285
Q9UI09	NADH dehydrogenase [ubiquinone] 1 alpha subcomplex subunit 12 OS=Homo sapiens GN=NDUFA12 PE=1 SV=1 - [NDUAC_HUMAN]	17.1036	46.9	1	5	5	0.95331	1.13425	1.00231	1.0171	0.920154	1.06497	1.29244	1.20585	1.10278	1.12749
Q9BYD3	39S ribosomal protein L4, mitochondrial OS=Homo sapiens GN=MRPL4 PE=1 SV=1 - [RM04_HUMAN]	34.8973	11.25	1	2	2	0.97032	1.10533	1.02983	0.989923	0.991903	1.14907	1.31212	1.29288	1.03957	1.07528
Q16842	CMP-N-acetylneuraminate-beta-galactosamide-alpha-2,3-sialyltransferase 2 OS=Homo sapiens GN=ST3GAL2 PE=2 SV=1 - [SIA4B_HUMAN]	40.1468	2.86	1	1	1	0.969629	1.18769	0.968887	0.999548	1.09443	1.18507	1.26192	1.2473	1.21171	1.12124
Q6P4Q7	Metal transporter CNNM4 OS=Homo sapiens GN=CNNM4 PE=1 SV=3 - [CNNM4_HUMAN]	86.5519	2.19	2	2	1	1.03885	1.10165	1.01278	1.04308	0.895849	1.1839	1.19019	1.26902	1.0285	1.2113
P56557	Transmembrane protein 50B OS=Homo sapiens GN=TMEM50B PE=1 SV=2 - [TM50B_HUMAN]	17.9238	6.96	1	1	1	0.996742	1.13684	1.012	1.00587	0.993006	1.18142	1.30117	1.05505	1.20493	1.20172
Q6PHR2	Serine/threonine-protein kinase ULK3 OS=Homo sapiens GN=ULK3 PE=1 SV=2 - [ULK3_HUMAN]	53.4108	2.33	1	1	1	1.17979	0.963828	0.999428	1.01698	0.867177	1.14548	1.27585	1.05689	1.12497	1.20962
Q9NNW7	Thioredoxin reductase 2, mitochondrial OS=Homo sapiens GN=TXNRD2 PE=1 SV=3 - [TRXR2_HUMAN]	56.4716	16.6	1	7	7	0.94824	1.16825	1.00085	1.0881	0.9995	1.16189	1.09178	1.23172	1.39734	1.13782
Q9UBX3	Mitochondrial dicarboxylate carrier OS=Homo sapiens GN=SLC25A10 PE=1 SV=2 - [DIC_HUMAN]	31.2623	26.13	1	7	7	0.953665	1.15258	1.10267	0.969072	0.940738	1.22236	1.2966	1.2306	1.03534	1.14023
Q9UGP8	Translocation protein SEC63 homolog OS=Homo sapiens GN=SEC63 PE=1 SV=2 - [SEC63_HUMAN]	87.9416	26.58	1	17	17	0.984124	1.14375	1.02161	1.01026	0.886548	1.21978	1.24036	1.2777	1.08981	1.01589
Q9Y584	Mitochondrial import inner membrane translocase subunit Tim22 OS=Homo sapiens GN=TIMM22 PE=1 SV=2 - [TIM22_HUMAN]	20.0179	11.86	1	2	2	1.04307	1.16202	1.00382	1.04161	0.921445	1.18861	1.33441	1.25809	1.00119	1.20987
Q9Y276	Mitochondrial chaperone BCS1 OS=Homo sapiens GN=BCS1L PE=1 SV=1 - [BCS1_HUMAN]	47.5045	16.23	1	6	6	1.00403	1.13522	0.937631	1.08654	0.90473	1.17379	1.17914	1.25339	1.04576	1.22045
O14657	Torsin-1B OS=Homo sapiens GN=TOR1B PE=1 SV=2 - [TOR1B_HUMAN]	37.9548	9.82	1	3	3	0.916763	1.09211	1.07974	0.956597	1.05853	1.12005	1.23552	1.39746	1.08754	1.07338
P48047	ATP synthase subunit O, mitochondrial OS=Homo sapiens GN=ATP5O PE=1 SV=1 - [ATPO_HUMAN]	23.2627	53.52	1	9	9	0.980208	1.14144	0.992776	1.03039	0.970012	1.14014	1.32273	1.24038	1.06268	1.16519
O95202	LETM1 and EF-hand domain-containing protein 1, mitochondrial OS=Homo sapiens GN=LETM1 PE=1 SV=1 - [LETM1_HUMAN]	83.302	19.89	1	13	13	0.981755	1.16784	0.943324	1.09821	0.946886	1.199	1.27385	1.16865	1.17501	1.15639
Q8N511	Transmembrane protein 199 OS=Homo sapiens GN=TMEM199 PE=1 SV=1 - [TM199_HUMAN]	23.1155	13.94	1	3	3	0.916271	1.05447	1.08501	0.989114	0.788078	1.16715	1.12022	1.23081	1.01614	1.09937
Q9P015	39S ribosomal protein L15, mitochondrial OS=Homo sapiens GN=MRPL15 PE=1 SV=1 - [RM15_HUMAN]	33.3989	23.31	1	5	5	1.01886	0.996273	1.07637	0.961508	0.928416	1.1324	1.18881	1.33847	1.10443	1.04344
Q8N983	39S ribosomal protein L43, mitochondrial OS=Homo sapiens GN=MRPL43 PE=1 SV=1 - [RM43_HUMAN]	23.4162	13.49	1	3	3	1.08229	1.01076	1.0525	0.975227	0.909319	1.09501	1.27954	1.18758	1.05698	1.24701
Q99805	Transmembrane 9 superfamily member 2 OS=Homo sapiens GN=TM9SF2 PE=1 SV=1 - [TM9S2_HUMAN]	75.7255	15.69	1	9	9	0.91302	1.08378	1.15399	0.981287	0.999503	1.07392	1.24221	1.30791	1.13476	1.22668
P09871	Complement C1s subcomponent OS=Homo sapiens GN=C1S PE=1 SV=1 - [C1S_HUMAN]	76.6348	1.16	2	1	1	1.06391	0.97009	0.962556	1.17721	0.889317	1.27245	1.2197	1.25907	1.08039	1.07822
Q92581	Sodium/hydrogen exchanger 6 OS=Homo sapiens GN=SLC9A6 PE=1 SV=2 - [SL9A6_HUMAN]	74.1139	3.74	1	3	3	0.968581	1.09282	1.01257	0.987275	0.972585	1.07604	1.29264	1.27922	1.06929	1.15905
Q9UMR5	Lysosomal thioesterase PPT2 OS=Homo sapiens GN=PPT2 PE=1 SV=4 - [PPT2_HUMAN]	34.2032	7.62	1	2	2	1.0236	1.08774	0.959626	1.06195	1.06131	1.25913	1.1757	1.15577	1.33024	1.14657
Q9Y512	Sorting and assembly machinery component 50 homolog OS=Homo sapiens GN=SAMM50 PE=1 SV=3 - [SAM50_HUMAN]	51.9433	29.42	1	12	12	0.981496	1.15151	1.00659	0.994182	1.01665	1.204	1.29154	1.32352	1.08181	1.11765
Q8IZA0	Dyslexia-associated protein KIAA0319-like protein OS=Homo sapiens GN=KIAA0319L PE=1 SV=2 - [K319L_HUMAN]	115.586	0.95	1	1	1	0.982102	1.07121	1.05537	1.04669	0.940302	1.04549	1.26865	1.34319	1.06031	1.24453
Q13257	Mitotic spindle assembly checkpoint protein MAD2A OS=Homo sapiens GN=MAD2L1 PE=1 SV=1 - [MD2L1_HUMAN]	23.4952	23.9	1	6	6	1.10146	1.08387	0.855838	1.02511	1.09355	1.13785	1.24669	1.23929	1.10753	1.31173
Q9H936	Mitochondrial glutamate carrier 1 OS=Homo sapiens GN=SLC25A22 PE=1 SV=1 - [GHC1_HUMAN]	34.4483	14.55	2	4	4	1.03446	1.1034	0.9314	1.09575	0.96039	1.21095	1.35568	1.30374	1.01139	1.12491
Q8WUY1	Protein THEM6 OS=Homo sapiens GN=THEM6 PE=1 SV=2 - [THEM6_HUMAN]	23.8499	29.81	1	8	8	1.0075	1.1337	0.889964	1.06872	1.02636	1.36749	1.12613	1.29034	1.07887	1.15006
Q13873	Bone morphogenetic protein receptor type-2 OS=Homo sapiens GN=BMPR2 PE=1 SV=2 - [BMPR2_HUMAN]	115.129	4.34	1	3	3	0.90239	1.1674	0.889393	1.08652	0.927082	1.19307	1.109	1.25714	1.17288	1.1082
P61803	Dolichyl-diphosphooligosaccharide--protein glycosyltransferase subunit DAD1 OS=Homo sapiens GN=DAD1 PE=1 SV=3 - [DAD1_HUMAN]	12.4886	35.4	1	4	4	0.926987	1.10079	1.15331	0.966302	0.887481	1.11638	1.31975	1.28908	0.994745	1.19559
Q15382	GTP-binding protein Rheb OS=Homo sapiens GN=RHEB PE=1 SV=1 - [RHEB_HUMAN]	20.4845	26.09	1	6	6	0.902116	1.1843	0.985421	0.938826	1.18806	1.20833	1.30928	1.32094	1.21462	1.06283
Q9Y6C9	Mitochondrial carrier homolog 2 OS=Homo sapiens GN=MTCH2 PE=1 SV=1 - [MTCH2_HUMAN]	33.3089	23.43	1	7	7	1.00339	1.11536	0.987565	1.06568	0.945941	1.18531	1.28194	1.36118	0.983673	1.2253
Q9NZC3	Glycerophosphodiester phosphodiesterase 1 OS=Homo sapiens GN=GDE1 PE=1 SV=1 - [GDE1_HUMAN]	37.694	5.14	1	2	2	0.958751	1.31618	0.93811	0.953817	1.09734	1.31899	1.18612	1.2389	1.18647	1.28832
Q9H3H5	UDP-N-acetylglucosamine--dolichyl-phosphate N-acetylglucosaminephosphotransferase OS=Homo sapiens GN=DPAGT1 PE=1 SV=2 - [GPT_HUMAN]	46.0595	5.64	1	3	3	0.991111	1.20285	1.07044	0.917821	0.924838	1.21441	1.29453	1.26489	1.13749	1.12507
Q9BRT2	Ubiquinol-cytochrome-c reductase complex assembly factor 2 OS=Homo sapiens GN=UQCC2 PE=1 SV=1 - [UQCC2_HUMAN]	14.8654	33.33	1	3	3	1.04699	1.07034	1.02846	1.06224	0.929864	1.11903	1.37144	1.14124	1.13899	1.30538
P06576	ATP synthase subunit beta, mitochondrial OS=Homo sapiens GN=ATP5B PE=1 SV=3 - [ATPB_HUMAN]	56.5246	48.02	1	19	19	0.875815	1.2491	1.01773	1.03419	0.968907	1.204	1.34629	1.33375	1.06104	1.14081
Q9BVV7	Mitochondrial import inner membrane translocase subunit Tim21 OS=Homo sapiens GN=TIMM21 PE=1 SV=1 - [TIM21_HUMAN]	28.1848	18.15	1	4	4	1.08091	1.1555	0.867936	0.959733	1.26869	1.18834	1.3238	1.39145	1.14464	1.27168
P33908	Mannosyl-oligosaccharide 1,2-alpha-mannosidase IA OS=Homo sapiens GN=MAN1A1 PE=1 SV=3 - [MA1A1_HUMAN]	72.9223	7.35	1	6	6	0.945688	1.20595	0.892883	1.12147	1.04183	1.09137	1.25694	1.32554	1.38446	1.11692
Q9Y277	Voltage-dependent anion-selective channel protein 3 OS=Homo sapiens GN=VDAC3 PE=1 SV=1 - [VDAC3_HUMAN]	30.6393	52.3	1	12	11	0.96478	1.20792	0.981284	0.959661	1.06666	1.20856	1.26905	1.45591	1.13911	1.07609
Q9BSF4	Mitochondrial import inner membrane translocase subunit Tim29 OS=Homo sapiens GN=TIMM29 PE=1 SV=2 - [TIM29_HUMAN]	29.2151	11.15	1	3	3	0.901063	1.21632	0.931499	1.04117	1.13392	1.26135	1.32428	1.26332	1.21832	1.13408
P08574	Cytochrome c1, heme protein, mitochondrial OS=Homo sapiens GN=CYC1 PE=1 SV=3 - [CY1_HUMAN]	35.399	27.08	1	6	6	0.855854	1.225	0.959491	1.02952	1.05731	1.19521	1.28263	1.23762	1.17762	1.20406
Q9HAB3	Solute carrier family 52, riboflavin transporter, member 2 OS=Homo sapiens GN=SLC52A2 PE=1 SV=1 - [S52A2_HUMAN]	45.7474	3.6	1	2	2	0.991071	1.10043	1.07899	0.981448	0.921798	1.15382	1.27731	1.36429	1.14858	1.0959
Q9HAV7	GrpE protein homolog 1, mitochondrial OS=Homo sapiens GN=GRPEL1 PE=1 SV=2 - [GRPE1_HUMAN]	24.2639	51.15	1	10	10	0.864473	1.15434	1.08553	1.04394	0.991701	1.24256	1.27889	1.26004	1.07384	1.27014
Q96CP2	FLYWCH family member 2 OS=Homo sapiens GN=FLYWCH2 PE=1 SV=1 - [FWCH2_HUMAN]	14.5545	5.71	1	1	1	1.07538	0.98954	0.955814	1.10248	0.980381	1.14634	1.1896	1.42392	1.07976	1.24893
O75976	Carboxypeptidase D OS=Homo sapiens GN=CPD PE=1 SV=2 - [CBPD_HUMAN]	152.835	2.68	1	4	4	1.02886	1.06541	0.986829	1.11655	0.930621	1.19033	1.23176	1.32179	1.1206	1.25532
Q96GC5	39S ribosomal protein L48, mitochondrial OS=Homo sapiens GN=MRPL48 PE=1 SV=2 - [RM48_HUMAN]	23.9198	15.57	1	3	3	1.10668	1.00872	0.94041	1.02584	0.905285	1.10955	1.25638	1.2376	0.994416	1.35664
O43286	Beta-1,4-galactosyltransferase 5 OS=Homo sapiens GN=B4GALT5 PE=2 SV=1 - [B4GT5_HUMAN]	45.0897	7.47	1	2	2	1.10092	1.22883	0.923675	0.941919	0.947725	1.13627	1.18448	1.31674	1.30011	1.21389
Q16540	39S ribosomal protein L23, mitochondrial OS=Homo sapiens GN=MRPL23 PE=1 SV=1 - [RM23_HUMAN]	17.7701	14.38	1	2	2	0.925843	1.13645	0.997878	0.943198	1.13784	1.22436	1.39017	1.35224	1.12336	1.07421
O14925	Mitochondrial import inner membrane translocase subunit Tim23 OS=Homo sapiens GN=TIMM23 PE=1 SV=1 - [TIM23_HUMAN]	21.929	16.75	2	3	3	0.939806	1.11089	0.931817	1.13488	1.02063	1.30246	1.32124	1.22187	1.17755	1.1416
O43324	Eukaryotic translation elongation factor 1 epsilon-1 OS=Homo sapiens GN=EEF1E1 PE=1 SV=1 - [MCA3_HUMAN]	19.7983	37.36	1	7	7	0.928288	1.12771	1.02747	0.992344	1.06753	1.28391	1.34694	1.18746	1.14555	1.21081
Q8NG11	Tetraspanin-14 OS=Homo sapiens GN=TSPAN14 PE=1 SV=1 - [TSN14_HUMAN]	30.6706	10.74	1	3	3	0.899678	1.01995	1.06945	0.979776	0.954324	1.00291	1.27652	1.30831	1.22785	1.09485
A2RU67	Protein FAM234B OS=Homo sapiens GN=FAM234B PE=1 SV=1 - [F234B_HUMAN]	66.9964	9.81	1	5	5	0.875871	1.19927	0.863557	1.09245	1.16516	1.17621	1.24138	1.40083	1.23595	1.19056
P39656	Dolichyl-diphosphooligosaccharide--protein glycosyltransferase 48 kDa subunit OS=Homo sapiens GN=DDOST PE=1 SV=4 - [OST48_HUMAN]	50.769	23.68	1	11	11	0.906657	1.245	1.07568	1.00215	0.91846	1.19845	1.31561	1.40615	1.07939	1.18773
O14949	Cytochrome b-c1 complex subunit 8 OS=Homo sapiens GN=UQCRQ PE=1 SV=4 - [QCR8_HUMAN]	9.90012	45.12	1	4	4	0.909205	1.24313	0.978213	1.0324	0.983448	1.17031	1.364	1.32622	1.13376	1.19695
Q5TGZ0	MICOS complex subunit MIC10 OS=Homo sapiens GN=MINOS1 PE=1 SV=1 - [MIC10_HUMAN]	8.80235	10.26	1	1	1	0.991367	1.06932	1.01518	1.03549	0.884196	1.17427	1.28109	1.44397	0.993018	1.12038
P05141	ADP/ATP translocase 2 OS=Homo sapiens GN=SLC25A5 PE=1 SV=7 - [ADT2_HUMAN]	32.8312	46.64	2	15	3	0.981647	1.17301	0.998913	1.01206	0.996333	1.18978	1.46061	1.31188	1.10636	1.14725
P61619	Protein transport protein Sec61 subunit alpha isoform 1 OS=Homo sapiens GN=SEC61A1 PE=1 SV=2 - [S61A1_HUMAN]	52.2305	16.18	2	8	8	0.939048	1.22831	1.06059	0.950566	0.914696	1.23342	1.33527	1.30626	1.02085	1.23761
Q9NYL4	Peptidyl-prolyl cis-trans isomerase FKBP11 OS=Homo sapiens GN=FKBP11 PE=1 SV=1 - [FKB11_HUMAN]	22.1663	10.45	1	2	2	1.10679	1.19938	0.93238	1.0271	0.817047	1.27106	1.21689	1.43515	1.12771	1.07244
Q70UQ0	Inhibitor of nuclear factor kappa-B kinase-interacting protein OS=Homo sapiens GN=IKBIP PE=1 SV=1 - [IKIP_HUMAN]	39.285	21.14	1	8	8	0.997805	1.16629	0.977858	0.989293	0.934601	1.17071	1.31681	1.42685	1.14834	1.08001
Q5UCC4	ER membrane protein complex subunit 10 OS=Homo sapiens GN=EMC10 PE=1 SV=1 - [EMC10_HUMAN]	27.3298	12.21	1	3	3	0.908058	1.25788	1.0338	0.946327	0.95894	1.21042	1.33389	1.42273	1.13244	1.09616
P24539	ATP synthase F(0) complex subunit B1, mitochondrial OS=Homo sapiens GN=ATP5F1 PE=1 SV=2 - [AT5F1_HUMAN]	28.8903	35.94	1	9	9	0.852905	1.2541	1.05188	1.01314	0.987778	1.22139	1.41505	1.39068	1.05402	1.19946
P67812	Signal peptidase complex catalytic subunit SEC11A OS=Homo sapiens GN=SEC11A PE=1 SV=1 - [SC11A_HUMAN]	20.6121	18.99	2	4	4	0.831713	1.29529	1.10648	0.966114	0.93145	1.18065	1.36792	1.37928	1.12063	1.20878
Q9H173	Nucleotide exchange factor SIL1 OS=Homo sapiens GN=SIL1 PE=1 SV=1 - [SIL1_HUMAN]	52.052	1.52	1	1	1	0.937336	0.972668	1.20324	1.01812	0.866579	1.22695	1.29087	1.40843	1.17667	0.992706
P13612	Integrin alpha-4 OS=Homo sapiens GN=ITGA4 PE=1 SV=3 - [ITA4_HUMAN]	114.827	15.12	1	17	17	0.933514	1.21728	0.888391	1.09147	1.00826	1.35489	1.29375	1.30964	1.15833	1.15184
P31930	Cytochrome b-c1 complex subunit 1, mitochondrial OS=Homo sapiens GN=UQCRC1 PE=1 SV=3 - [QCR1_HUMAN]	52.6124	31.25	1	12	11	0.887564	1.24874	0.97815	1.03885	1.02976	1.17828	1.45007	1.4064	1.10098	1.18884
Q9BZQ6	ER degradation-enhancing alpha-mannosidase-like protein 3 OS=Homo sapiens GN=EDEM3 PE=1 SV=2 - [EDEM3_HUMAN]	104.598	3.33	1	3	3	1.14511	1.2431	0.962494	0.929041	0.807574	1.25404	1.33847	1.38529	1.12803	1.10371
P00505	Aspartate aminotransferase, mitochondrial OS=Homo sapiens GN=GOT2 PE=1 SV=3 - [AATM_HUMAN]	47.4873	39.07	1	15	15	0.856913	1.16156	0.990998	1.07873	1.12218	1.36978	1.39861	1.3127	1.22791	1.06349
P46977	Dolichyl-diphosphooligosaccharide--protein glycosyltransferase subunit STT3A OS=Homo sapiens GN=STT3A PE=1 SV=2 - [STT3A_HUMAN]	80.4768	16.45	1	13	12	0.879465	1.2621	1.13113	0.944584	0.869538	1.21051	1.36461	1.40456	1.07592	1.20907
Q00059	Transcription factor A, mitochondrial OS=Homo sapiens GN=TFAM PE=1 SV=1 - [TFAM_HUMAN]	29.0782	26.83	1	8	8	0.771306	1.29694	1.10723	0.998927	0.99465	1.38205	1.37526	1.25505	1.20302	1.16493
P05556	Integrin beta-1 OS=Homo sapiens GN=ITGB1 PE=1 SV=2 - [ITB1_HUMAN]	88.357	19.3	1	14	14	0.924537	1.31351	0.966289	1.03156	0.934939	1.30849	1.29844	1.43681	1.23945	1.11256
P00846	ATP synthase subunit a OS=Homo sapiens GN=MT-ATP6 PE=1 SV=1 - [ATP6_HUMAN]	24.8009	8.41	1	2	2	0.898788	1.25387	1.08004	0.991744	0.995316	1.36811	1.43972	1.40446	1.07289	1.17122
Q5BJF2	Transmembrane protein 97 OS=Homo sapiens GN=TMEM97 PE=1 SV=1 - [TMM97_HUMAN]	20.8342	10.23	1	2	2	0.98532	1.34184	0.951252	0.912499	1.06899	1.22345	1.47671	1.34872	1.26031	1.20417
Q9UDX5	Mitochondrial fission process protein 1 OS=Homo sapiens GN=MTFP1 PE=1 SV=1 - [MTFP1_HUMAN]	17.9986	21.08	1	3	3	0.944173	1.30945	0.892712	1.06145	1.02657	1.32122	1.43996	1.39146	1.17821	1.15491
P03923	NADH-ubiquinone oxidoreductase chain 6 OS=Homo sapiens GN=MT-ND6 PE=1 SV=2 - [NU6M_HUMAN]	18.6096	8.05	1	1	1	0.932785	1.09699	1.01801	1.03119	1.11151	1.25486	1.3736	1.28907	0.989645	1.54329
Q9Y619	Mitochondrial ornithine transporter 1 OS=Homo sapiens GN=SLC25A15 PE=1 SV=1 - [ORNT1_HUMAN]	32.7147	5.65	1	2	2	1.17019	1.14787	0.75862	1.0846	1.0216	1.47581	1.37776	1.34055	1.00398	1.24319
Q9Y3Q3	Transmembrane emp24 domain-containing protein 3 OS=Homo sapiens GN=TMED3 PE=1 SV=1 - [TMED3_HUMAN]	24.7613	3.23	1	1	1	0.95058	1.19695	1.05513	0.979278	0.950134	1.18537	1.43694	1.32577	1.06233	1.36811
P42892	Endothelin-converting enzyme 1 OS=Homo sapiens GN=ECE1 PE=1 SV=2 - [ECE1_HUMAN]	87.1082	9.09	1	7	7	1.02755	1.04502	0.895398	1.09169	1.15307	1.10093	1.33485	1.59278	1.17273	1.28392
Q13530	Serine incorporator 3 OS=Homo sapiens GN=SERINC3 PE=2 SV=2 - [SERC3_HUMAN]	52.5457	17.76	1	8	8	1.04905	1.14658	0.954949	1.00333	1.0456	1.10651	1.51178	1.43406	1.1505	1.2661
Q8IZN3	Probable palmitoyltransferase ZDHHC14 OS=Homo sapiens GN=ZDHHC14 PE=1 SV=1 - [ZDH14_HUMAN]	53.3537	2.25	1	1	1	0.736124	1.13817	1.1308	1.23937	0.860809	1.28126	1.16579	1.22041	1.43344	1.26347
Q12999	Tetraspanin-31 OS=Homo sapiens GN=TSPAN31 PE=2 SV=1 - [TSN31_HUMAN]	23.0378	10.95	2	3	3	0.937032	1.12937	0.76626	1.10955	1.13237	1.31826	1.33059	1.27201	1.13374	1.27545
Q99623	Prohibitin-2 OS=Homo sapiens GN=PHB2 PE=1 SV=2 - [PHB2_HUMAN]	33.2759	59.87	1	18	18	0.923456	1.27441	0.922327	1.04555	0.950868	1.28481	1.44098	1.47039	1.0413	1.14759
Q9H2H9	Sodium-coupled neutral amino acid transporter 1 OS=Homo sapiens GN=SLC38A1 PE=1 SV=1 - [S38A1_HUMAN]	54.0122	5.34	1	3	3	1.1284	1.2293	0.969967	0.952551	0.798044	1.23021	1.39251	1.30221	1.29756	1.13605
Q9UP52	Transferrin receptor protein 2 OS=Homo sapiens GN=TFR2 PE=1 SV=1 - [TFR2_HUMAN]	88.7001	17.48	1	14	13	0.943774	1.11864	0.828571	1.10801	1.15891	1.33104	1.40714	1.40916	1.19242	1.11864
Q9BSR8	Protein YIPF4 OS=Homo sapiens GN=YIPF4 PE=1 SV=1 - [YIPF4_HUMAN]	27.0653	7.38	1	2	2	0.942164	1.13684	1.01558	1.01158	1.08321	1.21978	1.47663	1.4432	1.13134	1.24204
Q9UBV2	Protein sel-1 homolog 1 OS=Homo sapiens GN=SEL1L PE=1 SV=3 - [SE1L1_HUMAN]	88.6985	5.54	1	5	5	0.815555	1.23974	1.03653	1.04034	0.993636	1.24113	1.42903	1.41574	1.16491	1.18753
Q9BW60	Elongation of very long chain fatty acids protein 1 OS=Homo sapiens GN=ELOVL1 PE=1 SV=1 - [ELOV1_HUMAN]	32.6408	5.02	1	1	1	0.970804	1.38603	0.901525	0.993648	0.99054	1.26756	1.55064	1.26392	1.29761	1.21286
Q9Y225	RING finger protein 24 OS=Homo sapiens GN=RNF24 PE=1 SV=1 - [RNF24_HUMAN]	17.198	15.54	1	2	2	0.994581	1.10878	0.997374	1.03731	0.897923	1.13769	1.43431	1.28518	1.16285	1.3179
O75787	Renin receptor OS=Homo sapiens GN=ATP6AP2 PE=1 SV=2 - [RENR_HUMAN]	38.9833	11.71	1	4	4	0.930436	1.08079	1.0904	0.96101	0.776797	1.03995	1.40427	1.46949	1.03547	1.1456
Q8WV93	Lactation elevated protein 1 OS=Homo sapiens GN=LACE1 PE=1 SV=2 - [LACE1_HUMAN]	54.8099	1.46	1	1	1	0.874095	1.2649	0.93009	1.03067	1.08093	1.27901	1.51602	1.42194	1.13247	1.18845
O75947	ATP synthase subunit d, mitochondrial OS=Homo sapiens GN=ATP5H PE=1 SV=3 - [ATP5H_HUMAN]	18.4795	36.02	1	6	6	0.823749	1.34739	1.0653	0.994953	0.918166	1.28824	1.48113	1.43862	1.07549	1.21572
Q9H8W3	Protein FAM204A OS=Homo sapiens GN=FAM204A PE=2 SV=1 - [F204A_HUMAN]	27.0046	3.86	1	1	1	1.13846	1.0104	0.907782	1.13086	0.89844	1.23863	1.18957	1.22867	1.10666	1.65595
P48357	Leptin receptor OS=Homo sapiens GN=LEPR PE=1 SV=2 - [LEPR_HUMAN]	132.408	4.03	1	4	4	1.19129	1.08922	0.850613	1.08772	0.877604	1.19489	1.30378	1.51489	1.1744	1.25399
Q96EC8	Protein YIPF6 OS=Homo sapiens GN=YIPF6 PE=1 SV=2 - [YIPF6_HUMAN]	26.2387	5.08	1	1	1	0.773218	1.28746	1.02299	1.10156	1.01931	1.31572	1.46343	1.29985	1.28417	1.21546
Q04837	Single-stranded DNA-binding protein, mitochondrial OS=Homo sapiens GN=SSBP1 PE=1 SV=1 - [SSBP_HUMAN]	17.249	45.27	1	6	6	0.732212	1.28443	1.16236	0.957729	1.06724	1.26791	1.43077	1.4272	1.19296	1.28042
P47985	Cytochrome b-c1 complex subunit Rieske, mitochondrial OS=Homo sapiens GN=UQCRFS1 PE=1 SV=2 - [UCRI_HUMAN]	29.6494	32.48	2	8	8	0.853258	1.30814	1.00011	1.02131	1.04606	1.19673	1.51813	1.45393	1.21015	1.25485
Q9NU23	LYR motif-containing protein 2 OS=Homo sapiens GN=LYRM2 PE=1 SV=1 - [LYRM2_HUMAN]	10.4426	20.45	1	2	2	0.756901	0.971387	1.05969	1.04177	1.24606	1.03411	1.31618	1.45547	1.45184	1.19213
O96008	Mitochondrial import receptor subunit TOM40 homolog OS=Homo sapiens GN=TOMM40 PE=1 SV=1 - [TOM40_HUMAN]	37.8691	34.35	1	8	8	0.983676	1.24114	0.916499	1.03813	0.913677	1.26742	1.50427	1.50998	1.04602	1.14441
Q8IXM3	39S ribosomal protein L41, mitochondrial OS=Homo sapiens GN=MRPL41 PE=1 SV=1 - [RM41_HUMAN]	15.373	7.3	1	1	1	0.751571	1.05095	1.24984	0.917214	1.19226	1.30348	1.36973	1.47303	1.22283	1.1951
P43307	Translocon-associated protein subunit alpha OS=Homo sapiens GN=SSR1 PE=1 SV=3 - [SSRA_HUMAN]	32.2153	20.98	1	4	4	0.925395	1.25526	1.10073	0.965011	0.868794	1.21662	1.42895	1.52835	1.05868	1.28646
Q9Y287	Integral membrane protein 2B OS=Homo sapiens GN=ITM2B PE=1 SV=1 - [ITM2B_HUMAN]	30.3184	3.76	1	1	1	0.963566	1.00453	1.01987	0.967894	1.21044	0.959935	1.42717	1.53278	1.39974	1.27959
O75964	ATP synthase subunit g, mitochondrial OS=Homo sapiens GN=ATP5L PE=1 SV=3 - [ATP5L_HUMAN]	11.4212	53.4	1	5	5	0.884422	1.2436	1.05728	0.956242	0.930279	1.23138	1.48219	1.46643	1.05908	1.24087
Q96IX5	Up-regulated during skeletal muscle growth protein 5 OS=Homo sapiens GN=USMG5 PE=1 SV=1 - [USMG5_HUMAN]	6.45337	43.1	1	2	2	0.844262	1.24224	1.1034	0.979851	0.892364	1.18553	1.60683	1.40055	1.0041	1.2829
P14927	Cytochrome b-c1 complex subunit 7 OS=Homo sapiens GN=UQCRB PE=1 SV=2 - [QCR7_HUMAN]	13.522	44.14	1	5	5	0.852956	1.31109	1.01675	1.00132	1.09938	1.30017	1.55518	1.45959	1.15608	1.29032
P12236	ADP/ATP translocase 3 OS=Homo sapiens GN=SLC25A6 PE=1 SV=4 - [ADT3_HUMAN]	32.8452	39.26	2	13	1	0.93539	1.16339	1.03163	1.07615	0.899231	1.19478	1.45869	1.49524	1.0781	1.32865
P51797	Chloride transport protein 6 OS=Homo sapiens GN=CLCN6 PE=1 SV=2 - [CLCN6_HUMAN]	97.2254	2.42	1	1	1	1.06353	1.02092	0.965789	1.16904	0.835748	1.42818	1.43618	1.16905	1.13515	1.32312
Q8IXR5	Protein FAM178B OS=Homo sapiens GN=FAM178B PE=2 SV=2 - [F178B_HUMAN]	93.4541	0.97	1	1	1	0.960734	1.30611	0.788864	1.18264	1.04211	1.41536	1.46148	1.26701	1.29611	1.34179
Q9NY35	Claudin domain-containing protein 1 OS=Homo sapiens GN=CLDND1 PE=1 SV=1 - [CLDN1_HUMAN]	28.5841	9.49	1	2	2	0.981464	1.10353	1.06448	1.04023	0.877643	1.19845	1.52368	1.52727	1.13063	1.15672
P12259	Coagulation factor V OS=Homo sapiens GN=F5 PE=1 SV=4 - [FA5_HUMAN]	251.546	4.45	1	10	10	1.1639	1.24349	0.898273	0.900674	0.910065	1.29556	1.34056	1.62458	1.11967	1.22591
P17813	Endoglin OS=Homo sapiens GN=ENG PE=1 SV=2 - [EGLN_HUMAN]	70.5331	19.45	1	11	11	1.11344	1.16818	0.834917	1.13712	0.858188	1.20707	1.42853	1.66206	0.988856	1.32871
Q06481	Amyloid-like protein 2 OS=Homo sapiens GN=APLP2 PE=1 SV=2 - [APLP2_HUMAN]	86.9002	18.35	1	12	11	1.09063	1.05957	0.88438	1.01407	0.978797	1.0295	1.31592	1.57653	1.26547	1.33578
O75880	Protein SCO1 homolog, mitochondrial OS=Homo sapiens GN=SCO1 PE=1 SV=1 - [SCO1_HUMAN]	33.7925	2.66	1	1	1	1.09381	1.17902	1.01819	0.950948	0.842861	1.22309	1.4445	1.43096	1.07046	1.43262
Q5SR56	Hippocampus abundant transcript-like protein 1 OS=Homo sapiens GN=MFSD14B PE=2 SV=3 - [MF14B_HUMAN]	54.51	3.56	1	1	1	1.16753	0.927592	0.815282	1.29992	0.859621	1.20451	1.21584	1.416	1.45854	1.28944
P60059	Protein transport protein Sec61 subunit gamma OS=Homo sapiens GN=SEC61G PE=1 SV=1 - [SC61G_HUMAN]	7.73617	19.12	1	1	1	0.844884	1.18327	1.19833	0.991265	0.845753	1.42276	1.56864	1.381	0.916996	1.28797
P56378	6.8 kDa mitochondrial proteolipid OS=Homo sapiens GN=MP68 PE=1 SV=1 - [68MP_HUMAN]	6.65759	27.59	1	2	2	0.90704	1.22258	1.116	0.990716	0.861185	1.24503	1.56422	1.54664	1.01664	1.27371
O43759	Synaptogyrin-1 OS=Homo sapiens GN=SYNGR1 PE=1 SV=2 - [SNG1_HUMAN]	25.4393	10.3	1	2	2	0.958869	1.33925	0.961877	0.900588	0.955476	1.34645	1.33813	1.25158	1.4131	1.32236
Q8N4H5	Mitochondrial import receptor subunit TOM5 homolog OS=Homo sapiens GN=TOMM5 PE=1 SV=1 - [TOM5_HUMAN]	6.03137	41.18	1	3	3	0.948897	1.36668	1.02497	0.927883	0.911776	1.3048	1.53064	1.60365	1.10377	1.24212
Q9HD45	Transmembrane 9 superfamily member 3 OS=Homo sapiens GN=TM9SF3 PE=1 SV=2 - [TM9S3_HUMAN]	67.8431	6.28	1	4	4	0.916633	1.25976	1.00742	1.03799	0.911044	1.14552	1.55735	1.51845	1.21217	1.32511
P01906	HLA class II histocompatibility antigen, DQ alpha 2 chain OS=Homo sapiens GN=HLA-DQA2 PE=1 SV=2 - [DQA2_HUMAN]	28.015	7.45	1	2	1	1.27655	0.913541	1.03743	0.855119	0.794251	1.15906	1.47758	1.59797	1.04673	1.18565
L0R6Q1	SLC35A4 upstream open reading frame protein OS=Homo sapiens GN=SLC35A4 PE=3 SV=1 - [S35U4_HUMAN]	11.1259	9.71	1	1	1	0.86685	1.12111	1.17208	1.02173	0.884355	1.33827	1.51367	1.3929	1.28541	1.22455
P02654	Apolipoprotein C-I OS=Homo sapiens GN=APOC1 PE=1 SV=1 - [APOC1_HUMAN]	9.32609	30.12	1	3	3	0.800172	1.36441	1.29453	0.970283	0.648227	1.46592	1.47047	1.22125	1.45036	1.20201
Q9BT43	DNA-directed RNA polymerase III subunit RPC7-like OS=Homo sapiens GN=POLR3GL PE=1 SV=1 - [RPC7L_HUMAN]	25.3184	3.21	1	1	1	0.94938	1.22133	1.03287	0.950119	1.03549	1.3395	1.5481	1.62529	1.02658	1.43895
O60830	Mitochondrial import inner membrane translocase subunit Tim17-B OS=Homo sapiens GN=TIMM17B PE=1 SV=1 - [TI17B_HUMAN]	18.2613	8.14	1	2	2	0.971997	1.31744	0.921212	1.05789	0.921664	1.56139	1.56525	1.33768	1.21009	1.33396
P60033	CD81 antigen OS=Homo sapiens GN=CD81 PE=1 SV=1 - [CD81_HUMAN]	25.7921	8.47	1	1	1	0.945665	1.22893	1.24212	0.860644	0.747317	1.3886	1.47721	1.41552	1.32505	1.24111
Q9NP59	Solute carrier family 40 member 1 OS=Homo sapiens GN=SLC40A1 PE=1 SV=1 - [S40A1_HUMAN]	62.5014	7.88	1	5	5	1.07374	1.107	0.872445	1.10026	0.984038	1.23913	1.61282	1.4863	1.17227	1.49803
Q8N0U8	Vitamin K epoxide reductase complex subunit 1-like protein 1 OS=Homo sapiens GN=VKORC1L1 PE=1 SV=2 - [VKORL_HUMAN]	19.8227	3.98	1	1	1	0.981076	1.45164	0.865945	0.943238	1.07793	1.5743	1.50559	1.49637	1.40009	1.2848
P56134	ATP synthase subunit f, mitochondrial OS=Homo sapiens GN=ATP5J2 PE=1 SV=3 - [ATPK_HUMAN]	10.9107	13.83	1	1	1	0.926095	1.18379	1.15833	0.956058	0.832798	1.37688	1.56312	1.61085	1.0554	1.34031
P55058	Phospholipid transfer protein OS=Homo sapiens GN=PLTP PE=1 SV=1 - [PLTP_HUMAN]	54.7045	2.23	1	1	1	1.12409	1.12199	0.910396	1.23367	0.677678	1.17167	1.59584	1.41773	1.0371	1.74345
Q9C0K1	Zinc transporter ZIP8 OS=Homo sapiens GN=SLC39A8 PE=2 SV=1 - [S39A8_HUMAN]	49.5984	1.52	1	1	1	1.15521	1.20681	0.974034	0.883507	0.840968	1.31714	1.79565	1.32263	1.13683	1.47272
P16671	Platelet glycoprotein 4 OS=Homo sapiens GN=CD36 PE=1 SV=2 - [CD36_HUMAN]	53.0193	19.07	1	8	8	1.00087	1.41354	0.779742	1.11578	0.946407	1.32072	1.47456	1.84291	1.34758	1.36618
P31431	Syndecan-4 OS=Homo sapiens GN=SDC4 PE=1 SV=2 - [SDC4_HUMAN]	21.628	13.13	1	2	2	0.946651	1.43915	0.938227	0.997764	0.832643	1.51819	1.54449	1.80016	1.18056	1.24075
P01892	HLA class I histocompatibility antigen, A-2 alpha chain OS=Homo sapiens GN=HLA-A PE=1 SV=1 - [1A02_HUMAN]	40.8962	26.58	3	7	3	1.11303	1.16883	0.733031	1.00594	1.35079	1.7352	1.34444	1.51285	1.66601	1.34099
P02794	Ferritin heavy chain OS=Homo sapiens GN=FTH1 PE=1 SV=2 - [FRIH_HUMAN]	21.2123	33.33	1	6	6	0.999454	1.09471	1.18066	0.959987	0.638962	1.3808	1.86182	1.38219	1.24728	1.22864
Q14108	Lysosome membrane protein 2 OS=Homo sapiens GN=SCARB2 PE=1 SV=2 - [SCRB2_HUMAN]	54.2555	7.74	1	4	4	0.804024	0.909833	1.32163	0.843092	0.899517	1.57523	1.64019	1.20984	1.39755	1.34262
Q9H8M2	Bromodomain-containing protein 9 OS=Homo sapiens GN=BRD9 PE=1 SV=2 - [BRD9_HUMAN]	66.9584	3.85	1	2	2	1.34423	1.25636	0.812376	1.00391	0.605989	1.33677	1.71827	1.91038	0.96623	1.75797
Q9BRY0	Zinc transporter ZIP3 OS=Homo sapiens GN=SLC39A3 PE=1 SV=2 - [S39A3_HUMAN]	33.5792	2.55	1	1	1	1.02143	1.10967	0.886233	1.16878	0.970482	1.3839	1.86348	1.57776	1.36069	1.72166
Q9BQT8	Mitochondrial 2-oxodicarboxylate carrier OS=Homo sapiens GN=SLC25A21 PE=1 SV=1 - [ODC_HUMAN]	33.2816	30.43	1	9	9	0.800976	1.26791	1.14414	0.886103	0.982012	2.06565	1.86228	1.60582	1.78905	1.90954
Q9NX14	NADH dehydrogenase [ubiquinone] 1 beta subcomplex subunit 11, mitochondrial OS=Homo sapiens GN=NDUFB11 PE=1 SV=1 - [NDUBB_HUMAN]	17.3057	37.91	1	4	4	0.931741	1.30621	0.982118	1.00219	0.971917	1.18912	1.32455	1.33028	1.05684	1.24188
P00450	Ceruloplasmin OS=Homo sapiens GN=CP PE=1 SV=1 - [CERU_HUMAN]	122.128	4.51	1	4	4	1.15344	1.19329	0.840147	1.06444	0.797164	1.26299	1.34145	1.476	0.933386	1.48346
P53007	Tricarboxylate transport protein, mitochondrial OS=Homo sapiens GN=SLC25A1 PE=1 SV=2 - [TXTP_HUMAN]	33.991	26.69	1	9	9	1.02459	1.13461	1.01375	0.970031	0.935755	1.15488	1.37763	1.2137	1.00404	1.11515
Q8TCJ2	Dolichyl-diphosphooligosaccharide--protein glycosyltransferase subunit STT3B OS=Homo sapiens GN=STT3B PE=1 SV=1 - [STT3B_HUMAN]	93.6137	9.81	1	10	9	0.975936	1.1878	1.04309	0.982351	0.861144	1.16603	1.24423	1.28835	1.0416	1.09545
P07948	Tyrosine-protein kinase Lyn OS=Homo sapiens GN=LYN PE=1 SV=3 - [LYN_HUMAN]	58.5368	26.56	11	12	10	1.16504	0.868409	1.04132	1.02555	0.881452	0.861023	0.884087	0.943364	0.810533	0.799161
Q2PZI1	Probable C-mannosyltransferase DPY19L1 OS=Homo sapiens GN=DPY19L1 PE=2 SV=1 - [D19L1_HUMAN]	77.2675	1.33	1	1	1	0.9837	1.18511	1.01954	1.05691	0.862106	1.17939	1.32677	1.56537	1.20831	1.0112
P10809	60 kDa heat shock protein, mitochondrial OS=Homo sapiens GN=HSPD1 PE=1 SV=2 - [CH60_HUMAN]	61.0164	69.81	1	29	29	0.921999	1.34834	0.882823	1.10751	1.0041	1.31069	1.42722	1.40828	1.10593	1.18048
Q15005	Signal peptidase complex subunit 2 OS=Homo sapiens GN=SPCS2 PE=1 SV=3 - [SPCS2_HUMAN]	24.9867	38.5	1	8	8	0.878178	1.19905	1.08833	0.969373	0.971084	1.1996	1.2561	1.39175	1.02722	1.14652
Q9UMR2	ATP-dependent RNA helicase DDX19B OS=Homo sapiens GN=DDX19B PE=1 SV=1 - [DD19B_HUMAN]	53.8928	26.72	2	11	11	1.09814	0.931438	0.996201	1.01545	1.04614	0.927281	0.932336	0.924105	0.917912	1.01624
Q9NW15	Anoctamin-10 OS=Homo sapiens GN=ANO10 PE=1 SV=2 - [ANO10_HUMAN]	76.2798	9.55	1	7	6	0.990588	1.18866	0.910469	1.06118	1.05569	1.37567	1.31731	1.44507	1.07062	1.04259
Q9H0U3	Magnesium transporter protein 1 OS=Homo sapiens GN=MAGT1 PE=1 SV=1 - [MAGT1_HUMAN]	38.0114	9.85	2	4	4	0.907333	1.10324	1.17954	0.965377	0.945302	1.15354	1.25927	1.29549	1.07533	1.08231
P07225	Vitamin K-dependent protein S OS=Homo sapiens GN=PROS1 PE=1 SV=1 - [PROS_HUMAN]	75.0739	3.85	1	2	2	0.85529	1.09911	0.999724	1.10217	1.1389	0.905532	1.05485	0.837785	0.83397	0.798503
Q15363	Transmembrane emp24 domain-containing protein 2 OS=Homo sapiens GN=TMED2 PE=1 SV=1 - [TMED2_HUMAN]	22.7464	24.38	1	5	5	0.879925	1.23398	1.07974	0.985773	0.905214	1.19882	1.374	1.39014	1.00298	1.18524
P03928	ATP synthase protein 8 OS=Homo sapiens GN=MT-ATP8 PE=1 SV=1 - [ATP8_HUMAN]	7.98616	52.94	1	3	3	0.970553	1.16306	0.983996	0.979308	1.1135	1.17458	1.3211	1.22503	1.09012	1.07301
Q9BTK6	PAXIP1-associated glutamate-rich protein 1 OS=Homo sapiens GN=PAGR1 PE=1 SV=1 - [PAGR1_HUMAN]	27.6992	7.09	1	1	1	0.98001	1.08289	1.00034	1.06385	1.02227	0.946581	0.93918	0.982429	1.02824	0.82929
Q9P0U1	Mitochondrial import receptor subunit TOM7 homolog OS=Homo sapiens GN=TOMM7 PE=1 SV=1 - [TOM7_HUMAN]	6.24444	43.64	1	2	2	0.808617	1.37697	1.01362	1.02027	0.881004	1.29685	1.62102	1.58886	0.936496	1.40653
Q9UJZ1	Stomatin-like protein 2, mitochondrial OS=Homo sapiens GN=STOML2 PE=1 SV=1 - [STML2_HUMAN]	38.5102	35.39	1	9	9	0.852326	1.33276	1.0148	1.0257	0.97645	1.22911	1.38123	1.3719	1.05299	1.26775
O43149	Zinc finger ZZ-type and EF-hand domain-containing protein 1 OS=Homo sapiens GN=ZZEF1 PE=1 SV=6 - [ZZEF1_HUMAN]	330.864	5.91	1	17	17	1.14771	0.928236	0.973947	1.02269	0.976667	0.918329	0.873845	0.907822	0.921115	0.974806
P36542	ATP synthase subunit gamma, mitochondrial OS=Homo sapiens GN=ATP5C1 PE=1 SV=1 - [ATPG_HUMAN]	32.9753	37.92	1	11	11	0.931391	1.24053	1.00523	1.04663	0.954948	1.17506	1.33103	1.33663	1.06397	1.12961
P01130	Low-density lipoprotein receptor OS=Homo sapiens GN=LDLR PE=1 SV=1 - [LDLR_HUMAN]	95.3136	2.67	1	2	2	1.04984	1.13109	0.853373	1.07086	1.13759	1.09251	1.26139	1.47951	1.36426	1.07686
P24863	Cyclin-C OS=Homo sapiens GN=CCNC PE=1 SV=2 - [CCNC_HUMAN]	33.221	3.53	1	1	1	1.04197	1.02589	0.952246	1.10105	1.01579	1.17908	1.10007	1.0218	1.08236	1.18174
Q96JN8	Neuralized-like protein 4 OS=Homo sapiens GN=NEURL4 PE=1 SV=2 - [NEUL4_HUMAN]	166.802	0.7	1	1	1	0.915899	1.07574	0.981983	1.11559	1.07803	0.88445	0.828689	0.867892	1.06607	0.912924
P04114	Apolipoprotein B-100 OS=Homo sapiens GN=APOB PE=1 SV=2 - [APOB_HUMAN]	515.283	1.14	1	6	5	1.47222	0.971523	0.69482	1.02492	0.867156	0.994522	1.8953	2.14277	1.19941	1.54617
O75935	Dynactin subunit 3 OS=Homo sapiens GN=DCTN3 PE=1 SV=1 - [DCTN3_HUMAN]	21.1062	20.97	1	3	3	0.988943	1.00253	1.0557	0.954421	1.08762	1.08696	1.1314	1.1009	1.0272	1.06854
Q9UMN6	Histone-lysine N-methyltransferase 2B OS=Homo sapiens GN=KMT2B PE=1 SV=1 - [KMT2B_HUMAN]	293.33	2.17	1	5	4	0.962047	1.02534	0.93243	1.10378	1.23512	0.884333	0.775703	0.810478	1.07055	0.894181
Q00325	Phosphate carrier protein, mitochondrial OS=Homo sapiens GN=SLC25A3 PE=1 SV=2 - [MPCP_HUMAN]	40.0687	19.89	1	8	8	0.879538	1.19143	1.11274	0.948219	0.948671	1.15631	1.36841	1.32648	1.04144	1.12605
Q96RT7	Gamma-tubulin complex component 6 OS=Homo sapiens GN=TUBGCP6 PE=1 SV=3 - [GCP6_HUMAN]	200.372	2.14	1	4	4	0.984813	1.0047	0.987228	1.07583	1.2519	0.890588	0.863196	0.945309	1.03953	0.917993
P63165	Small ubiquitin-related modifier 1 OS=Homo sapiens GN=SUMO1 PE=1 SV=1 - [SUMO1_HUMAN]	11.5497	18.81	1	2	2	1.04971	0.919633	1.14685	0.99756	1.05383	0.993042	0.899603	0.955534	0.919371	0.953743
Q9H6H4	Receptor expression-enhancing protein 4 OS=Homo sapiens GN=REEP4 PE=1 SV=1 - [REEP4_HUMAN]	29.3763	34.24	1	7	6	0.94214	1.16589	0.933745	1.07207	1.07905	1.04901	1.19146	1.24317	1.16287	1.14625
O15382	Branched-chain-amino-acid aminotransferase, mitochondrial OS=Homo sapiens GN=BCAT2 PE=1 SV=2 - [BCAT2_HUMAN]	44.2591	23.47	1	7	7	0.94668	1.00208	1.08325	1.06661	0.914331	1.16643	1.2322	1.12549	0.97829	1.09632
O75390	Citrate synthase, mitochondrial OS=Homo sapiens GN=CS PE=1 SV=2 - [CISY_HUMAN]	51.6795	26.61	1	12	12	1.02985	1.01308	1.02305	1.11693	0.84597	1.07814	1.17665	1.17281	1.02358	1.16901
Q6P589	Tumor necrosis factor alpha-induced protein 8-like protein 2 OS=Homo sapiens GN=TNFAIP8L2 PE=1 SV=1 - [TP8L2_HUMAN]	20.5429	10.33	1	2	2	1.45494	1.22329	0.693237	0.88221	0.762586	1.23722	1.54091	1.57648	1.09938	1.44278
O95445	Apolipoprotein M OS=Homo sapiens GN=APOM PE=1 SV=2 - [APOM_HUMAN]	21.2394	7.45	1	2	2	1.2341	1.1278	0.807818	1.01476	0.88445	1.19341	1.43258	1.5388	0.949169	1.36988
Q9UDY8	Mucosa-associated lymphoid tissue lymphoma translocation protein 1 OS=Homo sapiens GN=MALT1 PE=1 SV=1 - [MALT1_HUMAN]	92.2131	3.28	1	2	2	1.01685	1.01366	1.02242	1.0132	1.01867	0.886331	1.00891	0.878532	0.876033	1.0416
P20674	Cytochrome c oxidase subunit 5A, mitochondrial OS=Homo sapiens GN=COX5A PE=1 SV=2 - [COX5A_HUMAN]	16.7517	20.67	1	3	3	0.845118	1.26625	1.07533	0.987064	0.990606	1.13883	1.50843	1.56456	1.03741	1.26499
P20645	Cation-dependent mannose-6-phosphate receptor OS=Homo sapiens GN=M6PR PE=1 SV=1 - [MPRD_HUMAN]	30.9734	24.19	1	6	6	0.941363	1.0459	1.25889	0.832009	0.855447	1.12816	1.32878	1.21964	1.07309	1.15864
Q13232	Nucleoside diphosphate kinase 3 OS=Homo sapiens GN=NME3 PE=1 SV=2 - [NDK3_HUMAN]	19.0029	31.36	1	5	5	1.00634	1.04723	1.12215	0.997229	0.89348	1.17306	1.18899	1.19263	1.01124	1.07089
Q8NEJ9	Neuroguidin OS=Homo sapiens GN=NGDN PE=1 SV=1 - [NGDN_HUMAN]	35.872	16.51	1	4	4	0.947438	1.18411	1.01079	0.976386	0.983398	1.1516	1.27221	1.22568	1.05333	1.06088
Q9NPA0	ER membrane protein complex subunit 7 OS=Homo sapiens GN=EMC7 PE=1 SV=1 - [EMC7_HUMAN]	26.4535	19.83	1	5	5	0.945032	1.16452	1.05612	0.956168	0.995669	1.17721	1.36049	1.32011	1.0257	1.07517
O43402	ER membrane protein complex subunit 8 OS=Homo sapiens GN=EMC8 PE=1 SV=1 - [EMC8_HUMAN]	23.7577	28.57	1	5	5	1.13689	1.10746	0.867874	1.06638	0.944307	1.26938	1.23623	1.44478	1.13771	1.00517
Q9BUB7	Transmembrane protein 70, mitochondrial OS=Homo sapiens GN=TMEM70 PE=1 SV=2 - [TMM70_HUMAN]	28.9509	7.69	1	2	2	1.11964	1.0378	0.896042	1.09338	0.951053	1.21489	1.44741	1.10897	0.990007	1.3182
Q8WUX9	Charged multivesicular body protein 7 OS=Homo sapiens GN=CHMP7 PE=1 SV=1 - [CHMP7_HUMAN]	50.8793	13.91	1	5	5	0.996246	1.09178	0.996109	1.07245	0.931076	1.14987	1.23297	1.29596	0.938641	1.20848
P04844	Dolichyl-diphosphooligosaccharide--protein glycosyltransferase subunit 2 OS=Homo sapiens GN=RPN2 PE=1 SV=3 - [RPN2_HUMAN]	69.241	18.7	1	9	9	0.880611	1.25182	1.07665	0.977404	0.948327	1.19123	1.33784	1.37641	1.05421	1.13759
Q9BSA9	Endosomal/lysomomal potassium channel TMEM175 OS=Homo sapiens GN=TMEM175 PE=1 SV=1 - [TM175_HUMAN]	55.5783	2.58	1	1	1	1.101	1.00297	1.11828	0.950396	0.802174	1.00891	1.23972	1.33049	1.0855	1.18285
Q12809	Potassium voltage-gated channel subfamily H member 2 OS=Homo sapiens GN=KCNH2 PE=1 SV=1 - [KCNH2_HUMAN]	126.575	4.92	2	5	5	0.963579	1.09974	0.975222	1.14457	0.917756	1.07731	1.15922	1.08369	1.12044	1.1762
Q13405	39S ribosomal protein L49, mitochondrial OS=Homo sapiens GN=MRPL49 PE=1 SV=1 - [RM49_HUMAN]	19.1859	25.3	1	4	4	0.89612	1.06778	1.09557	0.997684	1.07573	1.20688	1.36957	1.2834	1.03186	1.05229
Q9Y6K0	Choline/ethanolaminephosphotransferase 1 OS=Homo sapiens GN=CEPT1 PE=1 SV=1 - [CEPT1_HUMAN]	46.5227	2.64	1	1	1	1.07387	1.1025	1.07577	0.869747	0.983492	1.22956	1.24479	1.47748	1.17573	0.969588
P13073	Cytochrome c oxidase subunit 4 isoform 1, mitochondrial OS=Homo sapiens GN=COX4I1 PE=1 SV=1 - [COX41_HUMAN]	19.564	39.05	1	7	7	0.862304	1.31117	1.05068	0.969803	1.00465	1.20688	1.44326	1.43785	1.06882	1.17799
P11717	Cation-independent mannose-6-phosphate receptor OS=Homo sapiens GN=IGF2R PE=1 SV=3 - [MPRI_HUMAN]	274.199	15.13	1	34	34	0.90901	1.05667	1.1666	0.98987	0.888887	1.06907	1.29991	1.26153	1.00339	1.19476
Q9Y2W6	Tudor and KH domain-containing protein OS=Homo sapiens GN=TDRKH PE=1 SV=2 - [TDRKH_HUMAN]	62.0074	8.56	1	3	3	1.02186	0.866583	1.00847	1.01089	1.16495	0.839018	0.849476	0.841404	0.699258	1.05223
Q07021	Complement component 1 Q subcomponent-binding protein, mitochondrial OS=Homo sapiens GN=C1QBP PE=1 SV=1 - [C1QBP_HUMAN]	31.3426	26.6	1	4	4	0.848957	1.30834	1.0475	1.07319	0.880776	1.33341	1.40234	1.31418	1.03436	1.19664
Q9Y487	V-type proton ATPase 116 kDa subunit a isoform 2 OS=Homo sapiens GN=ATP6V0A2 PE=1 SV=2 - [VPP2_HUMAN]	98.0183	15.19	1	12	11	0.960964	1.1279	1.11072	0.920453	0.944696	1.03907	1.11227	1.18577	1.20602	1.09637
Q9H5V9	UPF0428 protein CXorf56 OS=Homo sapiens GN=CXorf56 PE=1 SV=1 - [CX056_HUMAN]	25.608	13.06	1	2	2	0.808369	0.956121	1.22752	0.952966	1.16576	0.746758	0.74023	0.857366	0.933975	0.904566
P42126	Enoyl-CoA delta isomerase 1, mitochondrial OS=Homo sapiens GN=ECI1 PE=1 SV=1 - [ECI1_HUMAN]	32.7952	17.55	1	5	5	0.810136	1.38384	0.981137	1.04273	0.995395	1.44914	1.54819	1.32625	1.20014	1.06083
P29558	RNA-binding motif, single-stranded-interacting protein 1 OS=Homo sapiens GN=RBMS1 PE=1 SV=3 - [RBMS1_HUMAN]	44.4769	13.3	3	5	5	0.989879	0.87192	1.12943	0.984394	1.14684	0.937608	0.844111	0.928915	0.960266	0.844258
O15533	Tapasin OS=Homo sapiens GN=TAPBP PE=1 SV=1 - [TPSN_HUMAN]	47.5957	7.37	1	3	3	1.08165	1.23108	0.948341	0.992888	0.770818	1.26278	1.28079	1.25309	1.23413	0.991138
Q8N1G2	Cap-specific mRNA (nucleoside-2'-O-)-methyltransferase 1 OS=Homo sapiens GN=CMTR1 PE=1 SV=1 - [CMTR1_HUMAN]	95.26	3.95	1	4	3	1.08992	0.97149	0.967172	1.01596	1.06363	0.946401	0.955089	0.93718	0.982158	0.998387
P06732	Creatine kinase M-type OS=Homo sapiens GN=CKM PE=1 SV=2 - [KCRM_HUMAN]	43.0739	9.45	1	3	2	1.18581	1.10546	0.94467	0.938313	0.928774	1.18753	1.01187	1.25385	1.334	1.12931
P52815	39S ribosomal protein L12, mitochondrial OS=Homo sapiens GN=MRPL12 PE=1 SV=2 - [RM12_HUMAN]	21.3346	17.68	1	3	3	0.793055	1.09735	1.19339	0.968936	1.04149	1.12888	1.30777	1.20258	1.13511	1.1294
Q9HD33	39S ribosomal protein L47, mitochondrial OS=Homo sapiens GN=MRPL47 PE=1 SV=2 - [RM47_HUMAN]	29.4319	16	1	4	4	0.982971	0.941697	1.07063	1.0931	0.992424	1.06205	1.1807	1.11099	1.02209	1.2808
Q9H0V1	Transmembrane protein 168 OS=Homo sapiens GN=TMEM168 PE=2 SV=2 - [TM168_HUMAN]	79.7023	3.44	1	2	2	0.992722	1.06712	1.04452	1.04339	0.929611	1.04419	1.10362	1.22003	1.03576	1.11411
Q9H9J2	39S ribosomal protein L44, mitochondrial OS=Homo sapiens GN=MRPL44 PE=1 SV=1 - [RM44_HUMAN]	37.5117	13.55	1	4	4	1.0822	0.921177	1.05564	1.02406	0.793767	1.05201	1.20305	1.1965	0.970342	1.29775
O14548	Cytochrome c oxidase subunit 7A-related protein, mitochondrial OS=Homo sapiens GN=COX7A2L PE=1 SV=2 - [COX7R_HUMAN]	12.6065	19.3	1	2	2	0.889924	1.19369	0.965902	0.987988	1.2598	1.11751	1.42998	1.31642	1.17666	1.21581
P03905	NADH-ubiquinone oxidoreductase chain 4 OS=Homo sapiens GN=MT-ND4 PE=1 SV=1 - [NU4M_HUMAN]	51.5466	4.14	1	2	2	1.09627	1.21871	0.958194	0.978471	0.849609	1.08509	1.22489	1.29684	1.06807	1.26741
O75352	Mannose-P-dolichol utilization defect 1 protein OS=Homo sapiens GN=MPDU1 PE=1 SV=2 - [MPU1_HUMAN]	26.6205	9.72	1	2	2	0.968236	1.34903	0.925555	0.94215	1.14066	1.31842	1.52641	1.49088	1.12602	1.1226
Q9UKN8	General transcription factor 3C polypeptide 4 OS=Homo sapiens GN=GTF3C4 PE=1 SV=2 - [TF3C4_HUMAN]	91.9235	7.42	1	7	6	1.12433	0.914363	0.95755	1.04273	1.06082	0.950761	0.916639	0.898993	0.913777	0.98618
Q4V328	GRIP1-associated protein 1 OS=Homo sapiens GN=GRIPAP1 PE=1 SV=1 - [GRAP1_HUMAN]	95.9308	22.59	1	14	14	0.962915	0.95678	1.12351	0.981783	0.992645	0.910581	0.929737	0.979577	0.943484	0.889098
Q6VMQ6	Activating transcription factor 7-interacting protein 1 OS=Homo sapiens GN=ATF7IP PE=1 SV=3 - [MCAF1_HUMAN]	136.31	1.26	1	1	1	1.19494	0.99244	0.941548	1.02983	0.909681	0.972362	0.87939	0.853466	0.941887	0.783268
Q6ZRP7	Sulfhydryl oxidase 2 OS=Homo sapiens GN=QSOX2 PE=1 SV=3 - [QSOX2_HUMAN]	77.4796	6.3	1	4	4	1.03679	1.16162	0.831119	1.03777	1.09209	1.12672	1.1804	1.27703	1.06148	1.22187
Q9NZR1	Tropomodulin-2 OS=Homo sapiens GN=TMOD2 PE=1 SV=1 - [TMOD2_HUMAN]	39.5707	4.56	1	2	1	1.52856	1.49218	0.739598	0.6512	0.617693	1.31226	1.42765	2.0617	1.31141	1.56723
Q9UH17	DNA dC->dU-editing enzyme APOBEC-3B OS=Homo sapiens GN=APOBEC3B PE=1 SV=1 - [ABC3B_HUMAN]	45.8941	13.35	2	5	5	1.11634	1.07485	0.909178	1.03418	1.05061	1.1341	1.13087	1.13837	1.04543	1.16276
Q9Y3S2	Zinc finger protein 330 OS=Homo sapiens GN=ZNF330 PE=1 SV=1 - [ZN330_HUMAN]	36.1773	7.81	1	2	2	1.00863	1.01092	1.1288	0.91437	1.01487	0.905175	0.838274	0.926031	1.02077	0.910964
Q9BU89	Deoxyhypusine hydroxylase OS=Homo sapiens GN=DOHH PE=1 SV=1 - [DOHH_HUMAN]	32.8835	13.25	1	3	3	1.10236	0.942308	0.874428	1.15388	1.2768	0.841713	0.90879	0.908686	0.954528	0.940318
P08195	4F2 cell-surface antigen heavy chain OS=Homo sapiens GN=SLC3A2 PE=1 SV=3 - [4F2_HUMAN]	67.9517	26.35	1	14	14	0.886286	1.3975	0.897319	1.01862	1.10266	1.2959	1.42243	1.42542	1.14778	1.17708
Q15643	Thyroid receptor-interacting protein 11 OS=Homo sapiens GN=TRIP11 PE=1 SV=3 - [TRIPB_HUMAN]	227.447	2.43	1	5	5	1.1249	0.910964	0.964375	1.11931	0.960821	0.851465	0.874657	0.883087	1.00538	0.917207
P02656	Apolipoprotein C-III OS=Homo sapiens GN=APOC3 PE=1 SV=1 - [APOC3_HUMAN]	10.8455	16.16	1	1	1	1.18705	1.09386	1.11646	0.847629	0.740684	1.06581	1.47977	1.39782	1.0129	1.38539
Q9H9Y6	DNA-directed RNA polymerase I subunit RPA2 OS=Homo sapiens GN=POLR1B PE=1 SV=2 - [RPA2_HUMAN]	128.146	4.05	1	5	5	1.27524	0.851482	0.926014	1.07172	0.859048	0.819899	0.73617	0.802342	0.799896	0.921754
Q6ZMG9	Ceramide synthase 6 OS=Homo sapiens GN=CERS6 PE=1 SV=1 - [CERS6_HUMAN]	44.8606	1.82	1	1	1	1.00529	1.17446	1.198	0.907761	0.693956	1.1365	1.21497	1.47933	1.15163	1.18023
Q9HCC0	Methylcrotonoyl-CoA carboxylase beta chain, mitochondrial OS=Homo sapiens GN=MCCC2 PE=1 SV=1 - [MCCB_HUMAN]	61.2944	25.58	1	12	12	0.98561	1.24964	1.00336	1.00458	0.862655	1.27827	1.31697	1.36349	1.04018	1.07087
P22695	Cytochrome b-c1 complex subunit 2, mitochondrial OS=Homo sapiens GN=UQCRC2 PE=1 SV=3 - [QCR2_HUMAN]	48.4129	43.93	1	16	16	0.906809	1.29143	0.942459	1.05042	1.07153	1.19117	1.43358	1.42128	1.11952	1.12399
P53582	Methionine aminopeptidase 1 OS=Homo sapiens GN=METAP1 PE=1 SV=2 - [MAP11_HUMAN]	43.1873	16.58	1	5	5	1.20775	0.893663	0.932426	1.08389	0.999459	0.954749	0.931698	0.888325	0.878261	0.829455
Q9H019	Mitochondrial fission regulator 1-like OS=Homo sapiens GN=MTFR1L PE=1 SV=2 - [MFR1L_HUMAN]	31.9373	9.25	1	3	3	1.08425	0.929674	1.08462	1.02485	0.981554	0.911264	1.00474	0.951497	0.848642	0.967594
P54709	Sodium/potassium-transporting ATPase subunit beta-3 OS=Homo sapiens GN=ATP1B3 PE=1 SV=1 - [AT1B3_HUMAN]	31.4921	27.24	1	7	7	0.946463	1.47096	0.92227	0.97603	0.936891	1.23463	1.28183	1.47404	1.4015	1.13505
Q92922	SWI/SNF complex subunit SMARCC1 OS=Homo sapiens GN=SMARCC1 PE=1 SV=3 - [SMRC1_HUMAN]	122.79	11.04	1	12	7	0.996228	0.909949	1.04008	1.03177	1.03007	0.951242	0.909635	0.924647	0.924923	0.99718
P45880	Voltage-dependent anion-selective channel protein 2 OS=Homo sapiens GN=VDAC2 PE=1 SV=2 - [VDAC2_HUMAN]	31.5465	46.94	1	11	11	0.944264	1.22919	1.02811	0.97639	0.940003	1.24561	1.40391	1.52802	1.11039	0.991153
Q3ZCW2	Galectin-related protein OS=Homo sapiens GN=LGALSL PE=1 SV=2 - [LEGL_HUMAN]	18.9737	6.4	1	1	1	1.13569	1.10829	1.00269	1.00444	0.791669	1.15213	1.2683	1.28028	0.957833	1.46657
Q13011	Delta(3,5)-Delta(2,4)-dienoyl-CoA isomerase, mitochondrial OS=Homo sapiens GN=ECH1 PE=1 SV=2 - [ECH1_HUMAN]	35.7934	41.16	1	11	11	0.874298	1.19523	0.935653	1.07876	1.12848	1.29055	1.35001	1.34183	1.04639	1.09973
P09669	Cytochrome c oxidase subunit 6C OS=Homo sapiens GN=COX6C PE=1 SV=2 - [COX6C_HUMAN]	8.77569	33.33	1	4	4	0.858735	1.33769	1.02954	0.91674	1.07918	1.16686	1.43403	1.59073	1.1425	1.17067
P29372	DNA-3-methyladenine glycosylase OS=Homo sapiens GN=MPG PE=1 SV=3 - [3MG_HUMAN]	32.8478	45.64	1	10	10	1.04973	0.945945	0.964035	1.02761	1.10365	0.899648	0.885439	0.882554	1.01218	0.991602
P22676	Calretinin OS=Homo sapiens GN=CALB2 PE=2 SV=2 - [CALB2_HUMAN]	31.5196	3.69	1	1	1	0.816097	0.791243	0.852936	1.56264	1.1443	0.718253	0.697159	0.732252	0.820217	0.631642
Q5T0N5	Formin-binding protein 1-like OS=Homo sapiens GN=FNBP1L PE=1 SV=3 - [FBP1L_HUMAN]	70.0215	2.98	1	2	2	0.644156	0.900928	0.847948	1.29083	1.74058	0.760307	0.679254	0.641507	0.7289	0.548185
P50416	Carnitine O-palmitoyltransferase 1, liver isoform OS=Homo sapiens GN=CPT1A PE=1 SV=2 - [CPT1A_HUMAN]	88.3107	24.06	1	17	17	1.10733	1.09964	0.910401	1.00833	0.979639	1.2624	1.2696	1.22324	1.2228	0.918031
Q13356	Peptidyl-prolyl cis-trans isomerase-like 2 OS=Homo sapiens GN=PPIL2 PE=1 SV=1 - [PPIL2_HUMAN]	58.7866	10.38	1	4	4	1.05395	0.87955	0.993243	1.04192	1.26207	0.88008	0.884468	0.812084	1.02548	0.885326
P43155	Carnitine O-acetyltransferase OS=Homo sapiens GN=CRAT PE=1 SV=5 - [CACP_HUMAN]	70.8123	18.69	1	11	11	0.991724	1.14692	1.07519	0.927641	0.804401	1.14211	1.16094	1.05716	1.12749	1.10331
Q5HYK3	2-methoxy-6-polyprenyl-1,4-benzoquinol methylase, mitochondrial OS=Homo sapiens GN=COQ5 PE=1 SV=2 - [COQ5_HUMAN]	37.1168	11.31	1	3	3	1.03826	1.05702	1.0523	0.906226	0.96868	1.05926	1.0268	1.06752	1.09139	1.1531
O75381	Peroxisomal membrane protein PEX14 OS=Homo sapiens GN=PEX14 PE=1 SV=1 - [PEX14_HUMAN]	41.2117	10.34	1	3	3	0.988512	1.15423	1.11386	0.858324	0.892426	1.22232	1.31482	1.35003	0.924439	1.18437
P0DN79	Cystathionine beta-synthase-like protein OS=Homo sapiens GN=CBSL PE=1 SV=1 - [CBSL_HUMAN]	60.5482	18.69	1	11	11	0.675583	1.22915	1.09628	1.13783	1.07306	1.28669	1.3831	1.07085	1.38327	1.24462
Q08379	Golgin subfamily A member 2 OS=Homo sapiens GN=GOLGA2 PE=1 SV=3 - [GOGA2_HUMAN]	113.017	8.28	1	7	7	1.03105	0.86287	1.10786	1.08614	0.877202	0.806834	0.882736	0.776657	0.866727	0.981565
Q969X5	Endoplasmic reticulum-Golgi intermediate compartment protein 1 OS=Homo sapiens GN=ERGIC1 PE=1 SV=1 - [ERGI1_HUMAN]	32.5715	26.21	1	6	6	0.982241	1.11254	0.889872	1.08408	0.916729	1.24718	1.24127	1.15635	0.934532	1.1504
A8MW92	PHD finger protein 20-like protein 1 OS=Homo sapiens GN=PHF20L1 PE=1 SV=2 - [P20L1_HUMAN]	114.938	1.57	1	2	1	1.02569	1.03431	0.9714	1.02969	1.1092	0.870222	1.0026	0.842792	0.924326	1.0572
O43432	Eukaryotic translation initiation factor 4 gamma 3 OS=Homo sapiens GN=EIF4G3 PE=1 SV=2 - [IF4G3_HUMAN]	176.542	5.49	1	8	3	1.07774	0.836002	1.21782	1.04665	0.756876	0.806719	0.829257	0.858113	0.819751	0.721816
Q969N2	GPI transamidase component PIG-T OS=Homo sapiens GN=PIGT PE=1 SV=1 - [PIGT_HUMAN]	65.6579	19.72	1	11	11	0.937752	1.13046	1.0398	1.04572	0.938471	1.14777	1.23486	1.25293	0.962679	1.146
L0R8F8	MIEF1 upstream open reading frame protein OS=Homo sapiens GN=MIEF1 PE=3 SV=1 - [MIDUO_HUMAN]	8.43958	10	1	1	1	0.852374	1.32549	1.05419	0.860866	1.19909	1.20523	1.267	1.37775	1.39368	1.13607
Q9NYS0	NF-kappa-B inhibitor-interacting Ras-like protein 1 OS=Homo sapiens GN=NKIRAS1 PE=1 SV=1 - [KBRS1_HUMAN]	21.6292	3.65	1	1	1	1.04261	1.11331	1.1219	0.987152	0.729374	0.885989	0.846609	0.818239	0.908681	0.600021
P40926	Malate dehydrogenase, mitochondrial OS=Homo sapiens GN=MDH2 PE=1 SV=3 - [MDHM_HUMAN]	35.4807	60.06	1	16	16	0.834355	1.19538	1.10874	1.04072	0.941525	1.22798	1.40111	1.281	1.10879	1.03324
O75431	Metaxin-2 OS=Homo sapiens GN=MTX2 PE=1 SV=1 - [MTX2_HUMAN]	29.7441	16.35	1	4	4	0.92556	1.20316	1.04768	1.01349	0.92585	1.20897	1.2739	1.1514	1.02248	1.13866
Q9Y5J7	Mitochondrial import inner membrane translocase subunit Tim9 OS=Homo sapiens GN=TIMM9 PE=1 SV=1 - [TIM9_HUMAN]	10.3711	52.81	1	4	4	0.85132	1.21312	1.09953	0.991917	0.887506	1.22853	1.30497	1.22662	1.0833	1.04987
P35232	Prohibitin OS=Homo sapiens GN=PHB PE=1 SV=1 - [PHB_HUMAN]	29.7859	53.68	1	13	13	0.903115	1.36098	0.935285	1.03704	0.935337	1.30463	1.48932	1.51952	1.02114	1.15255
Q8N4T8	Carbonyl reductase family member 4 OS=Homo sapiens GN=CBR4 PE=1 SV=3 - [CBR4_HUMAN]	25.2854	28.27	1	5	5	0.936475	1.10142	0.954965	1.0755	1.13552	1.2298	1.29385	1.20348	0.967152	1.21739
Q8TEH3	DENN domain-containing protein 1A OS=Homo sapiens GN=DENND1A PE=1 SV=2 - [DEN1A_HUMAN]	110.508	4.56	1	4	4	0.958687	1.01455	0.96164	1.01186	1.30138	0.859809	0.865835	0.874374	1.04033	0.855491
P04004	Vitronectin OS=Homo sapiens GN=VTN PE=1 SV=1 - [VTNC_HUMAN]	54.2712	4.81	1	2	2	1.1578	1.35788	0.825143	1.18712	0.467847	1.44946	1.85254	1.73077	0.768804	1.84084
Q96JJ7	Protein disulfide-isomerase TMX3 OS=Homo sapiens GN=TMX3 PE=1 SV=2 - [TMX3_HUMAN]	51.8389	17.4	1	7	7	1.05864	1.16896	0.947764	1.03854	0.986624	1.13434	1.18188	1.39393	1.19548	1.0235
Q96EP1	E3 ubiquitin-protein ligase CHFR OS=Homo sapiens GN=CHFR PE=1 SV=2 - [CHFR_HUMAN]	73.3393	2.71	1	1	1	1.20069	0.796404	0.955533	1.08333	1.01254	0.839267	0.881117	0.927609	0.795416	0.87857
Q9UJ41	Rab5 GDP/GTP exchange factor OS=Homo sapiens GN=RABGEF1 PE=1 SV=2 - [RABX5_HUMAN]	79.3207	8.05	1	4	4	1.15688	0.946463	1.09498	0.956129	1.04013	0.945533	0.85017	0.826513	1.05182	0.938277
O43169	Cytochrome b5 type B OS=Homo sapiens GN=CYB5B PE=1 SV=2 - [CYB5B_HUMAN]	16.322	37.67	1	3	3	0.854454	1.16214	1.16144	0.957544	0.98931	1.22616	1.24623	1.27413	1.05589	1.08816
Q13131	5'-AMP-activated protein kinase catalytic subunit alpha-1 OS=Homo sapiens GN=PRKAA1 PE=1 SV=4 - [AAPK1_HUMAN]	63.9686	23.08	2	13	13	1.01358	0.998651	0.930507	1.07398	1.16246	0.919134	0.923819	0.862458	1.0468	0.92049
Q71SY5	Mediator of RNA polymerase II transcription subunit 25 OS=Homo sapiens GN=MED25 PE=1 SV=2 - [MED25_HUMAN]	78.1214	2.81	1	1	1	1.04479	0.99652	0.879788	1.18608	1.06099	0.934932	0.89616	0.851488	0.826701	1.03156
Q9Y485	DmX-like protein 1 OS=Homo sapiens GN=DMXL1 PE=1 SV=3 - [DMXL1_HUMAN]	337.625	4.43	2	11	11	0.976865	0.989353	1.068	0.948937	1.15076	0.903207	1.00684	0.923517	0.92773	0.954441
Q9UPN4	Centrosomal protein of 131 kDa OS=Homo sapiens GN=CEP131 PE=1 SV=3 - [CP131_HUMAN]	122.075	2.59	1	2	2	0.996004	0.941733	1.0458	1.06696	1.11124	0.81039	1.0225	0.903761	0.99337	0.94753
Q9NV96	Cell cycle control protein 50A OS=Homo sapiens GN=TMEM30A PE=1 SV=1 - [CC50A_HUMAN]	40.6576	12.74	2	4	4	0.918437	1.2414	1.0991	0.995837	0.852831	1.13021	1.23978	1.24903	1.08324	1.17652
Q13099	Intraflagellar transport protein 88 homolog OS=Homo sapiens GN=IFT88 PE=2 SV=2 - [IFT88_HUMAN]	94.2105	0.84	1	1	1	1.15334	0.924961	0.898738	1.07865	1.08111	0.974292	0.889705	0.775622	0.914739	0.963413
O95297	Myelin protein zero-like protein 1 OS=Homo sapiens GN=MPZL1 PE=1 SV=1 - [MPZL1_HUMAN]	29.064	4.83	1	1	1	1.00183	1.2589	0.967389	1.01336	0.908546	1.18176	1.26981	1.3374	1.20695	0.998045
P19174	1-phosphatidylinositol 4,5-bisphosphate phosphodiesterase gamma-1 OS=Homo sapiens GN=PLCG1 PE=1 SV=1 - [PLCG1_HUMAN]	148.438	0.7	1	1	1	1.06256	1.02449	0.977898	1.04519	0.967189	0.975807	0.956253	0.870736	1.00046	0.977065
Q9NVM9	Protein asunder homolog OS=Homo sapiens GN=ASUN PE=1 SV=2 - [ASUN_HUMAN]	80.1743	5.38	1	3	3	1.06421	1.11353	0.923575	1.0279	1.06075	0.990157	0.987883	0.934893	0.926372	0.994371
P03897	NADH-ubiquinone oxidoreductase chain 3 OS=Homo sapiens GN=MT-ND3 PE=1 SV=1 - [NU3M_HUMAN]	13.1771	13.04	1	1	1	1.02574	1.21858	1.00015	0.98861	0.817498	1.0949	1.33914	1.37853	0.96875	1.30037
Q96ME7	Zinc finger protein 512 OS=Homo sapiens GN=ZNF512 PE=1 SV=2 - [ZN512_HUMAN]	64.6411	7.41	1	4	4	1.08299	0.984202	1.07971	0.973456	1.13949	0.800165	0.871036	0.887896	1.14827	0.857747
P28749	Retinoblastoma-like protein 1 OS=Homo sapiens GN=RBL1 PE=1 SV=3 - [RBL1_HUMAN]	120.77	1.87	1	2	2	1.07057	0.905405	0.941205	1.13804	1.04583	0.946362	0.942678	0.867731	0.95972	0.920899
Q9NS69	Mitochondrial import receptor subunit TOM22 homolog OS=Homo sapiens GN=TOMM22 PE=1 SV=3 - [TOM22_HUMAN]	15.5118	33.8	1	3	3	0.831704	1.40697	1.0213	1.03365	0.978805	1.45593	1.36642	1.42316	1.12839	1.11656
P09914	Interferon-induced protein with tetratricopeptide repeats 1 OS=Homo sapiens GN=IFIT1 PE=1 SV=2 - [IFIT1_HUMAN]	55.3252	7.95	1	2	2	0.939775	0.966524	1.28529	0.909188	0.862033	0.885625	0.847948	0.904788	0.690808	0.771173
Q8N2Z9	Centromere protein S OS=Homo sapiens GN=CENPS PE=1 SV=1 - [CENPS_HUMAN]	15.883	15.22	1	2	2	1.00507	1.26412	1.08584	1.25204	1.53779	1.06696	0.915421	0.884019	1.17974	1.02484
P61604	10 kDa heat shock protein, mitochondrial OS=Homo sapiens GN=HSPE1 PE=1 SV=2 - [CH10_HUMAN]	10.9249	62.75	1	7	7	0.736019	1.29323	1.07251	0.966092	1.19947	1.26866	1.369	1.25916	1.21577	1.18461
P14625	Endoplasmin OS=Homo sapiens GN=HSP90B1 PE=1 SV=1 - [ENPL_HUMAN]	92.4113	37.24	2	28	27	0.868837	1.21035	1.10865	0.961894	0.981381	1.20728	1.2452	1.35914	1.06514	1.07588
Q15811	Intersectin-1 OS=Homo sapiens GN=ITSN1 PE=1 SV=3 - [ITSN1_HUMAN]	195.3	0.93	1	1	1	0.768072	1.25877	1.05482	0.697874	1.71412	0.677304	0.700431	0.892092	0.597307	0.706863
Q9BVK6	Transmembrane emp24 domain-containing protein 9 OS=Homo sapiens GN=TMED9 PE=1 SV=2 - [TMED9_HUMAN]	27.2602	15.74	1	4	3	0.880102	1.3297	1.1016	1.01865	0.768141	1.20987	1.45866	1.45123	0.993659	1.28863
Q969V3	Nicalin OS=Homo sapiens GN=NCLN PE=1 SV=2 - [NCLN_HUMAN]	62.9346	29.66	1	15	15	0.957014	1.23244	0.94168	1.00701	1.02341	1.1506	1.30411	1.32633	1.08893	1.05803
Q8NEL9	Phospholipase DDHD1 OS=Homo sapiens GN=DDHD1 PE=1 SV=2 - [DDHD1_HUMAN]	100.372	3.33	1	3	3	1.04054	0.976752	1.14193	0.93931	0.983799	0.879436	0.9366	0.987273	0.979429	0.804833
Q4VC31	Coiled-coil domain-containing protein 58 OS=Homo sapiens GN=CCDC58 PE=1 SV=1 - [CCD58_HUMAN]	16.6095	46.53	1	6	6	0.963226	1.012	1.085	0.956994	1.04554	1.16559	1.11204	1.02608	1.08034	1.0351
Q9NPF4	Probable tRNA N6-adenosine threonylcarbamoyltransferase OS=Homo sapiens GN=OSGEP PE=1 SV=1 - [OSGEP_HUMAN]	36.4033	24.78	1	7	7	0.977287	0.938574	1.03563	1.04805	1.03849	0.971401	0.846291	0.950463	0.923498	1.00336
Q14669	E3 ubiquitin-protein ligase TRIP12 OS=Homo sapiens GN=TRIP12 PE=1 SV=1 - [TRIPC_HUMAN]	220.296	12	1	19	19	1.09321	0.94255	0.883477	1.03312	1.17054	0.918765	0.855936	0.896904	0.995064	0.889152
Q6P1A2	Lysophospholipid acyltransferase 5 OS=Homo sapiens GN=LPCAT3 PE=1 SV=1 - [MBOA5_HUMAN]	55.9981	14.99	1	7	7	0.920679	1.27769	0.890845	1.0391	1.21461	1.51607	1.20703	1.06973	1.30422	1.31497
Q6P1R4	tRNA-dihydrouridine(16/17) synthase [NAD(P)(+)]-like OS=Homo sapiens GN=DUS1L PE=1 SV=1 - [DUS1L_HUMAN]	53.1961	2.96	1	1	1	1.23837	0.774692	0.913698	1.11533	1.00487	0.819684	0.765721	0.62017	0.801503	1.01558
P09622	Dihydrolipoyl dehydrogenase, mitochondrial OS=Homo sapiens GN=DLD PE=1 SV=2 - [DLDH_HUMAN]	54.143	22.59	1	11	11	0.7992	1.25598	1.00377	1.08902	1.03664	1.26248	1.33334	1.24576	1.14436	1.07103
P48509	CD151 antigen OS=Homo sapiens GN=CD151 PE=1 SV=3 - [CD151_HUMAN]	28.2763	10.28	1	3	3	0.948649	1.08148	1.26893	0.983985	0.687526	1.22434	1.47428	1.15206	1.07059	1.2148
O43674	NADH dehydrogenase [ubiquinone] 1 beta subcomplex subunit 5, mitochondrial OS=Homo sapiens GN=NDUFB5 PE=1 SV=1 - [NDUB5_HUMAN]	21.7366	14.29	1	3	3	0.890999	1.30897	1.05657	0.981192	0.886916	1.17375	1.52006	1.3941	0.956404	1.32336
Q9BZF1	Oxysterol-binding protein-related protein 8 OS=Homo sapiens GN=OSBPL8 PE=1 SV=3 - [OSBL8_HUMAN]	101.132	18.22	1	13	13	1.00112	1.01929	1.04379	1.07247	0.965833	1.00196	0.976461	0.921166	0.974522	0.99704
Q0VDG4	Secernin-3 OS=Homo sapiens GN=SCRN3 PE=1 SV=1 - [SCRN3_HUMAN]	48.5132	3.3	1	1	1	1.09097	0.953981	0.934595	1.03617	1.15784	0.975803	0.986331	0.832534	0.875837	0.979197
P31151	Protein S100-A7 OS=Homo sapiens GN=S100A7 PE=1 SV=4 - [S10A7_HUMAN]	11.4636	34.65	2	3	3	0.772575	1.10676	1.19168	1.07966	0.709631	1.27199	1.14077	0.932813	1.79795	1.48339
Q92896	Golgi apparatus protein 1 OS=Homo sapiens GN=GLG1 PE=1 SV=2 - [GSLG1_HUMAN]	134.464	15.61	1	19	19	1.0135	1.02958	1.05827	1.02918	0.869959	1.05217	1.18057	1.35776	0.984666	1.13985
Q9NWU1	3-oxoacyl-[acyl-carrier-protein] synthase, mitochondrial OS=Homo sapiens GN=OXSM PE=1 SV=1 - [OXSM_HUMAN]	48.8118	6.97	1	3	3	0.93945	1.25639	0.932574	1.01346	1.04911	1.26225	1.22212	1.18054	1.10936	1.08791
P48556	26S proteasome non-ATPase regulatory subunit 8 OS=Homo sapiens GN=PSMD8 PE=1 SV=2 - [PSMD8_HUMAN]	39.5868	18	1	8	8	1.00342	1.2118	0.903079	0.985977	1.11004	1.15612	1.22897	1.15403	1.13224	1.11126
P16298	Serine/threonine-protein phosphatase 2B catalytic subunit beta isoform OS=Homo sapiens GN=PPP3CB PE=1 SV=2 - [PP2BB_HUMAN]	58.9865	14.89	1	7	3	0.982503	0.928651	1.07132	1.03721	1.02319	0.909573	0.913707	0.991734	0.986821	0.94145
Q13907	Isopentenyl-diphosphate Delta-isomerase 1 OS=Homo sapiens GN=IDI1 PE=1 SV=2 - [IDI1_HUMAN]	26.3025	17.18	1	3	3	1.06612	0.842889	1.0141	1.03387	0.960363	0.905376	0.935351	0.933806	0.882057	0.805993
O75663	TIP41-like protein OS=Homo sapiens GN=TIPRL PE=1 SV=2 - [TIPRL_HUMAN]	31.4237	24.26	1	7	7	0.994675	0.868835	1.02371	1.05891	1.08559	0.966628	0.922543	0.9399	0.914775	0.895082
Q86TB9	Protein PAT1 homolog 1 OS=Homo sapiens GN=PATL1 PE=1 SV=2 - [PATL1_HUMAN]	86.7956	4.81	1	3	3	1.02204	1.00143	1.0462	0.97124	1.07029	0.95329	0.91671	0.908889	1.07209	0.817801
Q9UL54	Serine/threonine-protein kinase TAO2 OS=Homo sapiens GN=TAOK2 PE=1 SV=2 - [TAOK2_HUMAN]	138.166	2.19	1	3	2	1.01492	0.899558	1.03297	1.1234	0.982751	0.830959	0.811794	0.880979	0.996982	0.998102
A2A3N6	Putative PIP5K1A and PSMD4-like protein OS=Homo sapiens GN=PIPSL PE=5 SV=1 - [PIPSL_HUMAN]	94.9876	6.03	3	5	1	1.08355	1.31919	0.920059	1.03099	0.774448	1.22265	1.27466	1.05788	1.4119	1.21922
Q96CW6	Probable RNA polymerase II nuclear localization protein SLC7A6OS OS=Homo sapiens GN=SLC7A6OS PE=1 SV=2 - [S7A6O_HUMAN]	35.0067	3.56	1	1	1	0.964017	0.989959	1.01746	1.03572	1.17417	0.913943	0.910266	0.95061	1.03031	0.956038
P49755	Transmembrane emp24 domain-containing protein 10 OS=Homo sapiens GN=TMED10 PE=1 SV=2 - [TMEDA_HUMAN]	24.96	31.51	1	6	6	0.868343	1.25509	1.05605	0.986118	0.870229	1.1765	1.41874	1.36453	1.00064	1.1192
P27797	Calreticulin OS=Homo sapiens GN=CALR PE=1 SV=1 - [CALR_HUMAN]	48.1118	30.46	1	10	10	0.917148	1.17867	1.14144	0.926595	0.932954	1.17893	1.26069	1.34525	1.13768	0.993227
P40222	Alpha-taxilin OS=Homo sapiens GN=TXLNA PE=1 SV=3 - [TXLNA_HUMAN]	61.8532	20.88	1	9	9	1.02716	0.931483	1.02651	1.02055	1.03753	1.00127	0.926843	0.949451	0.99405	0.902823
P08708	40S ribosomal protein S17 OS=Homo sapiens GN=RPS17 PE=1 SV=2 - [RS17_HUMAN]	15.5404	38.52	1	4	4	1.05125	1.10626	0.875938	1.01483	1.1411	1.20848	1.15136	1.11323	1.13561	1.08083
Q494V2	Cilia- and flagella-associated protein 100 OS=Homo sapiens GN=CFAP100 PE=2 SV=1 - [CP100_HUMAN]	71.0732	1.15	1	1	1	1.6169	1.10796	0.859776	0.699652	0.694406	1.24028	1.75376	1.20799	1.249	1.52579
Q9NVI7	ATPase family AAA domain-containing protein 3A OS=Homo sapiens GN=ATAD3A PE=1 SV=2 - [ATD3A_HUMAN]	71.3247	43.69	1	25	9	1.09485	1.21292	0.8881	1.04163	0.931287	1.17518	1.13006	1.26967	1.04176	1.26237
Q6R327	Rapamycin-insensitive companion of mTOR OS=Homo sapiens GN=RICTOR PE=1 SV=1 - [RICTR_HUMAN]	192.097	1.58	1	3	3	1.13298	0.919143	0.951439	1.09293	0.935964	0.910847	0.860882	0.82709	0.898768	1.00682	subunit of mTORC2
P30048	Thioredoxin-dependent peroxide reductase, mitochondrial OS=Homo sapiens GN=PRDX3 PE=1 SV=3 - [PRDX3_HUMAN]	27.6752	19.53	1	5	5	0.864967	1.12598	1.14208	0.948455	1.01836	1.15941	1.25595	1.17467	1.13386	1.01776
B7ZAQ6	Golgi pH regulator A OS=Homo sapiens GN=GPR89A PE=1 SV=2 - [GPHRA_HUMAN]	52.8819	2.64	1	1	1	1.12177	1.28025	0.879553	0.932612	0.995105	1.27319	1.19667	1.12444	1.2058	1.15944
Q9Y672	Dolichyl pyrophosphate Man9GlcNAc2 alpha-1,3-glucosyltransferase OS=Homo sapiens GN=ALG6 PE=1 SV=1 - [ALG6_HUMAN]	58.1416	1.78	1	1	1	0.930492	1.18527	1.15066	0.904038	0.933529	1.14023	1.26168	1.21981	1.0181	1.18586
Q9Y4C1	Lysine-specific demethylase 3A OS=Homo sapiens GN=KDM3A PE=1 SV=4 - [KDM3A_HUMAN]	147.248	1.89	1	2	1	1.02488	1.05426	0.930126	1.0749	1.1072	0.931564	1.02392	0.907316	0.971828	0.995891
Q86VE9	Serine incorporator 5 OS=Homo sapiens GN=SERINC5 PE=2 SV=1 - [SERC5_HUMAN]	46.9772	4.49	1	2	2	1.10369	1.19035	0.882936	1.05956	0.920306	1.23019	1.1712	1.22022	0.995923	1.27265
O43657	Tetraspanin-6 OS=Homo sapiens GN=TSPAN6 PE=1 SV=1 - [TSN6_HUMAN]	27.5451	3.27	1	1	1	1.08323	1.09223	1.03668	0.96856	0.896568	1.12428	1.60002	1.51422	0.932438	1.18027
Q9BRK5	45 kDa calcium-binding protein OS=Homo sapiens GN=SDF4 PE=1 SV=1 - [CAB45_HUMAN]	41.7805	6.91	1	2	2	1.06759	1.24627	0.955304	1.03738	0.746211	1.23052	1.72011	1.39749	0.905718	1.31045
Q9BXS4	Transmembrane protein 59 OS=Homo sapiens GN=TMEM59 PE=1 SV=1 - [TMM59_HUMAN]	36.1997	9.6	1	3	3	1.12201	1.01709	0.878844	1.05572	1.19441	0.974746	1.2524	1.51105	1.65183	1.16958
Q9Y6K9	NF-kappa-B essential modulator OS=Homo sapiens GN=IKBKG PE=1 SV=2 - [NEMO_HUMAN]	48.1674	18.62	1	8	8	1.02844	0.881369	1.15584	0.967756	1.0364	0.883384	0.904337	0.866637	0.931243	0.99369
O14646	Chromodomain-helicase-DNA-binding protein 1 OS=Homo sapiens GN=CHD1 PE=1 SV=2 - [CHD1_HUMAN]	196.567	7.19	1	12	7	1.14317	1.05249	0.924749	1.03976	1.04586	0.941327	0.945843	0.92318	0.916908	1.05733
Q9UPW5	Cytosolic carboxypeptidase 1 OS=Homo sapiens GN=AGTPBP1 PE=1 SV=3 - [CBPC1_HUMAN]	138.361	1.71	1	2	2	1.05566	0.833682	1.08736	1.0577	0.986653	0.732431	0.867568	0.864749	0.757226	1.06845
A0FGR8	Extended synaptotagmin-2 OS=Homo sapiens GN=ESYT2 PE=1 SV=1 - [ESYT2_HUMAN]	102.294	9.99	1	8	8	0.950575	1.05363	1.07721	0.989344	0.901501	1.12591	1.09734	1.01936	1.01393	1.10369
Q9BTV4	Transmembrane protein 43 OS=Homo sapiens GN=TMEM43 PE=1 SV=1 - [TMM43_HUMAN]	44.8472	35	1	11	11	0.944154	1.23343	1.05616	0.920435	0.876248	1.18383	1.22667	1.32256	1.02871	1.07705
Q9Y3A2	Probable U3 small nucleolar RNA-associated protein 11 OS=Homo sapiens GN=UTP11 PE=1 SV=2 - [UTP11_HUMAN]	30.4277	9.49	1	3	3	1.06394	1.17567	0.835001	1.00297	1.08701	1.2322	1.26405	1.50466	1.00712	1.13206
O95139	NADH dehydrogenase [ubiquinone] 1 beta subcomplex subunit 6 OS=Homo sapiens GN=NDUFB6 PE=1 SV=3 - [NDUB6_HUMAN]	15.4791	23.44	1	4	4	0.880357	1.31021	1.05964	0.978262	0.868058	1.12146	1.31218	1.28729	1.02954	1.31698
O75477	Erlin-1 OS=Homo sapiens GN=ERLIN1 PE=1 SV=1 - [ERLN1_HUMAN]	38.9014	27.46	1	9	6	0.864408	1.30084	1.02085	1.0219	0.922176	1.32551	1.31885	1.30659	0.994543	1.15039
Q69YQ0	Cytospin-A OS=Homo sapiens GN=SPECC1L PE=1 SV=2 - [CYTSA_HUMAN]	124.525	2.06	1	2	1	0.976375	1.02575	1.07529	1.02405	1.00027	0.931288	1.07966	0.91133	0.926707	0.880197
Q8TAE8	Growth arrest and DNA damage-inducible proteins-interacting protein 1 OS=Homo sapiens GN=GADD45GIP1 PE=1 SV=1 - [G45IP_HUMAN]	25.3682	24.32	1	4	4	0.939377	0.961697	1.12728	1.01652	1.04678	1.04862	1.14062	1.06447	1.10733	1.08931
P29375	Lysine-specific demethylase 5A OS=Homo sapiens GN=KDM5A PE=1 SV=3 - [KDM5A_HUMAN]	191.972	0.71	1	1	1	0.991604	0.944097	1.10975	1.06848	0.918182	0.8495	0.755059	0.866977	0.792377	1.09452
Q86XS8	E3 ubiquitin-protein ligase RNF130 OS=Homo sapiens GN=RNF130 PE=1 SV=1 - [GOLI_HUMAN]	46.3751	8.11	1	2	2	1.40458	0.91884	0.953682	0.93498	0.632947	1.01643	1.5489	1.823	1.07988	1.26787
Q9UBH6	Xenotropic and polytropic retrovirus receptor 1 OS=Homo sapiens GN=XPR1 PE=1 SV=1 - [XPR1_HUMAN]	81.4831	4.31	1	3	3	1.06886	1.13808	0.912889	1.05763	0.965138	1.067	1.15601	1.11479	1.24152	1.06453
Q9Y5U9	Immediate early response 3-interacting protein 1 OS=Homo sapiens GN=IER3IP1 PE=1 SV=1 - [IR3IP_HUMAN]	8.96294	34.15	1	2	2	0.912038	1.24002	1.0723	0.937238	1.00683	1.18988	1.28077	1.40394	1.04716	1.0919
O00330	Pyruvate dehydrogenase protein X component, mitochondrial OS=Homo sapiens GN=PDHX PE=1 SV=3 - [ODPX_HUMAN]	54.0888	23.55	1	12	12	1.06485	1.12142	0.997001	1.04118	0.879865	1.09764	1.22802	1.19134	1.00386	1.12811
O95402	Mediator of RNA polymerase II transcription subunit 26 OS=Homo sapiens GN=MED26 PE=1 SV=2 - [MED26_HUMAN]	65.4065	1.17	1	1	1	0.930695	0.93709	1.11869	1.05652	1.04287	0.955709	0.793136	0.904565	0.998268	0.946159
Q96GQ5	RUS1 family protein C16orf58 OS=Homo sapiens GN=C16orf58 PE=1 SV=2 - [RUS1_HUMAN]	50.9852	14.32	1	7	7	1.02102	1.07476	0.980214	1.06721	0.95918	1.102	1.19137	1.1919	0.97012	1.09889
Q8TDW4	Suppressor of tumorigenicity 7 protein-like OS=Homo sapiens GN=ST7L PE=2 SV=1 - [ST7L_HUMAN]	64.7381	3.13	2	2	2	1.05017	1.17724	0.964038	1.00158	0.937792	1.09741	1.26971	1.1679	1.00093	1.19745
Q9Y282	Endoplasmic reticulum-Golgi intermediate compartment protein 3 OS=Homo sapiens GN=ERGIC3 PE=1 SV=1 - [ERGI3_HUMAN]	43.1945	10.7	1	5	5	0.952267	1.1353	0.877394	0.983081	1.1237	1.1699	1.23294	1.18671	1.0581	1.03471
Q9BZ95	Histone-lysine N-methyltransferase NSD3 OS=Homo sapiens GN=NSD3 PE=1 SV=1 - [NSD3_HUMAN]	161.509	1.32	1	2	2	1.12239	0.942677	0.969345	0.948468	1.07455	0.884069	0.870503	0.962754	1.01653	0.867706
Q9H2P0	Activity-dependent neuroprotector homeobox protein OS=Homo sapiens GN=ADNP PE=1 SV=1 - [ADNP_HUMAN]	123.485	10.07	1	9	9	1.09056	0.916314	1.00428	0.987293	1.052	0.886021	0.834144	0.887101	1.06617	0.899009
Q96RT1	Erbin OS=Homo sapiens GN=ERBIN PE=1 SV=2 - [ERBIN_HUMAN]	158.2	2.41	1	4	4	0.994663	0.939513	1.05448	1.07032	0.994548	0.977832	0.915043	0.980476	0.990155	0.894987
P62249	40S ribosomal protein S16 OS=Homo sapiens GN=RPS16 PE=1 SV=2 - [RS16_HUMAN]	16.435	63.01	1	10	10	1.11505	1.05925	0.84997	1.09748	1.01281	1.13787	1.27331	1.10362	1.01289	1.30644
P63172	Dynein light chain Tctex-type 1 OS=Homo sapiens GN=DYNLT1 PE=1 SV=1 - [DYLT1_HUMAN]	12.444	30.09	1	2	2	1.05458	1.23164	1.02079	0.879162	0.853505	1.45947	1.31817	1.18831	1.12008	0.983028
O00258	Tail-anchored protein insertion receptor WRB OS=Homo sapiens GN=WRB PE=1 SV=2 - [WRB_HUMAN]	19.7665	4.02	1	1	1	0.892789	1.09697	1.17526	0.94593	0.985938	1.12981	1.22516	1.277	1.02919	1.09317
Q92990	Glomulin OS=Homo sapiens GN=GLMN PE=1 SV=2 - [GLMN_HUMAN]	68.1646	8.75	1	6	6	1.09483	0.916538	0.988801	1.07569	0.986526	0.933758	0.90318	0.913649	0.940669	1.00942
Q86W33	Transmembrane protein adipocyte-associated 1 OS=Homo sapiens GN=TPRA1 PE=2 SV=1 - [TPRA1_HUMAN]	41.0267	7.77	1	2	2	0.882008	1.06453	1.00639	0.999958	1.28681	1.08105	1.23191	1.32908	1.17522	1.17451
Q96B49	Mitochondrial import receptor subunit TOM6 homolog OS=Homo sapiens GN=TOMM6 PE=1 SV=1 - [TOM6_HUMAN]	7.99705	18.92	1	1	1	0.959371	1.22099	1.03483	1.01087	0.833191	1.15297	1.42637	1.29058	0.972092	1.1645
Q9NQ29	Putative RNA-binding protein Luc7-like 1 OS=Homo sapiens GN=LUC7L PE=1 SV=1 - [LUC7L_HUMAN]	43.7013	14.29	1	5	1	0.921259	1.03212	0.986828	1.00834	1.31371	0.958206	0.851268	0.958819	0.949584	0.843279
Q8WXD5	Gem-associated protein 6 OS=Homo sapiens GN=GEMIN6 PE=1 SV=1 - [GEMI6_HUMAN]	18.8123	13.77	1	2	2	1.17454	0.99543	0.842387	1.04147	1.18185	0.868285	1.00662	0.922549	0.893609	0.898587
O60281	Zinc finger protein 292 OS=Homo sapiens GN=ZNF292 PE=1 SV=3 - [ZN292_HUMAN]	304.623	0.29	1	1	1	1.12818	0.887447	0.947746	1.05872	1.09984	0.932417	0.913045	0.933753	0.946496	0.950444
Q9BZ23	Pantothenate kinase 2, mitochondrial OS=Homo sapiens GN=PANK2 PE=1 SV=3 - [PANK2_HUMAN]	62.6412	7.72	1	3	2	1.05611	1.00535	1.08156	0.992771	0.936657	0.89093	0.820177	0.792192	0.94314	1.07965
O43772	Mitochondrial carnitine/acylcarnitine carrier protein OS=Homo sapiens GN=SLC25A20 PE=1 SV=1 - [MCAT_HUMAN]	32.9221	13.95	1	5	5	1.03533	1.07785	1.08508	0.998263	0.839778	1.02528	1.32096	1.35013	1.04731	1.08836
Q5T200	Zinc finger CCCH domain-containing protein 13 OS=Homo sapiens GN=ZC3H13 PE=1 SV=1 - [ZC3HD_HUMAN]	196.519	1.38	1	2	2	1.00248	1.12982	1.07875	0.907853	0.984606	0.954403	0.899522	0.960641	0.990548	0.881092
Q9H2U2	Inorganic pyrophosphatase 2, mitochondrial OS=Homo sapiens GN=PPA2 PE=1 SV=2 - [IPYR2_HUMAN]	37.896	31.44	1	11	10	1.06688	1.04049	0.983974	1.12651	0.779098	1.18951	1.2084	1.13989	0.951579	1.38273
Q9Y4W6	AFG3-like protein 2 OS=Homo sapiens GN=AFG3L2 PE=1 SV=2 - [AFG32_HUMAN]	88.5282	28.73	1	23	23	1.11447	1.01292	0.929396	1.0912	0.887477	1.06331	1.10596	1.06533	1.10015	1.14987
Q96GK7	Fumarylacetoacetate hydrolase domain-containing protein 2A OS=Homo sapiens GN=FAHD2A PE=1 SV=1 - [FAH2A_HUMAN]	34.5741	27.39	2	7	7	1.13596	1.0225	0.85222	1.06421	1.07994	1.17858	1.13731	1.12803	1.11259	1.08306
Q8WY22	BRI3-binding protein OS=Homo sapiens GN=BRI3BP PE=1 SV=1 - [BRI3B_HUMAN]	27.8178	17.13	1	3	3	0.86117	1.16232	1.21619	0.931539	0.882202	1.1492	1.35403	1.41147	1.06278	1.06973
Q8NBU5	ATPase family AAA domain-containing protein 1 OS=Homo sapiens GN=ATAD1 PE=1 SV=1 - [ATAD1_HUMAN]	40.718	6.65	1	2	2	1.21056	0.865142	1.00029	1.02732	0.831532	1.12856	1.12936	1.14655	1.04272	1.15829
Q9NX00	Transmembrane protein 160 OS=Homo sapiens GN=TMEM160 PE=1 SV=1 - [TM160_HUMAN]	19.645	10.64	1	2	2	0.911453	1.17544	1.00312	1.07662	0.977705	1.1825	1.27429	1.22683	1.02494	1.0619
Q99720	Sigma non-opioid intracellular receptor 1 OS=Homo sapiens GN=SIGMAR1 PE=1 SV=1 - [SGMR1_HUMAN]	25.1118	17.94	1	4	4	0.883673	1.28563	1.15011	0.893728	0.915781	1.15733	1.41446	1.42331	1.0347	1.16578
Q15276	Rab GTPase-binding effector protein 1 OS=Homo sapiens GN=RABEP1 PE=1 SV=2 - [RABE1_HUMAN]	99.2294	18.79	1	16	16	1.06246	1.01915	1.08231	0.98071	0.893144	0.912274	0.972903	0.896621	0.950661	0.957705
Q9NR19	Acetyl-coenzyme A synthetase, cytoplasmic OS=Homo sapiens GN=ACSS2 PE=1 SV=1 - [ACSA_HUMAN]	78.5291	9.27	1	6	6	1.15107	0.713012	1.15985	1.04538	0.963305	0.79152	0.930416	0.824407	0.687383	0.914124
Q9NRY4	Rho GTPase-activating protein 35 OS=Homo sapiens GN=ARHGAP35 PE=1 SV=3 - [RHG35_HUMAN]	170.407	2.74	1	5	4	1.13981	0.908447	1.08745	0.998958	0.961636	0.855877	0.951355	0.935874	0.841772	1.01213
P05023	Sodium/potassium-transporting ATPase subunit alpha-1 OS=Homo sapiens GN=ATP1A1 PE=1 SV=1 - [AT1A1_HUMAN]	112.824	42.52	6	37	37	0.946179	1.31872	0.922683	1.00918	1.01991	1.1709	1.21233	1.27755	1.28097	1.05722
O15020	Spectrin beta chain, non-erythrocytic 2 OS=Homo sapiens GN=SPTBN2 PE=1 SV=3 - [SPTN2_HUMAN]	271.157	1.72	1	5	1	0.973923	1.225	0.823477	1.09324	1.2027	0.820688	0.873804	0.804084	0.995521	1.00602
Q9Y3D7	Mitochondrial import inner membrane translocase subunit TIM16 OS=Homo sapiens GN=PAM16 PE=1 SV=2 - [TIM16_HUMAN]	13.8162	20.8	1	3	3	0.831999	1.2382	0.980893	1.05557	1.13728	1.21312	1.36522	1.16761	1.06549	1.23444
Q9H7C9	Mth938 domain-containing protein OS=Homo sapiens GN=AAMDC PE=1 SV=1 - [AAMDC_HUMAN]	13.3238	35.25	1	4	4	0.894888	0.958925	1.11399	1.02705	1.22832	0.956428	1.02908	0.743426	0.949382	0.786029
Q8N9A8	Nuclear envelope phosphatase-regulatory subunit 1 OS=Homo sapiens GN=CNEP1R1 PE=1 SV=1 - [NEPR1_HUMAN]	14.2574	8	1	1	1	1.06174	0.973807	1.15786	0.925715	0.885443	1.07363	1.26831	1.36495	0.935244	1.21426
P00734	Prothrombin OS=Homo sapiens GN=F2 PE=1 SV=2 - [THRB_HUMAN]	69.9921	3.86	1	2	2	1.40688	1.30464	0.775887	0.934619	0.63221	1.21965	1.49718	1.62269	0.991653	1.50579
Q71F56	Mediator of RNA polymerase II transcription subunit 13-like OS=Homo sapiens GN=MED13L PE=1 SV=1 - [MD13L_HUMAN]	242.447	0.45	1	1	1	1.03104	1.01111	0.744999	1.47244	0.880875	0.799756	0.797798	0.500265	1.02075	0.573879
P49902	Cytosolic purine 5'-nucleotidase OS=Homo sapiens GN=NT5C2 PE=1 SV=1 - [5NTC_HUMAN]	64.9283	15.15	1	9	9	0.961145	1.05581	1.09749	0.946826	1.05988	1.28355	1.48285	1.05404	1.22823	0.967031
Q15043	Zinc transporter ZIP14 OS=Homo sapiens GN=SLC39A14 PE=1 SV=3 - [S39AE_HUMAN]	54.1772	1.83	1	1	1	1.12532	1.10321	1.06539	0.939083	0.790261	1.1157	1.16429	1.73488	1.22372	1.06733
Q6UWZ7	BRCA1-A complex subunit Abraxas OS=Homo sapiens GN=FAM175A PE=1 SV=2 - [F175A_HUMAN]	46.6334	3.18	1	1	1	0.843844	1.14667	1.0964	1.06972	0.983003	0.885401	0.907488	0.951435	0.848581	0.993469
Q02978	Mitochondrial 2-oxoglutarate/malate carrier protein OS=Homo sapiens GN=SLC25A11 PE=1 SV=3 - [M2OM_HUMAN]	34.0399	31.53	1	8	8	0.919962	1.19882	1.11692	0.966529	0.831979	1.14357	1.37513	1.37806	1.01864	1.06884
Q8NBX0	Saccharopine dehydrogenase-like oxidoreductase OS=Homo sapiens GN=SCCPDH PE=1 SV=1 - [SCPDL_HUMAN]	47.1215	22.38	1	8	8	0.997429	1.20179	0.968381	1.01488	0.946496	1.16428	1.20357	1.18065	1.13158	0.997207
P07954	Fumarate hydratase, mitochondrial OS=Homo sapiens GN=FH PE=1 SV=3 - [FUMH_HUMAN]	54.6022	40.2	1	17	17	0.898039	1.2279	0.967985	1.06321	1.08184	1.22028	1.26809	1.26293	1.13535	1.02847
Q9H0P0	Cytosolic 5'-nucleotidase 3A OS=Homo sapiens GN=NT5C3A PE=1 SV=3 - [5NT3A_HUMAN]	37.9238	12.2	1	3	3	1.08503	0.967625	0.91716	0.896667	1.41115	0.802671	0.817119	0.841388	0.933668	0.949715
O60568	Procollagen-lysine,2-oxoglutarate 5-dioxygenase 3 OS=Homo sapiens GN=PLOD3 PE=1 SV=1 - [PLOD3_HUMAN]	84.7315	12.2	1	8	8	0.903245	1.19906	1.02009	1.02414	0.988068	1.16897	1.17608	1.21879	1.10738	1.01944
Q9BRQ5	Protein orai-3 OS=Homo sapiens GN=ORAI3 PE=1 SV=2 - [ORAI3_HUMAN]	31.4791	8.81	1	1	1	0.65283	1.30811	1.19035	0.859194	1.30211	0.722073	0.850786	0.882353	0.770712	0.830583
P30153	Serine/threonine-protein phosphatase 2A 65 kDa regulatory subunit A alpha isoform OS=Homo sapiens GN=PPP2R1A PE=1 SV=4 - [2AAA_HUMAN]	65.2669	31.41	1	17	13	1.06023	0.950014	1.00107	1.06352	1.00453	0.969098	0.979376	0.952148	0.978747	0.992733
O75592	E3 ubiquitin-protein ligase MYCBP2 OS=Homo sapiens GN=MYCBP2 PE=1 SV=3 - [MYCB2_HUMAN]	509.759	4.16	1	18	18	1.1092	0.963118	1.04652	0.997007	0.911619	0.911189	0.844744	0.879122	1.00031	0.974733
P62070	Ras-related protein R-Ras2 OS=Homo sapiens GN=RRAS2 PE=1 SV=1 - [RRAS2_HUMAN]	23.3847	35.29	1	7	5	1.14506	1.21902	0.86193	0.982112	0.833425	1.12762	1.23376	1.1731	1.12979	1.11578
Q9BV81	ER membrane protein complex subunit 6 OS=Homo sapiens GN=EMC6 PE=1 SV=1 - [EMC6_HUMAN]	12.0095	20	1	2	2	1.05935	1.28673	0.972905	0.97778	0.839971	1.1796	1.21194	1.37346	1.14391	1.06422
Q12981	Vesicle transport protein SEC20 OS=Homo sapiens GN=BNIP1 PE=1 SV=3 - [SEC20_HUMAN]	26.1159	29.39	1	6	6	0.99316	1.15598	0.962606	0.985777	1.0796	1.07013	1.20236	1.17863	1.08153	1.07336
P18124	60S ribosomal protein L7 OS=Homo sapiens GN=RPL7 PE=1 SV=1 - [RL7_HUMAN]	29.2072	27.82	1	7	7	1.03523	1.16378	0.898732	1.03327	1.10766	1.13066	1.1993	1.13591	1.15493	1.07343
Q9NPJ3	Acyl-coenzyme A thioesterase 13 OS=Homo sapiens GN=ACOT13 PE=1 SV=1 - [ACO13_HUMAN]	14.9509	37.86	1	4	4	0.89186	1.17086	1.0956	1.05423	0.85711	1.24436	1.3776	1.19528	0.987689	1.09631
Q6PCB5	Round spermatid basic protein 1-like protein OS=Homo sapiens GN=RSBN1L PE=1 SV=2 - [RSBNL_HUMAN]	94.8105	1.89	1	2	2	0.891349	0.941066	1.10552	1.08263	1.0678	0.970688	0.91918	0.868828	1.00506	0.828258
Q9Y286	Sialic acid-binding Ig-like lectin 7 OS=Homo sapiens GN=SIGLEC7 PE=1 SV=1 - [SIGL7_HUMAN]	51.1105	3.64	1	1	1	0.938299	1.00429	1.11943	0.98069	1.07468	0.979649	0.854105	0.964564	1.02483	0.791305
Q02040	A-kinase anchor protein 17A OS=Homo sapiens GN=AKAP17A PE=1 SV=2 - [AK17A_HUMAN]	80.6859	7.77	1	6	6	0.982913	1.08062	0.980471	0.991398	1.16184	0.922087	0.919282	0.951796	1.03683	0.978564
B7ZAP0	Rab GTPase-activating protein 1-like, isoform 10 OS=Homo sapiens GN=RABGAP1L PE=1 SV=1 - [RBG10_HUMAN]	29.0198	13.44	1	3	1	0.921795	1.22157	0.95605	1.01154	1.15255	0.964146	0.950225	0.901894	0.960549	0.941405
O60488	Long-chain-fatty-acid--CoA ligase 4 OS=Homo sapiens GN=ACSL4 PE=1 SV=2 - [ACSL4_HUMAN]	79.1367	24.75	1	16	14	1.0982	0.8772	1.13217	1.02724	0.797985	0.882496	0.849122	0.841529	0.880748	0.877698
Q96AA3	Protein RFT1 homolog OS=Homo sapiens GN=RFT1 PE=1 SV=1 - [RFT1_HUMAN]	60.2964	6.84	1	4	4	0.950058	1.16226	1.04688	1.02966	0.907016	1.08553	1.19357	1.23901	0.993232	1.15334
Q8N5N7	39S ribosomal protein L50, mitochondrial OS=Homo sapiens GN=MRPL50 PE=1 SV=2 - [RM50_HUMAN]	18.3134	15.19	1	2	2	1.14237	1.01331	0.94607	1.02189	0.922671	1.06086	1.1828	1.09342	1.01388	1.14374
Q7L1V2	Vacuolar fusion protein MON1 homolog B OS=Homo sapiens GN=MON1B PE=1 SV=1 - [MON1B_HUMAN]	59.1803	3.11	1	2	2	0.994469	0.988816	1.03881	1.01861	1.09277	1.04026	1.11982	1.12951	1.01392	1.10385
Q8WUD6	Cholinephosphotransferase 1 OS=Homo sapiens GN=CHPT1 PE=1 SV=1 - [CHPT1_HUMAN]	45.0672	2.96	1	1	1	1.09796	1.21766	0.971129	0.964932	0.892294	1.13067	1.26742	1.20528	1.06554	1.10399
Q9BY50	Signal peptidase complex catalytic subunit SEC11C OS=Homo sapiens GN=SEC11C PE=1 SV=3 - [SC11C_HUMAN]	21.5285	8.85	1	2	2	0.830254	1.15361	1.18237	0.957259	0.991187	1.14235	1.29582	1.45461	0.931684	1.30308
Q9H3K2	Growth hormone-inducible transmembrane protein OS=Homo sapiens GN=GHITM PE=1 SV=2 - [GHITM_HUMAN]	37.1806	15.07	1	5	5	0.817978	1.27181	0.913896	1.04292	1.22561	1.14946	1.43309	1.25867	1.26044	1.12054
O60613	Selenoprotein F OS=Homo sapiens GN=SELENOF PE=1 SV=3 - [SEP15_HUMAN]	17.7799	17.28	1	3	3	0.911505	1.22165	1.04619	0.965252	1.12191	1.15279	1.232	1.23018	1.17777	1.05963
O15554	Intermediate conductance calcium-activated potassium channel protein 4 OS=Homo sapiens GN=KCNN4 PE=1 SV=1 - [KCNN4_HUMAN]	47.6646	7.49	1	3	3	0.983537	1.12016	1.09007	0.813562	0.933389	1.10832	1.1842	1.27988	1.40319	0.898214
Q9Y5A7	NEDD8 ultimate buster 1 OS=Homo sapiens GN=NUB1 PE=1 SV=2 - [NUB1_HUMAN]	70.4941	6.34	1	4	4	0.952798	1.01227	0.971725	1.07782	1.16231	0.947211	0.904355	0.841988	0.932037	1.06506
P21796	Voltage-dependent anion-selective channel protein 1 OS=Homo sapiens GN=VDAC1 PE=1 SV=2 - [VDAC1_HUMAN]	30.7536	73.14	1	15	14	0.938908	1.23588	1.05124	0.978743	0.925304	1.20589	1.35925	1.58471	1.04714	1.02509
Q9H6K4	Optic atrophy 3 protein OS=Homo sapiens GN=OPA3 PE=1 SV=1 - [OPA3_HUMAN]	19.9835	17.32	1	4	4	0.947366	1.1656	1.06889	0.944651	1.00377	1.16469	1.21801	1.21761	1.03064	1.03975
O43829	Zinc finger and BTB domain-containing protein 14 OS=Homo sapiens GN=ZBTB14 PE=1 SV=2 - [ZBT14_HUMAN]	50.9237	1.78	1	1	1	0.977277	1.02814	1.04145	0.966909	1.16701	0.843129	0.953198	0.880286	1.09708	0.876424
Q9HCD5	Nuclear receptor coactivator 5 OS=Homo sapiens GN=NCOA5 PE=1 SV=2 - [NCOA5_HUMAN]	65.4965	11.92	1	7	7	1.01583	1.06396	1.00051	0.875541	1.22922	0.851197	0.826475	0.932505	1.07068	0.829447
Q8NFF5	FAD synthase OS=Homo sapiens GN=FLAD1 PE=1 SV=1 - [FAD1_HUMAN]	65.2243	6.81	1	3	3	1.05996	0.970605	0.948206	1.02427	1.12966	0.842822	0.948699	0.977775	0.877529	1.04372
O60861	Growth arrest-specific protein 7 OS=Homo sapiens GN=GAS7 PE=1 SV=3 - [GAS7_HUMAN]	54.3372	4.41	1	2	2	0.706044	0.828897	1.48118	1.04034	0.903858	0.82031	0.851761	0.668053	0.654198	0.683084
Q9BXT8	RING finger protein 17 OS=Homo sapiens GN=RNF17 PE=1 SV=3 - [RNF17_HUMAN]	184.525	0.43	1	1	1	1.1224	1.25132	0.928385	1.00521	0.844867	1.11455	1.22879	1.42708	1.12366	1.11521
Q9UHW9	Solute carrier family 12 member 6 OS=Homo sapiens GN=SLC12A6 PE=1 SV=2 - [S12A6_HUMAN]	127.534	12.7	2	15	8	1.10162	1.29222	0.97261	0.992634	0.779044	1.52313	1.34971	1.23304	1.08378	1.05453
Q9H8P0	Polyprenol reductase OS=Homo sapiens GN=SRD5A3 PE=1 SV=1 - [PORED_HUMAN]	36.4971	2.2	1	1	1	1.17367	1.36793	0.788182	1.02204	0.850178	1.18173	1.39138	1.4126	1.02389	1.38773
O75208	Ubiquinone biosynthesis protein COQ9, mitochondrial OS=Homo sapiens GN=COQ9 PE=1 SV=1 - [COQ9_HUMAN]	35.4866	17.92	1	5	5	0.937708	1.10313	1.03696	1.07405	0.870778	1.12813	1.14378	1.16876	0.96721	1.12952
P04180	Phosphatidylcholine-sterol acyltransferase OS=Homo sapiens GN=LCAT PE=1 SV=1 - [LCAT_HUMAN]	49.5461	2.5	1	1	1	1.25298	1.27628	0.863477	1.03536	0.657284	1.21863	1.61744	1.66754	0.825245	1.56096
P04003	C4b-binding protein alpha chain OS=Homo sapiens GN=C4BPA PE=1 SV=2 - [C4BPA_HUMAN]	66.9894	1.34	1	1	1	0.845829	1.44263	1.05784	0.941335	0.894261	1.22517	1.93516	1.23987	0.949066	1.81606
Q68D91	Metallo-beta-lactamase domain-containing protein 2 OS=Homo sapiens GN=MBLAC2 PE=1 SV=3 - [MBLC2_HUMAN]	31.352	29.75	1	7	7	0.947404	1.10847	1.05891	1.04931	0.926551	1.15943	1.11632	1.15126	1.01022	1.06187
Q86U44	N6-adenosine-methyltransferase 70 kDa subunit OS=Homo sapiens GN=METTL3 PE=1 SV=2 - [MTA70_HUMAN]	64.4335	10.34	1	5	5	0.979186	1.04466	0.967795	1.00718	1.12202	0.974458	0.902093	0.892293	1.04945	0.939815
Q9Y3E0	Vesicle transport protein GOT1B OS=Homo sapiens GN=GOLT1B PE=1 SV=1 - [GOT1B_HUMAN]	15.4154	5.8	1	1	1	0.843557	1.23694	1.03693	1.02567	1.02078	1.16743	1.16691	1.2696	1.1447	1.05931
Q15388	Mitochondrial import receptor subunit TOM20 homolog OS=Homo sapiens GN=TOMM20 PE=1 SV=1 - [TOM20_HUMAN]	16.2877	18.62	1	3	3	1.02063	1.10515	1.00125	1.01892	1.01607	1.11718	1.09172	1.09182	1.00694	1.09588
Q96NT3	Protein GUCD1 OS=Homo sapiens GN=GUCD1 PE=1 SV=2 - [GUCD1_HUMAN]	27.1892	5	1	1	1	1.12919	1.02995	0.848448	1.15084	0.989308	1.14104	1.24102	1.05507	1.06797	1.34908
Q8N766	ER membrane protein complex subunit 1 OS=Homo sapiens GN=EMC1 PE=1 SV=1 - [EMC1_HUMAN]	111.689	19.54	1	17	17	0.953616	1.19792	0.951229	1.04856	1.02071	1.18137	1.26199	1.33723	1.06643	1.00977
Q9H7F0	Probable cation-transporting ATPase 13A3 OS=Homo sapiens GN=ATP13A3 PE=1 SV=4 - [AT133_HUMAN]	137.953	2.04	1	3	3	1.03381	0.928661	1.01401	1.0863	0.985261	0.994911	1.16302	1.18441	0.989623	1.2372
Q02952	A-kinase anchor protein 12 OS=Homo sapiens GN=AKAP12 PE=1 SV=4 - [AKA12_HUMAN]	191.367	1.96	1	2	2	0.826446	1.16897	1.09266	0.971519	1.16514	1.05952	1.38153	1.05214	1.91855	1.36293
Q2PPJ7	Ral GTPase-activating protein subunit alpha-2 OS=Homo sapiens GN=RALGAPA2 PE=1 SV=2 - [RGPA2_HUMAN]	210.636	1.6	1	2	2	1.12226	0.820956	1.11104	0.940233	0.804864	0.775213	0.890811	0.855019	0.709639	0.875748
P09958	Furin OS=Homo sapiens GN=FURIN PE=1 SV=2 - [FURIN_HUMAN]	86.6237	5.67	1	3	3	1.02869	1.05976	1.04854	1.02328	0.846682	0.8339	1.38798	1.38165	1.10807	1.32403
P04278	Sex hormone-binding globulin OS=Homo sapiens GN=SHBG PE=1 SV=2 - [SHBG_HUMAN]	43.7518	3.98	1	1	1	1.21894	1.18339	0.884896	0.904034	0.972837	1.19907	1.39609	1.14487	0.985695	1.62795
Q9H8W4	Pleckstrin homology domain-containing family F member 2 OS=Homo sapiens GN=PLEKHF2 PE=1 SV=1 - [PKHF2_HUMAN]	27.7798	19.28	1	5	4	1.09793	0.818175	1.05821	1.01953	0.994385	0.908381	0.878287	0.868749	0.861763	0.987477
P82909	28S ribosomal protein S36, mitochondrial OS=Homo sapiens GN=MRPS36 PE=1 SV=2 - [RT36_HUMAN]	11.459	53.4	1	4	4	0.862072	1.15969	1.11283	0.94861	1.04375	1.1242	1.29537	1.24167	1.0695	1.05125
P56385	ATP synthase subunit e, mitochondrial OS=Homo sapiens GN=ATP5I PE=1 SV=2 - [ATP5I_HUMAN]	7.92833	31.88	1	3	3	1.0656	1.16468	0.899343	1.00921	0.994967	1.20824	1.50762	1.43264	1.1204	0.913431
Q8IXQ6	Poly [ADP-ribose] polymerase 9 OS=Homo sapiens GN=PARP9 PE=1 SV=2 - [PARP9_HUMAN]	96.2814	3.51	1	3	3	1.16264	0.931237	1.02459	0.995666	0.963355	0.893276	0.933996	0.983436	0.826755	0.987873
Q96AG3	Solute carrier family 25 member 46 OS=Homo sapiens GN=SLC25A46 PE=1 SV=1 - [S2546_HUMAN]	46.1448	15.55	1	4	4	0.997208	1.07421	1.00425	1.07781	0.985042	1.18586	1.15004	1.21308	0.952662	1.09177
P61326	Protein mago nashi homolog OS=Homo sapiens GN=MAGOH PE=1 SV=1 - [MGN_HUMAN]	17.1528	20.55	2	3	3	0.952392	1.04318	0.872849	1.11571	1.15986	1.19077	1.15563	1.09179	1.03793	1.24374
P30049	ATP synthase subunit delta, mitochondrial OS=Homo sapiens GN=ATP5D PE=1 SV=2 - [ATPD_HUMAN]	17.4792	13.69	1	2	2	0.841346	1.31194	1.00959	1.05351	0.989049	1.25024	1.38406	1.32924	1.13874	1.01648
Q9NWS8	Required for meiotic nuclear division protein 1 homolog OS=Homo sapiens GN=RMND1 PE=1 SV=2 - [RMND1_HUMAN]	51.5709	9.35	1	4	4	1.00287	1.1529	1.07502	1.06837	0.856732	1.0833	1.3592	1.44968	0.929319	1.30612
P49792	E3 SUMO-protein ligase RanBP2 OS=Homo sapiens GN=RANBP2 PE=1 SV=2 - [RBP2_HUMAN]	357.974	21.53	7	58	57	1.02116	1.01012	0.976086	1.02342	1.10626	0.946611	0.899857	0.917832	1.06158	0.987201
Q969S8	Histone deacetylase 10 OS=Homo sapiens GN=HDAC10 PE=1 SV=1 - [HDA10_HUMAN]	71.3995	2.99	1	1	1	1.08627	0.869595	1.06907	1.16432	0.754891	0.858393	0.888575	0.862409	0.711867	0.877547
Q8WZ73	E3 ubiquitin-protein ligase rififylin OS=Homo sapiens GN=RFFL PE=1 SV=1 - [RFFL_HUMAN]	40.4874	5.51	1	1	1	1.00177	1.13511	1.06198	0.874802	1.07363	0.823881	0.913609	0.972883	1.05659	0.787514
Q14165	Malectin OS=Homo sapiens GN=MLEC PE=1 SV=1 - [MLEC_HUMAN]	32.2136	22.6	1	7	7	0.922004	1.24717	1.18837	0.862067	0.803722	1.15386	1.30899	1.39679	1.08087	1.07448
Q9UPM8	AP-4 complex subunit epsilon-1 OS=Homo sapiens GN=AP4E1 PE=1 SV=2 - [AP4E1_HUMAN]	127.206	6.24	1	7	7	1.05481	0.941422	0.924461	1.05685	1.14861	0.910436	0.930309	0.870958	0.935876	1.03412
Q96QT4	Transient receptor potential cation channel subfamily M member 7 OS=Homo sapiens GN=TRPM7 PE=1 SV=1 - [TRPM7_HUMAN]	212.561	2.9	2	4	4	1.06384	1.05158	1.0511	1.06116	0.830174	1.06413	1.31995	1.02493	1.06205	1.26593
P01031	Complement C5 OS=Homo sapiens GN=C5 PE=1 SV=4 - [CO5_HUMAN]	188.186	0.42	1	1	1	1.15403	1.07192	0.962168	0.938418	0.992233	1.16758	1.4027	1.20758	0.922712	1.19109
Q13838	Spliceosome RNA helicase DDX39B OS=Homo sapiens GN=DDX39B PE=1 SV=1 - [DX39B_HUMAN]	48.9599	30.61	1	12	5	1.1254	0.952937	0.939537	1.08207	1.00513	0.961111	0.945008	0.922555	0.873011	1.01673
Q9BWH2	FUN14 domain-containing protein 2 OS=Homo sapiens GN=FUNDC2 PE=1 SV=2 - [FUND2_HUMAN]	20.6627	9.52	1	2	2	1.01082	1.42407	0.86606	1.01951	1.10953	1.36873	1.31179	1.2732	1.2895	1.10789
Q9NS91	E3 ubiquitin-protein ligase RAD18 OS=Homo sapiens GN=RAD18 PE=1 SV=2 - [RAD18_HUMAN]	56.1873	3.43	1	2	2	1.13094	0.90014	0.92564	0.881622	1.37926	0.679795	0.948011	0.776141	0.824535	0.995082
Q4KWH8	1-phosphatidylinositol 4,5-bisphosphate phosphodiesterase eta-1 OS=Homo sapiens GN=PLCH1 PE=1 SV=1 - [PLCH1_HUMAN]	189.104	0.47	1	1	1	0.831916	1.08676	1.10912	0.955803	1.14402	1.18112	1.40823	1.32836	0.949224	1.14127
Q9NUM4	Transmembrane protein 106B OS=Homo sapiens GN=TMEM106B PE=1 SV=2 - [T106B_HUMAN]	31.1076	13.5	1	3	3	0.930904	1.2948	1.00728	0.991137	0.908769	1.13226	1.30154	1.43026	1.05495	1.09893
Q9BV68	E3 ubiquitin-protein ligase RNF126 OS=Homo sapiens GN=RNF126 PE=1 SV=1 - [RN126_HUMAN]	35.5623	6.75	1	2	2	0.969265	1.08335	1.00057	0.984362	1.30131	1.01054	0.92479	0.980398	0.940969	0.905473
P30825	High affinity cationic amino acid transporter 1 OS=Homo sapiens GN=SLC7A1 PE=1 SV=1 - [CTR1_HUMAN]	67.5941	5.88	1	4	4	0.949076	1.32605	0.766446	1.00391	1.32956	1.25657	1.35359	1.26129	1.42537	1.15015
Q8WVB6	Chromosome transmission fidelity protein 18 homolog OS=Homo sapiens GN=CHTF18 PE=1 SV=1 - [CTF18_HUMAN]	107.317	9.95	1	6	5	0.939209	0.876363	1.00032	1.0767	1.11529	0.823987	0.848175	0.790158	1.06441	0.900231
Q8NG08	DNA helicase B OS=Homo sapiens GN=HELB PE=1 SV=2 - [HELB_HUMAN]	123.175	0.74	1	1	1	1.1981	0.934719	0.862879	1.08579	1.05121	0.913733	0.944736	0.864849	0.99078	0.843928
P00742	Coagulation factor X OS=Homo sapiens GN=F10 PE=1 SV=2 - [FA10_HUMAN]	54.6965	2.25	1	1	1	1.34765	1.17072	0.721061	0.985528	0.942274	1.08421	1.55004	1.4283	1.05234	1.33498
Q13948	Protein CASP OS=Homo sapiens GN=CUX1 PE=1 SV=2 - [CASP_HUMAN]	77.408	2.8	1	2	1	1.33484	0.978495	1.00451	0.785065	0.93701	1.14704	1.20064	1.25942	1.08933	1.18627
Q92600	Cell differentiation protein RCD1 homolog OS=Homo sapiens GN=RQCD1 PE=1 SV=1 - [RCD1_HUMAN]	33.6099	17.39	1	6	6	1.00226	1.03311	0.956925	1.05954	0.957975	1.10099	1.03373	1.01829	1.00905	1.10986
Q96M89	Coiled-coil domain-containing protein 138 OS=Homo sapiens GN=CCDC138 PE=1 SV=1 - [CC138_HUMAN]	76.1708	1.2	1	1	1	1.48127	0.917252	0.886455	0.808086	0.953206	1.0138	1.55003	1.58275	1.11763	1.25907
Q99807	5-demethoxyubiquinone hydroxylase, mitochondrial OS=Homo sapiens GN=COQ7 PE=1 SV=3 - [COQ7_HUMAN]	24.2615	12.9	1	3	3	0.948903	1.1578	1.06264	0.928731	1.06491	1.05588	1.27092	1.17829	1.05749	1.12053
Q8IVP5	FUN14 domain-containing protein 1 OS=Homo sapiens GN=FUNDC1 PE=1 SV=1 - [FUND1_HUMAN]	17.1668	15.48	1	1	1	0.96521	1.30244	1.05675	1.01082	0.735878	1.47972	1.28156	1.48401	0.93579	1.12719
P35268	60S ribosomal protein L22 OS=Homo sapiens GN=RPL22 PE=1 SV=2 - [RL22_HUMAN]	14.7778	30.47	1	3	3	0.957649	1.19076	0.986796	1.03331	1.02863	1.15171	1.23448	1.14833	1.03558	1.09194
Q9NR09	Baculoviral IAP repeat-containing protein 6 OS=Homo sapiens GN=BIRC6 PE=1 SV=2 - [BIRC6_HUMAN]	529.919	3.62	1	16	16	1.09144	0.967021	0.963138	1.10535	1.00559	0.905877	0.947982	0.880261	0.925054	1.07216
Q96DA6	Mitochondrial import inner membrane translocase subunit TIM14 OS=Homo sapiens GN=DNAJC19 PE=1 SV=3 - [TIM14_HUMAN]	12.4907	45.69	1	6	6	0.899635	1.20278	0.965396	1.03487	1.04606	1.23798	1.32184	1.0799	1.00007	1.18619
P19447	TFIIH basal transcription factor complex helicase XPB subunit OS=Homo sapiens GN=ERCC3 PE=1 SV=1 - [ERCC3_HUMAN]	89.221	13.94	1	8	8	1.08034	0.860276	1.03395	1.0403	1.0678	0.95536	0.889987	0.86536	0.98883	0.969384
Q9GZY8	Mitochondrial fission factor OS=Homo sapiens GN=MFF PE=1 SV=1 - [MFF_HUMAN]	38.4408	11.11	1	3	3	0.875593	1.07768	1.13303	1.05675	0.961825	1.06013	1.2533	1.27639	1.08032	1.04043
P42766	60S ribosomal protein L35 OS=Homo sapiens GN=RPL35 PE=1 SV=2 - [RL35_HUMAN]	14.5426	14.63	1	2	2	0.784295	1.25303	0.857848	1.06933	1.38578	1.19846	1.45155	1.22278	1.35271	1.2249
Q9NRX5	Serine incorporator 1 OS=Homo sapiens GN=SERINC1 PE=1 SV=1 - [SERC1_HUMAN]	50.4612	13.69	1	6	6	0.934577	1.18624	0.913619	0.941062	1.29568	1.09784	1.21484	1.33699	1.80846	1.1473
Q9ULH0	Kinase D-interacting substrate of 220 kDa OS=Homo sapiens GN=KIDINS220 PE=1 SV=3 - [KDIS_HUMAN]	196.419	3.44	1	6	6	0.991938	1.00876	1.00254	1.05472	0.945545	0.961924	1.19161	1.0885	1.0134	1.16562
Q9UL03	Integrator complex subunit 6 OS=Homo sapiens GN=INTS6 PE=1 SV=1 - [INT6_HUMAN]	100.326	3.95	1	3	3	0.995208	0.965252	0.994626	0.983357	1.27936	0.927539	0.844504	0.837624	1.09611	0.815775
Q96BJ3	Axin interactor, dorsalization-associated protein OS=Homo sapiens GN=AIDA PE=1 SV=1 - [AIDA_HUMAN]	35.0013	14.71	1	2	2	0.953791	1.07251	0.913701	1.03716	1.17805	0.947398	0.870933	0.886254	0.976335	1.00415
O75489	NADH dehydrogenase [ubiquinone] iron-sulfur protein 3, mitochondrial OS=Homo sapiens GN=NDUFS3 PE=1 SV=1 - [NDUS3_HUMAN]	30.2227	34.09	1	8	8	0.917216	1.22793	1.04605	1.02776	0.890195	1.11379	1.31403	1.25782	0.969986	1.20661
Q13162	Peroxiredoxin-4 OS=Homo sapiens GN=PRDX4 PE=1 SV=1 - [PRDX4_HUMAN]	30.5208	36.9	1	8	6	0.912206	1.11005	1.17012	0.944087	0.94398	1.08845	1.21831	1.39677	1.03978	1.07743
P29374	AT-rich interactive domain-containing protein 4A OS=Homo sapiens GN=ARID4A PE=1 SV=3 - [ARI4A_HUMAN]	142.664	1.91	1	2	2	1.11948	0.943339	1.00192	0.964085	0.994211	0.902851	0.975018	0.948348	0.906355	0.98201
P42336	Phosphatidylinositol 4,5-bisphosphate 3-kinase catalytic subunit alpha isoform OS=Homo sapiens GN=PIK3CA PE=1 SV=2 - [PK3CA_HUMAN]	124.203	3.84	2	3	3	1.12019	0.890382	0.908682	1.05592	1.09766	0.947638	0.92644	0.891214	0.927743	0.944478
Q8N448	Ligand of Numb protein X 2 OS=Homo sapiens GN=LNX2 PE=1 SV=1 - [LNX2_HUMAN]	75.9562	2.46	1	1	1	1.05002	0.903042	1.1404	0.951785	0.94515	0.980022	0.898959	0.856757	0.902	0.931807
Q9Y3D6	Mitochondrial fission 1 protein OS=Homo sapiens GN=FIS1 PE=1 SV=2 - [FIS1_HUMAN]	16.927	20.39	1	3	3	0.866112	1.19967	1.11456	0.948121	1.123	1.16896	1.22182	1.23045	1.0732	1.15599
Q14181	DNA polymerase alpha subunit B OS=Homo sapiens GN=POLA2 PE=1 SV=2 - [DPOA2_HUMAN]	65.9063	3.01	1	2	2	1.09244	0.834034	0.956263	0.983446	1.34538	0.791956	0.813848	0.957826	0.886353	0.945369
Q58A45	PAB-dependent poly(A)-specific ribonuclease subunit PAN3 OS=Homo sapiens GN=PAN3 PE=1 SV=3 - [PAN3_HUMAN]	95.5522	4.06	1	2	2	1.09891	0.932686	0.838664	1.06173	1.26958	0.927322	0.81486	0.790025	1.01765	0.908266
Q9BYK8	Helicase with zinc finger domain 2 OS=Homo sapiens GN=HELZ2 PE=1 SV=6 - [HELZ2_HUMAN]	294.465	0.42	1	1	1	1.01767	1.10715	1.02222	1.06447	0.872428	0.911906	0.932004	0.821736	0.950509	1.01959
Q9H490	Phosphatidylinositol glycan anchor biosynthesis class U protein OS=Homo sapiens GN=PIGU PE=1 SV=3 - [PIGU_HUMAN]	50.0187	4.83	1	2	2	0.898366	1.24813	0.997671	1.01146	1.05698	1.16928	1.13452	1.17214	1.10271	1.15331
P58004	Sestrin-2 OS=Homo sapiens GN=SESN2 PE=1 SV=1 - [SESN2_HUMAN]	54.4592	7.71	1	3	3	1.08548	1.09326	0.780069	1.16396	0.899134	1.17216	1.18943	1.04861	1.09782	1.18811
P13987	CD59 glycoprotein OS=Homo sapiens GN=CD59 PE=1 SV=1 - [CD59_HUMAN]	14.1678	15.63	1	2	2	0.877897	1.25267	0.884643	1.03578	1.11404	1.07763	1.20419	1.2468	1.27312	1.08446
Q9Y587	AP-4 complex subunit sigma-1 OS=Homo sapiens GN=AP4S1 PE=2 SV=1 - [AP4S1_HUMAN]	16.9937	6.25	1	1	1	0.973638	1.05859	1.0036	1.03767	1.09898	1.15903	1.10794	1.15771	0.982872	1.10588
A4D1P6	WD repeat-containing protein 91 OS=Homo sapiens GN=WDR91 PE=1 SV=2 - [WDR91_HUMAN]	83.2917	7.76	1	5	5	1.03641	0.994795	1.10759	0.919217	1.06435	0.932592	1.03599	0.921984	0.98258	0.88287
Q9H5X1	MIP18 family protein FAM96A OS=Homo sapiens GN=FAM96A PE=1 SV=1 - [FA96A_HUMAN]	18.3435	19.38	1	3	3	1.09138	0.927827	1.05693	1.02275	0.948461	0.939705	0.942949	0.972895	0.872142	0.992022
Q05397	Focal adhesion kinase 1 OS=Homo sapiens GN=PTK2 PE=1 SV=2 - [FAK1_HUMAN]	119.157	3.71	1	4	4	0.895674	1.02544	1.00016	1.1393	0.972203	0.957516	0.924451	0.917707	0.974778	0.882105
Q5T2E6	UPF0668 protein C10orf76 OS=Homo sapiens GN=C10orf76 PE=1 SV=1 - [CJ076_HUMAN]	78.6594	5.37	1	4	4	1.01532	0.97931	1.02994	1.01812	0.980837	1.00925	1.0949	1.05183	0.997716	1.04618
A6NED2	RCC1 domain-containing protein 1 OS=Homo sapiens GN=RCCD1 PE=1 SV=1 - [RCCD1_HUMAN]	40.054	10.64	1	3	3	1.16348	1.02467	0.853431	1.02444	1.11193	0.981854	0.84065	0.795289	0.970143	1.00046
Q9Y320	Thioredoxin-related transmembrane protein 2 OS=Homo sapiens GN=TMX2 PE=1 SV=1 - [TMX2_HUMAN]	34.0156	18.58	1	6	6	1.05618	1.10774	0.94817	1.0288	1.02465	1.04474	1.08584	1.19323	1.146	1.04062
Q6IQ20	N-acyl-phosphatidylethanolamine-hydrolyzing phospholipase D OS=Homo sapiens GN=NAPEPLD PE=1 SV=2 - [NAPEP_HUMAN]	45.5665	1.78	1	1	1	1.09104	0.953908	0.917039	1.00932	1.24068	1.06432	1.05199	1.25429	1.47159	1.20773
Q8IUF1	COBW domain-containing protein 2 OS=Homo sapiens GN=CBWD2 PE=2 SV=1 - [CBWD2_HUMAN]	44.0066	10.63	6	4	4	1.20784	0.916168	0.859944	1.15879	0.90818	0.935627	0.837342	0.83073	0.760274	0.973965
Q15059	Bromodomain-containing protein 3 OS=Homo sapiens GN=BRD3 PE=1 SV=1 - [BRD3_HUMAN]	79.4921	16.94	2	10	7	0.903138	1.01536	1.07553	0.960258	1.14548	0.93634	0.922023	0.870324	1.04511	0.849913
Q8TEM1	Nuclear pore membrane glycoprotein 210 OS=Homo sapiens GN=NUP210 PE=1 SV=3 - [PO210_HUMAN]	204.983	21.04	1	35	35	0.924516	1.30639	0.925643	1.02644	1.05676	1.27491	1.21246	1.30521	1.15213	1.03573
P51965	Ubiquitin-conjugating enzyme E2 E1 OS=Homo sapiens GN=UBE2E1 PE=1 SV=1 - [UB2E1_HUMAN]	21.3907	15.03	3	2	2	1.18578	0.894128	0.995255	1.15954	0.841195	0.929755	0.819966	0.917998	0.876599	0.904937
Q9Y263	Phospholipase A-2-activating protein OS=Homo sapiens GN=PLAA PE=1 SV=2 - [PLAP_HUMAN]	87.1014	27.04	1	19	19	1.08139	0.983266	0.931615	1.03675	1.11608	0.934175	0.913881	0.93807	0.934816	1.05953
P04843	Dolichyl-diphosphooligosaccharide--protein glycosyltransferase subunit 1 OS=Homo sapiens GN=RPN1 PE=1 SV=1 - [RPN1_HUMAN]	68.5268	43.66	1	26	26	0.943999	1.29928	0.985047	0.967588	0.96571	1.17333	1.24938	1.34523	1.0968	1.04523
Q8WUH2	Transforming growth factor-beta receptor-associated protein 1 OS=Homo sapiens GN=TGFBRAP1 PE=1 SV=1 - [TGFA1_HUMAN]	97.096	3.95	1	3	3	1.04565	0.944323	1.22177	0.968852	0.780824	0.804336	0.821528	0.817587	0.896322	0.950405
P43378	Tyrosine-protein phosphatase non-receptor type 9 OS=Homo sapiens GN=PTPN9 PE=1 SV=1 - [PTN9_HUMAN]	67.9768	5.56	1	3	3	1.1231	0.98264	1.06702	1.02973	0.983838	0.932024	0.968057	1.06477	0.941906	0.970644
P61923	Coatomer subunit zeta-1 OS=Homo sapiens GN=COPZ1 PE=1 SV=1 - [COPZ1_HUMAN]	20.1855	22.6	1	3	3	0.927429	1.10709	1.12699	0.911562	1.0257	1.10973	1.19236	1.16718	1.09019	1.01263
A1L0T0	Acetolactate synthase-like protein OS=Homo sapiens GN=ILVBL PE=1 SV=2 - [ILVBL_HUMAN]	67.8248	14.87	1	8	8	1.14768	1.05995	0.960046	0.988287	0.881328	1.11251	1.25318	1.28311	1.00447	1.02075
P00403	Cytochrome c oxidase subunit 2 OS=Homo sapiens GN=MT-CO2 PE=1 SV=1 - [COX2_HUMAN]	25.5482	22.03	1	5	5	0.84276	1.29544	0.936901	1.00571	1.16243	1.18314	1.42958	1.49039	1.08847	1.07898
Q15370	Elongin-B OS=Homo sapiens GN=ELOB PE=1 SV=1 - [ELOB_HUMAN]	13.1246	55.08	1	6	6	1.09969	1.04427	0.959507	1.02053	0.9884	1.13926	1.28397	1.25736	0.964167	1.03982
Q8N371	Lysine-specific demethylase 8 OS=Homo sapiens GN=KDM8 PE=1 SV=1 - [KDM8_HUMAN]	47.2401	2.4	1	1	1	0.925137	0.962655	1.05128	1.0426	1.19469	1.02657	0.938045	0.906978	0.959381	0.894515
Q6YHK3	CD109 antigen OS=Homo sapiens GN=CD109 PE=1 SV=2 - [CD109_HUMAN]	161.587	0.55	1	1	1	1.12718	0.970738	1.04133	1.03702	0.832632	1.07498	1.17438	1.23434	0.976729	1.11851
Q99543	DnaJ homolog subfamily C member 2 OS=Homo sapiens GN=DNAJC2 PE=1 SV=4 - [DNJC2_HUMAN]	71.9516	12.08	1	7	7	0.996274	1.10023	0.924695	0.957914	1.09872	0.961015	0.970079	0.930621	0.974243	0.912385
P61009	Signal peptidase complex subunit 3 OS=Homo sapiens GN=SPCS3 PE=1 SV=1 - [SPCS3_HUMAN]	20.3005	11.67	1	2	2	0.923164	1.29377	1.04912	0.975009	0.950774	1.17825	1.41048	1.42341	1.02159	1.0826
Q9Y375	Complex I intermediate-associated protein 30, mitochondrial OS=Homo sapiens GN=NDUFAF1 PE=1 SV=2 - [CIA30_HUMAN]	37.74	18.35	1	4	4	1.01743	1.10713	0.950838	1.0197	0.992687	1.15785	1.08777	1.27524	0.965763	1.09139
P52747	Zinc finger protein 143 OS=Homo sapiens GN=ZNF143 PE=1 SV=2 - [ZN143_HUMAN]	68.8534	10.19	1	5	5	0.937261	0.996998	1.00477	1.02674	1.16281	1.00702	0.856388	0.910715	1.03088	0.884207
Q14624	Inter-alpha-trypsin inhibitor heavy chain H4 OS=Homo sapiens GN=ITIH4 PE=1 SV=4 - [ITIH4_HUMAN]	103.293	1.08	1	1	1	1.4369	1.22525	0.564845	0.893769	1.25556	1.17403	1.82874	1.46117	1.10813	1.56133
O94905	Erlin-2 OS=Homo sapiens GN=ERLIN2 PE=1 SV=1 - [ERLN2_HUMAN]	37.8155	43.07	1	14	11	0.926386	1.20398	1.08627	0.965447	0.890765	1.18341	1.23926	1.34141	0.930285	1.1489
Q9H300	Presenilins-associated rhomboid-like protein, mitochondrial OS=Homo sapiens GN=PARL PE=1 SV=2 - [PARL_HUMAN]	42.1627	2.37	1	1	1	0.919497	1.03379	1.28779	0.908376	0.827042	1.24306	1.48381	1.35907	1.00801	0.97805
Q15286	Ras-related protein Rab-35 OS=Homo sapiens GN=RAB35 PE=1 SV=1 - [RAB35_HUMAN]	23.0108	31.84	6	6	4	1.04483	1.07925	1.11402	0.922534	0.867823	1.06013	1.19027	1.18527	1.04399	1.04937
Q7RTV2	Glutathione S-transferase A5 OS=Homo sapiens GN=GSTA5 PE=1 SV=1 - [GSTA5_HUMAN]	25.7056	3.6	1	1	1	1.20009	1.26179	0.907407	0.967847	0.741732	1.18451	1.24597	1.51649	0.983662	1.25622
Q68D06	Schlafen family member 13 OS=Homo sapiens GN=SLFN13 PE=2 SV=1 - [SLN13_HUMAN]	101.979	2.34	1	2	1	1.34497	0.937685	0.869219	1.01249	0.879004	0.689072	0.897131	0.753188	0.972024	0.857065
O00757	Fructose-1,6-bisphosphatase isozyme 2 OS=Homo sapiens GN=FBP2 PE=1 SV=2 - [F16P2_HUMAN]	36.7199	6.19	1	2	1	0.903762	1.40395	0.970364	1.15018	0.701434	1.32552	1.7053	1.71044	1.13411	0.933757
Q8IY33	MICAL-like protein 2 OS=Homo sapiens GN=MICALL2 PE=1 SV=1 - [MILK2_HUMAN]	97.442	13.16	1	10	10	1.00852	1.20908	0.784626	1.10255	1.27919	1.01903	0.873771	0.807141	0.900416	0.97258
Q96S52	GPI transamidase component PIG-S OS=Homo sapiens GN=PIGS PE=1 SV=3 - [PIGS_HUMAN]	61.6172	11.35	1	6	6	0.937325	1.15014	0.997801	1.00357	1.07853	1.11661	1.09734	1.17308	1.04283	1.10189
Q9P2N6	KAT8 regulatory NSL complex subunit 3 OS=Homo sapiens GN=KANSL3 PE=1 SV=2 - [KANL3_HUMAN]	95.932	3.43	1	2	2	0.975753	1.01251	1.1371	0.948237	0.986045	0.961196	1.01227	0.895318	0.94285	0.914953
Q8N6M0	OTU domain-containing protein 6B OS=Homo sapiens GN=OTUD6B PE=1 SV=1 - [OTU6B_HUMAN]	33.7915	10.58	1	3	3	1.06193	0.884764	1.0052	1.00743	1.20561	0.979336	0.922313	0.900918	0.910084	0.980979
Q9H479	Fructosamine-3-kinase OS=Homo sapiens GN=FN3K PE=1 SV=1 - [FN3K_HUMAN]	35.1489	23.3	1	6	6	1.06876	0.790559	0.820105	1.27044	1.18641	0.812214	0.870429	0.922343	0.935368	0.673184
Q9NQ34	Transmembrane protein 9B OS=Homo sapiens GN=TMEM9B PE=1 SV=1 - [TMM9B_HUMAN]	22.5167	19.19	1	4	4	1.00152	1.07974	0.992578	1.05678	1.17337	1.11069	1.15219	1.22839	1.27751	1.01619
O00429	Dynamin-1-like protein OS=Homo sapiens GN=DNM1L PE=1 SV=2 - [DNM1L_HUMAN]	81.8261	33.7	1	23	23	1.04466	1.01426	0.983016	1.0536	1.07275	1.09481	1.08481	1.08611	1.06059	1.02028
P30084	Enoyl-CoA hydratase, mitochondrial OS=Homo sapiens GN=ECHS1 PE=1 SV=4 - [ECHM_HUMAN]	31.3671	55.52	1	13	13	1.11614	1.03648	0.951813	1.12112	0.808541	1.09087	1.18974	1.16885	0.975965	1.25932
Q96N67	Dedicator of cytokinesis protein 7 OS=Homo sapiens GN=DOCK7 PE=1 SV=4 - [DOCK7_HUMAN]	242.407	7.71	2	14	14	1.02144	0.945217	1.01639	1.08504	0.955334	0.846282	0.950497	0.933874	1.00923	0.966953
Q13286	Battenin OS=Homo sapiens GN=CLN3 PE=1 SV=1 - [CLN3_HUMAN]	47.5925	3.2	1	1	1	1.12865	0.818008	1.04569	1.15201	0.735638	1.18957	1.23516	1.75944	0.980123	1.07991
Q7Z2K6	Endoplasmic reticulum metallopeptidase 1 OS=Homo sapiens GN=ERMP1 PE=1 SV=2 - [ERMP1_HUMAN]	100.167	12.83	1	11	11	0.915235	1.09817	1.14411	1.04471	0.74705	1.24899	1.29632	1.08153	1.06237	1.02892
Q02218	2-oxoglutarate dehydrogenase, mitochondrial OS=Homo sapiens GN=OGDH PE=1 SV=3 - [ODO1_HUMAN]	115.861	23.85	2	21	21	0.976608	1.07175	1.00614	1.07776	0.941956	1.03002	1.15662	1.09934	1.01364	1.09083
P19013	Keratin, type II cytoskeletal 4 OS=Homo sapiens GN=KRT4 PE=1 SV=4 - [K2C4_HUMAN]	57.2498	9.36	1	5	2	0.703802	0.974638	0.97854	1.1658	1.57574	0.859245	0.639517	0.627699	0.782291	1.07204
Q9H082	Ras-related protein Rab-33B OS=Homo sapiens GN=RAB33B PE=1 SV=1 - [RB33B_HUMAN]	25.7008	8.3	5	2	1	0.939767	0.986973	1.14229	1.05733	0.90999	0.817609	0.914329	0.900053	0.985331	0.976446
Q8TAF3	WD repeat-containing protein 48 OS=Homo sapiens GN=WDR48 PE=1 SV=1 - [WDR48_HUMAN]	76.1624	7.24	1	4	4	0.958024	1.08931	1.0097	0.952808	1.10583	0.971022	0.898845	0.931181	0.95292	1.02985
Q9P0I2	ER membrane protein complex subunit 3 OS=Homo sapiens GN=EMC3 PE=1 SV=3 - [EMC3_HUMAN]	29.9324	14.56	1	3	3	0.944648	1.25364	0.991743	0.97468	1.02578	1.15345	1.18607	1.28749	1.17968	1.00031
P14406	Cytochrome c oxidase subunit 7A2, mitochondrial OS=Homo sapiens GN=COX7A2 PE=1 SV=1 - [CX7A2_HUMAN]	9.39011	27.71	1	2	2	1.01147	1.21717	1.09747	0.871027	1.00824	1.15705	1.57157	1.36189	0.997093	1.11264
Q9H0V9	VIP36-like protein OS=Homo sapiens GN=LMAN2L PE=1 SV=1 - [LMA2L_HUMAN]	39.6852	5.46	1	2	2	1.00655	1.22438	0.948606	1.01584	0.973788	1.17159	1.18009	1.31345	1.06149	1.03606
Q8NEW0	Zinc transporter 7 OS=Homo sapiens GN=SLC30A7 PE=2 SV=1 - [ZNT7_HUMAN]	41.5993	9.57	1	3	3	0.956099	1.13053	1.11965	0.939107	0.868335	1.05911	1.19878	1.17467	1.04344	1.06164
Q5J8M3	ER membrane protein complex subunit 4 OS=Homo sapiens GN=EMC4 PE=1 SV=2 - [EMC4_HUMAN]	20.0732	27.87	1	4	4	0.965214	1.18643	1.03962	0.974658	0.926784	1.12944	1.21401	1.33836	1.06255	0.992214
P49959	Double-strand break repair protein MRE11 OS=Homo sapiens GN=MRE11 PE=1 SV=3 - [MRE11_HUMAN]	80.5433	24.29	1	14	14	1.08695	1.04331	0.857851	0.987138	1.29281	0.965613	0.865413	0.858014	0.989381	0.943489
P16070	CD44 antigen OS=Homo sapiens GN=CD44 PE=1 SV=3 - [CD44_HUMAN]	81.4874	14.82	1	9	9	0.758438	1.25058	1.22497	1.02092	0.772658	0.981991	1.7329	1.3039	1.37386	1.06985
P62834	Ras-related protein Rap-1A OS=Homo sapiens GN=RAP1A PE=1 SV=1 - [RAP1A_HUMAN]	20.9737	33.15	1	6	1	1.1275	1.06129	1.00294	0.934697	0.981274	1.00707	0.905526	0.915335	1.02929	0.844965
Q9BU61	NADH dehydrogenase [ubiquinone] 1 alpha subcomplex assembly factor 3 OS=Homo sapiens GN=NDUFAF3 PE=1 SV=1 - [NDUF3_HUMAN]	20.3374	37.5	1	5	5	1.02444	0.955113	0.946445	1.12397	1.03103	1.13449	1.12487	1.15	0.941072	1.18152
P02788	Lactotransferrin OS=Homo sapiens GN=LTF PE=1 SV=6 - [TRFL_HUMAN]	78.1319	13.24	1	8	8	1.38246	1.16264	0.785922	0.827595	0.776953	1.14598	1.3489	1.24944	1.16633	1.11828
Q8NFV4	Protein ABHD11 OS=Homo sapiens GN=ABHD11 PE=1 SV=1 - [ABHDB_HUMAN]	34.6681	9.52	1	3	3	0.996383	0.901368	0.996285	1.12468	0.924202	1.00983	1.10772	1.06867	1.0058	1.19714
Q4VC05	B-cell CLL/lymphoma 7 protein family member A OS=Homo sapiens GN=BCL7A PE=1 SV=1 - [BCL7A_HUMAN]	22.7958	10	2	2	1	0.893863	0.987629	1.17461	0.799116	1.36538	0.815386	0.812588	0.916148	0.976805	0.785563
Q15208	Serine/threonine-protein kinase 38 OS=Homo sapiens GN=STK38 PE=1 SV=1 - [STK38_HUMAN]	54.1554	10.75	1	5	4	1.13549	1.02003	0.983461	0.936272	1.04735	0.955234	0.97659	0.949193	0.935423	1.00489
P20248	Cyclin-A2 OS=Homo sapiens GN=CCNA2 PE=1 SV=2 - [CCNA2_HUMAN]	48.5201	22.22	1	7	7	0.952994	1.13435	0.942324	0.969395	1.07196	1.25577	1.08488	1.07201	1.47811	0.98685
P19823	Inter-alpha-trypsin inhibitor heavy chain H2 OS=Homo sapiens GN=ITIH2 PE=1 SV=2 - [ITIH2_HUMAN]	106.397	8.46	1	9	9	1.47935	1.2783	0.687065	0.875946	0.81305	1.1934	1.61256	1.60038	1.07945	1.22796
P07996	Thrombospondin-1 OS=Homo sapiens GN=THBS1 PE=1 SV=2 - [TSP1_HUMAN]	129.3	10.6	1	12	11	1.28221	1.06313	0.91566	0.959739	0.73475	1.12994	1.38849	1.23488	0.888199	1.46288
Q05048	Cleavage stimulation factor subunit 1 OS=Homo sapiens GN=CSTF1 PE=1 SV=1 - [CSTF1_HUMAN]	48.3267	25.06	1	9	9	1.15242	1.01341	0.906107	1.0568	1.06504	1.03292	0.875503	0.979328	0.957537	0.945982
P33981	Dual specificity protein kinase TTK OS=Homo sapiens GN=TTK PE=1 SV=2 - [TTK_HUMAN]	97.0111	1.87	1	1	1	1.00723	0.996217	0.933622	1.10205	1.15667	0.964442	0.998878	0.970098	0.966703	0.952171
Q7KZN9	Cytochrome c oxidase assembly protein COX15 homolog OS=Homo sapiens GN=COX15 PE=1 SV=1 - [COX15_HUMAN]	46.0004	10	1	4	4	0.866625	1.05246	1.03578	1.05803	1.06838	0.983275	1.28976	1.33504	0.939501	1.39061
Q9Y6M7	Sodium bicarbonate cotransporter 3 OS=Homo sapiens GN=SLC4A7 PE=1 SV=2 - [S4A7_HUMAN]	135.957	3.05	1	4	4	1.01726	1.20142	0.960158	1.1172	0.731895	1.09513	1.15205	1.22628	1.14385	1.11335
Q13445	Transmembrane emp24 domain-containing protein 1 OS=Homo sapiens GN=TMED1 PE=1 SV=1 - [TMED1_HUMAN]	25.1897	14.1	1	3	3	0.861722	1.12674	1.12121	1.03682	0.894309	1.17863	1.19627	1.19349	0.976215	1.08853
Q5T9A4	ATPase family AAA domain-containing protein 3B OS=Homo sapiens GN=ATAD3B PE=1 SV=1 - [ATD3B_HUMAN]	72.5273	32.87	1	20	4	1.0249	1.17741	0.848841	1.07374	1.12639	1.13929	1.20422	1.258	1.0552	1.15105
O95298	NADH dehydrogenase [ubiquinone] 1 subunit C2 OS=Homo sapiens GN=NDUFC2 PE=1 SV=1 - [NDUC2_HUMAN]	14.1784	12.61	2	2	2	0.82415	1.46903	1.0114	0.95975	0.879877	1.21041	1.46106	1.34611	1.03473	1.23232
Q15293	Reticulocalbin-1 OS=Homo sapiens GN=RCN1 PE=1 SV=1 - [RCN1_HUMAN]	38.8662	12.39	1	4	4	0.899057	1.20676	1.20381	0.989389	0.740169	1.17644	1.35408	1.31917	1.11537	1.00683
P25705	ATP synthase subunit alpha, mitochondrial OS=Homo sapiens GN=ATP5A1 PE=1 SV=1 - [ATPA_HUMAN]	59.7136	54.07	1	26	26	0.948766	1.23309	0.95033	1.07141	0.97536	1.15352	1.28927	1.2575	1.0593	1.04197
P51571	Translocon-associated protein subunit delta OS=Homo sapiens GN=SSR4 PE=1 SV=1 - [SSRD_HUMAN]	18.9866	30.64	1	4	4	1.00374	1.24965	0.940242	0.983284	1.0075	1.1904	1.33027	1.43773	1.13602	0.94111
Q7KZI7	Serine/threonine-protein kinase MARK2 OS=Homo sapiens GN=MARK2 PE=1 SV=2 - [MARK2_HUMAN]	87.8559	11.55	2	9	5	1.11325	0.866661	1.07957	1.00514	0.987151	0.911301	0.928548	0.911738	0.86671	1.01729
Q86U06	Probable RNA-binding protein 23 OS=Homo sapiens GN=RBM23 PE=1 SV=1 - [RBM23_HUMAN]	48.7007	5.47	1	1	1	1.02935	0.983145	1.06324	0.860481	1.25453	0.750728	0.889411	0.836955	1.10824	0.872214
Q9H9B4	Sideroflexin-1 OS=Homo sapiens GN=SFXN1 PE=1 SV=4 - [SFXN1_HUMAN]	35.5963	49.38	1	12	11	0.962337	1.28233	0.932511	1.04651	0.990703	1.20674	1.31509	1.41521	1.05671	1.0326
Q14494	Nuclear factor erythroid 2-related factor 1 OS=Homo sapiens GN=NFE2L1 PE=1 SV=1 - [NF2L1_HUMAN]	84.6517	1.17	1	1	1	1.20096	1.03577	1.01485	0.93057	0.853175	0.833633	0.853005	0.917379	1.03741	0.778536
Q9H160	Inhibitor of growth protein 2 OS=Homo sapiens GN=ING2 PE=1 SV=2 - [ING2_HUMAN]	32.7871	4.29	1	1	1	1.17116	1.09093	0.856039	1.03212	1.02094	0.870752	1.03841	0.928401	0.938585	0.897488
O96019	Actin-like protein 6A OS=Homo sapiens GN=ACTL6A PE=1 SV=1 - [ACL6A_HUMAN]	47.4303	15.15	2	6	6	1.09151	1.00286	0.939139	1.07227	1.08079	0.9986	0.96212	0.983561	1.01042	0.978098
Q92643	GPI-anchor transamidase OS=Homo sapiens GN=PIGK PE=1 SV=2 - [GPI8_HUMAN]	45.2227	16.2	1	5	5	0.906989	1.2209	1.05116	1.01018	0.964947	1.11193	1.22171	1.31	0.993653	1.14811
Q9NPR9	Protein GPR108 OS=Homo sapiens GN=GPR108 PE=2 SV=3 - [GP108_HUMAN]	60.5938	1.29	1	1	1	0.943081	0.960107	1.24709	0.986282	0.828209	1.05738	1.3648	1.21374	0.986485	1.14052
P62079	Tetraspanin-5 OS=Homo sapiens GN=TSPAN5 PE=1 SV=1 - [TSN5_HUMAN]	30.3172	14.18	1	3	3	0.935508	1.25122	0.909477	0.943699	1.22063	1.10569	1.1044	1.27534	1.39332	1.16766
Q9Y6D6	Brefeldin A-inhibited guanine nucleotide-exchange protein 1 OS=Homo sapiens GN=ARFGEF1 PE=1 SV=2 - [BIG1_HUMAN]	208.635	8.17	1	12	9	1.0914	0.895879	1.09851	1.01234	0.929863	0.919248	0.955241	0.94183	0.911446	0.948336
Q8TCU6	Phosphatidylinositol 3,4,5-trisphosphate-dependent Rac exchanger 1 protein OS=Homo sapiens GN=PREX1 PE=1 SV=3 - [PREX1_HUMAN]	186.085	1.27	1	2	2	1.11769	0.812983	1.17891	1.01341	0.77012	0.801214	0.874937	0.907002	0.724494	0.854838
P07093	Glia-derived nexin OS=Homo sapiens GN=SERPINE2 PE=1 SV=1 - [GDN_HUMAN]	43.9742	4.27	1	2	2	0.886273	1.2294	0.854541	1.36426	0.813145	1.63981	1.33798	1.48633	0.899639	1.1984
Q92614	Unconventional myosin-XVIIIa OS=Homo sapiens GN=MYO18A PE=1 SV=3 - [MY18A_HUMAN]	232.971	5.89	1	11	11	1.06676	0.905221	1.24956	0.837522	0.897925	0.856531	0.890754	0.857988	0.729172	0.933839
Q9P0N9	TBC1 domain family member 7 OS=Homo sapiens GN=TBC1D7 PE=1 SV=1 - [TBCD7_HUMAN]	33.9495	9.56	1	2	2	1.10237	1.04506	0.984664	1.01121	0.938775	0.970383	0.952588	0.939894	0.992558	0.982012
Q9BV73	Centrosome-associated protein CEP250 OS=Homo sapiens GN=CEP250 PE=1 SV=2 - [CP250_HUMAN]	280.967	1.6	1	4	4	1.13892	0.853514	0.999439	1.10618	0.877399	0.802011	0.87476	0.748427	0.802268	1.07126
Q96G23	Ceramide synthase 2 OS=Homo sapiens GN=CERS2 PE=1 SV=1 - [CERS2_HUMAN]	44.8473	4.21	1	2	2	0.973323	1.28188	0.957672	0.953195	1.05123	1.15605	1.17387	1.34469	1.23555	1.00423
P30405	Peptidyl-prolyl cis-trans isomerase F, mitochondrial OS=Homo sapiens GN=PPIF PE=1 SV=1 - [PPIF_HUMAN]	22.0262	28.5	1	5	4	1.08934	1.03309	1.10605	1.03927	0.736434	1.1525	1.31221	1.18403	0.920659	1.21875
Q9NQ50	39S ribosomal protein L40, mitochondrial OS=Homo sapiens GN=MRPL40 PE=1 SV=1 - [RM40_HUMAN]	24.4752	18.45	1	4	4	0.814014	1.09744	1.23606	0.943486	0.976404	1.11487	1.35387	1.20926	1.05727	1.0825
P09543	2',3'-cyclic-nucleotide 3'-phosphodiesterase OS=Homo sapiens GN=CNP PE=1 SV=2 - [CN37_HUMAN]	47.5487	32.07	3	13	12	1.13175	1.00945	0.962097	1.0212	0.955386	1.08975	1.07349	1.03825	1.05195	1.11381
Q9BWS9	Chitinase domain-containing protein 1 OS=Homo sapiens GN=CHID1 PE=1 SV=1 - [CHID1_HUMAN]	44.9123	14.76	1	6	6	0.964514	1.21512	0.89064	1.04605	1.26247	1.32574	1.15567	1.32513	1.25504	1.05591
Q3ZAQ7	Vacuolar ATPase assembly integral membrane protein VMA21 OS=Homo sapiens GN=VMA21 PE=1 SV=1 - [VMA21_HUMAN]	11.3469	24.75	1	2	2	0.879674	1.20707	1.12358	0.992062	0.975614	1.20891	1.13932	1.23272	1.11364	1.04349
P53801	Pituitary tumor-transforming gene 1 protein-interacting protein OS=Homo sapiens GN=PTTG1IP PE=1 SV=1 - [PTTG_HUMAN]	20.3102	7.78	1	2	2	0.877199	1.01801	1.22181	0.850717	1.06348	0.971248	1.57694	1.29984	1.20836	1.03294
O95696	Bromodomain-containing protein 1 OS=Homo sapiens GN=BRD1 PE=1 SV=1 - [BRD1_HUMAN]	119.444	2.27	1	2	2	0.965248	0.974543	1.06092	0.970671	1.19941	0.833128	0.842036	0.76664	1.16067	0.885103
Q9NS93	Transmembrane 7 superfamily member 3 OS=Homo sapiens GN=TM7SF3 PE=2 SV=1 - [TM7S3_HUMAN]	64.1252	7.37	1	4	4	0.905818	1.05331	1.2403	0.949192	0.786768	1.05004	1.17023	1.24177	1.00499	1.21359
Q9UKL0	REST corepressor 1 OS=Homo sapiens GN=RCOR1 PE=1 SV=2 - [RCOR1_HUMAN]	53.2946	16.91	2	7	5	0.989316	1.09774	0.905884	1.02739	1.16356	1.16929	1.14254	1.11743	1.05106	1.10772
Q8N960	Centrosomal protein of 120 kDa OS=Homo sapiens GN=CEP120 PE=1 SV=2 - [CE120_HUMAN]	112.57	0.81	1	1	1	0.986319	1.02225	1.00852	0.912325	1.32188	0.979677	0.900277	0.912555	0.96515	0.887307
O60307	Microtubule-associated serine/threonine-protein kinase 3 OS=Homo sapiens GN=MAST3 PE=1 SV=2 - [MAST3_HUMAN]	143.049	6.49	4	7	6	1.03488	1.08396	0.982069	1.00515	0.989469	0.942833	0.828013	0.856375	1.01704	1.05459
A6NCE7	Microtubule-associated proteins 1A/1B light chain 3 beta 2 OS=Homo sapiens GN=MAP1LC3B2 PE=2 SV=1 - [MP3B2_HUMAN]	14.6187	22.4	3	3	3	0.855491	1.30432	0.840506	1.08839	1.15927	1.47108	1.09404	1.26486	1.57508	1.00718
Q9UJW0	Dynactin subunit 4 OS=Homo sapiens GN=DCTN4 PE=1 SV=1 - [DCTN4_HUMAN]	52.3036	14.57	1	5	5	0.953749	0.98411	1.07299	0.974903	1.2552	0.941598	0.914446	0.917759	1.05821	0.883377
Q07820	Induced myeloid leukemia cell differentiation protein Mcl-1 OS=Homo sapiens GN=MCL1 PE=1 SV=3 - [MCL1_HUMAN]	37.3143	2	1	1	1	0.904993	1.18044	0.970783	1.00189	1.21775	1.1336	1.14603	1.12665	1.29705	1.14488
Q15006	ER membrane protein complex subunit 2 OS=Homo sapiens GN=EMC2 PE=1 SV=1 - [EMC2_HUMAN]	34.8114	30.98	1	7	7	0.991803	1.25029	0.951337	0.990833	0.960473	1.1714	1.23896	1.31875	1.09749	0.984135
Q9UJ14	Gamma-glutamyltransferase 7 OS=Homo sapiens GN=GGT7 PE=1 SV=2 - [GGT7_HUMAN]	70.4228	1.51	1	1	1	0.912712	1.09569	1.01215	1.10197	1.04413	1.00516	0.902169	1.02566	0.962457	0.928412
Q9BRJ7	Protein syndesmos OS=Homo sapiens GN=NUDT16L1 PE=1 SV=1 - [SDOS_HUMAN]	23.3232	3.79	1	1	1	1.10878	1.00386	0.902747	1.04988	1.111	1.14668	1.08368	1.08905	1.05629	1.15993
O60934	Nibrin OS=Homo sapiens GN=NBN PE=1 SV=1 - [NBN_HUMAN]	84.906	13.93	1	9	9	1.09817	1.01743	0.912449	1.01107	1.1354	1.04357	0.981708	0.797324	0.931994	0.955248
Q8WZ82	Esterase OVCA2 OS=Homo sapiens GN=OVCA2 PE=1 SV=1 - [OVCA2_HUMAN]	24.4025	9.69	1	2	2	1.16165	0.831131	1.01046	0.954351	1.10499	0.81802	0.83017	0.952142	0.990167	0.917744
Q96IQ9	Zinc finger protein 414 OS=Homo sapiens GN=ZNF414 PE=1 SV=2 - [ZN414_HUMAN]	32.7612	2.88	1	1	1	0.93311	0.789916	0.921628	1.11521	1.54907	0.791043	0.684608	0.715114	0.838289	1.05735
P49761	Dual specificity protein kinase CLK3 OS=Homo sapiens GN=CLK3 PE=1 SV=3 - [CLK3_HUMAN]	73.4691	4.08	1	2	2	1.13599	1.03009	0.922688	0.981579	1.07792	0.96894	0.887888	0.909354	0.999205	1.01471
Q16740	ATP-dependent Clp protease proteolytic subunit, mitochondrial OS=Homo sapiens GN=CLPP PE=1 SV=1 - [CLPP_HUMAN]	30.1606	27.44	1	6	6	1.08335	1.08686	0.909018	1.11251	0.910638	1.06576	1.12509	1.13598	1.02565	1.20087
Q6UW02	Cytochrome P450 20A1 OS=Homo sapiens GN=CYP20A1 PE=1 SV=1 - [CP20A_HUMAN]	52.399	15.15	1	6	6	0.897697	1.13564	1.05022	0.977558	1.09729	1.1011	1.06768	1.24787	1.16098	1.04466
Q9ULF5	Zinc transporter ZIP10 OS=Homo sapiens GN=SLC39A10 PE=1 SV=2 - [S39AA_HUMAN]	94.0727	2.89	1	2	2	0.941858	1.22675	1.15839	1.05212	0.682052	1.20896	1.24525	1.26153	1.06318	1.12945
Q8WU10	Pyridine nucleotide-disulfide oxidoreductase domain-containing protein 1 OS=Homo sapiens GN=PYROXD1 PE=1 SV=1 - [PYRD1_HUMAN]	55.757	3	1	2	2	1.15815	0.956878	0.822515	1.06153	1.19046	1.00567	0.86353	0.865642	0.836811	0.989514
P39210	Protein Mpv17 OS=Homo sapiens GN=MPV17 PE=1 SV=1 - [MPV17_HUMAN]	19.7204	8.52	1	2	2	0.995257	1.03938	1.2024	0.948756	0.791171	1.10903	1.11436	1.24932	1.05473	1.0678
Q96JH7	Deubiquitinating protein VCIP135 OS=Homo sapiens GN=VCPIP1 PE=1 SV=2 - [VCIP1_HUMAN]	134.236	13.09	1	13	13	0.993229	1.13494	0.906667	1.02867	1.19291	1.07771	0.857988	0.871381	1.02801	0.837581
Q99685	Monoglyceride lipase OS=Homo sapiens GN=MGLL PE=1 SV=2 - [MGLL_HUMAN]	33.2402	5.61	1	2	2	0.791846	0.98231	1.21297	0.999136	1.12076	0.848959	0.888277	0.842493	0.94037	0.966493
Q6ZSS7	Major facilitator superfamily domain-containing protein 6 OS=Homo sapiens GN=MFSD6 PE=1 SV=2 - [MFSD6_HUMAN]	88.0317	1.14	1	1	1	0.902241	1.40393	0.884716	1.05996	1.04576	1.28526	1.20075	1.46574	1.04666	1.24802
Q5K4L6	Long-chain fatty acid transport protein 3 OS=Homo sapiens GN=SLC27A3 PE=2 SV=3 - [S27A3_HUMAN]	78.5945	7.53	1	4	4	1.18696	0.904734	1.07744	0.992624	0.787184	1.12968	1.44134	1.35973	1.02468	0.955427
Q9BYN8	28S ribosomal protein S26, mitochondrial OS=Homo sapiens GN=MRPS26 PE=1 SV=1 - [RT26_HUMAN]	24.1969	21.95	1	5	5	0.851061	1.05171	1.20608	0.978041	0.986716	1.09744	1.29517	1.2846	1.09836	0.984167
O00303	Eukaryotic translation initiation factor 3 subunit F OS=Homo sapiens GN=EIF3F PE=1 SV=1 - [EIF3F_HUMAN]	37.5402	26.61	1	9	9	0.999419	1.04096	0.862133	1.11936	1.12029	1.15215	1.17692	1.08752	1.09258	1.06246
Q9GZT4	Serine racemase OS=Homo sapiens GN=SRR PE=1 SV=1 - [SRR_HUMAN]	36.5431	6.47	1	2	2	1.0987	0.785135	1.00307	1.09056	1.02967	0.856879	0.96713	0.973996	0.881409	0.754614
Q96T60	Bifunctional polynucleotide phosphatase/kinase OS=Homo sapiens GN=PNKP PE=1 SV=1 - [PNKP_HUMAN]	57.0405	16.7	1	8	8	1.11006	0.880024	1.06365	1.01886	1.00298	0.853869	0.922776	0.950288	0.992821	0.979999
Q3SXM5	Inactive hydroxysteroid dehydrogenase-like protein 1 OS=Homo sapiens GN=HSDL1 PE=1 SV=3 - [HSDL1_HUMAN]	36.9781	11.52	1	4	4	1.01306	1.06165	1.08116	0.926118	0.934604	1.06873	1.143	1.24111	1.05178	0.969397
Q92764	Keratin, type I cuticular Ha5 OS=Homo sapiens GN=KRT35 PE=2 SV=5 - [KRT35_HUMAN]	50.3285	4.4	4	2	1	0.752447	0.750266	0.812251	1.99223	0.693959	0.612036	0.647437	0.569843	0.537986	0.589924
Q06033	Inter-alpha-trypsin inhibitor heavy chain H3 OS=Homo sapiens GN=ITIH3 PE=1 SV=2 - [ITIH3_HUMAN]	99.7865	3.26	1	3	3	1.34431	1.11387	0.579523	1.01028	1.28627	1.25129	1.93468	1.88105	0.925607	1.28825
Q96DF8	Protein DGCR14 OS=Homo sapiens GN=DGCR14 PE=1 SV=1 - [DGC14_HUMAN]	52.5358	8.61	1	3	3	0.958466	1.08186	0.810987	0.974084	1.24855	0.933905	0.721544	0.86066	1.04511	0.736931
Q9UJS0	Calcium-binding mitochondrial carrier protein Aralar2 OS=Homo sapiens GN=SLC25A13 PE=1 SV=2 - [CMC2_HUMAN]	74.1286	29.33	1	17	11	0.917775	1.26585	1.07117	0.902529	0.988137	1.21548	1.30891	1.3155	1.03648	1.0224
Q7Z7H5	Transmembrane emp24 domain-containing protein 4 OS=Homo sapiens GN=TMED4 PE=1 SV=1 - [TMED4_HUMAN]	25.9263	11.89	1	3	2	0.884342	1.26461	1.10639	1.02554	0.813905	1.1886	1.40534	1.24261	0.972509	1.15412
O43677	NADH dehydrogenase [ubiquinone] 1 subunit C1, mitochondrial OS=Homo sapiens GN=NDUFC1 PE=3 SV=1 - [NDUC1_HUMAN]	8.72879	13.16	1	1	1	0.814249	1.12813	1.29203	0.953589	0.82602	1.11088	1.63118	1.19784	0.950335	1.32229
Q15027	Arf-GAP with coiled-coil, ANK repeat and PH domain-containing protein 1 OS=Homo sapiens GN=ACAP1 PE=1 SV=1 - [ACAP1_HUMAN]	81.4848	10.27	1	5	5	0.986091	0.929398	0.993334	1.08545	0.837427	0.991474	0.895467	0.792478	0.872731	0.854089
Q9BWF3	RNA-binding protein 4 OS=Homo sapiens GN=RBM4 PE=1 SV=1 - [RBM4_HUMAN]	40.2887	22.8	2	8	8	1.20109	0.902304	0.914412	0.989613	1.07993	0.879024	0.905332	0.911229	0.925213	0.98767
Q6QNY0	Biogenesis of lysosome-related organelles complex 1 subunit 3 OS=Homo sapiens GN=BLOC1S3 PE=1 SV=1 - [BL1S3_HUMAN]	21.2429	27.23	1	3	3	1.05944	1.08416	1.08242	0.942183	0.920731	1.01285	0.831831	0.942206	1.01675	0.858432
Q12962	Transcription initiation factor TFIID subunit 10 OS=Homo sapiens GN=TAF10 PE=1 SV=1 - [TAF10_HUMAN]	21.6979	4.13	1	1	1	0.967825	1.03468	0.944612	1.12583	1.12084	0.990111	0.927963	0.840152	1.10137	0.79171
Q13825	Methylglutaconyl-CoA hydratase, mitochondrial OS=Homo sapiens GN=AUH PE=1 SV=1 - [AUHM_HUMAN]	35.5862	7.96	1	2	2	1.13053	0.95115	1.05383	1.00585	0.870261	1.07118	1.09599	1.05599	1.02291	1.21435
Q9HBL7	Plasminogen receptor (KT) OS=Homo sapiens GN=PLGRKT PE=1 SV=1 - [PLRKT_HUMAN]	17.1899	12.93	1	2	2	0.858227	1.16731	1.11788	0.990529	0.774707	1.07179	1.45546	1.05714	0.996763	1.23751
Q8IXM6	Nurim OS=Homo sapiens GN=NRM PE=1 SV=1 - [NRM_HUMAN]	29.3601	6.87	1	2	2	1.02976	1.13179	1.14023	0.860592	0.903408	1.01836	1.17507	1.20877	1.04458	1.18573
Q9H4Z3	Phosphorylated CTD-interacting factor 1 OS=Homo sapiens GN=PCIF1 PE=1 SV=1 - [PCIF1_HUMAN]	80.6184	9.66	1	6	6	1.09026	0.937416	1.06821	0.953115	0.931917	0.883834	0.938025	0.888314	0.914113	1.0159
O96000	NADH dehydrogenase [ubiquinone] 1 beta subcomplex subunit 10 OS=Homo sapiens GN=NDUFB10 PE=1 SV=3 - [NDUBA_HUMAN]	20.7632	37.79	1	6	6	0.892651	1.3679	1.03073	0.957674	0.898819	1.11247	1.4086	1.37409	0.972945	1.25724
P57088	Transmembrane protein 33 OS=Homo sapiens GN=TMEM33 PE=1 SV=2 - [TMM33_HUMAN]	27.9598	22.27	1	6	6	1.05569	1.04282	1.05735	1.02367	0.833371	1.09596	1.35792	1.22274	0.881969	1.18307
Q9NYU2	UDP-glucose:glycoprotein glucosyltransferase 1 OS=Homo sapiens GN=UGGT1 PE=1 SV=3 - [UGGG1_HUMAN]	177.078	25.53	2	36	36	0.81979	1.26343	0.950788	1.08087	1.19218	1.22666	1.22849	1.23182	1.22139	1.08865
Q9NZM4	Glioma tumor suppressor candidate region gene 1 protein OS=Homo sapiens GN=GLTSCR1 PE=1 SV=2 - [GSCR1_HUMAN]	158.393	0.77	1	1	1	0.714744	1.37424	0.917266	0.969824	1.51861	0.736006	0.737408	0.89585	1.08468	0.68731
Q14254	Flotillin-2 OS=Homo sapiens GN=FLOT2 PE=1 SV=2 - [FLOT2_HUMAN]	47.0347	39.72	1	16	16	0.792721	1.34286	0.953155	1.05091	1.16124	1.27059	1.29132	1.26249	1.15224	1.12583
Q9Y2G3	Probable phospholipid-transporting ATPase IF OS=Homo sapiens GN=ATP11B PE=1 SV=2 - [AT11B_HUMAN]	134.104	7.22	2	9	7	0.98432	1.31311	0.920446	0.966808	0.963932	1.13202	1.38171	1.31874	0.991666	1.13627
O14828	Secretory carrier-associated membrane protein 3 OS=Homo sapiens GN=SCAMP3 PE=1 SV=3 - [SCAM3_HUMAN]	38.2623	23.05	1	5	5	0.97678	1.16058	1.10333	0.925048	0.891981	1.13842	1.21204	1.38697	1.05982	0.970243
Q69YN2	CWF19-like protein 1 OS=Homo sapiens GN=CWF19L1 PE=1 SV=2 - [C19L1_HUMAN]	60.5808	9.29	1	5	5	1.07118	0.842876	0.98087	0.971278	1.24498	0.826385	0.994805	0.866106	0.895039	0.94145
P34931	Heat shock 70 kDa protein 1-like OS=Homo sapiens GN=HSPA1L PE=1 SV=2 - [HS71L_HUMAN]	70.3313	26.05	1	14	1	0.725096	1.31	1.2546	0.92684	0.906545	1.26202	1.19694	1.24705	1.09657	1.25251
O14561	Acyl carrier protein, mitochondrial OS=Homo sapiens GN=NDUFAB1 PE=1 SV=3 - [ACPM_HUMAN]	17.406	5.77	1	1	1	0.925527	1.21315	1.10295	1.00801	0.838265	1.0695	1.38055	1.29415	0.92796	1.26692
Q13724	Mannosyl-oligosaccharide glucosidase OS=Homo sapiens GN=MOGS PE=1 SV=5 - [MOGS_HUMAN]	91.8606	22.46	1	18	18	1.00742	1.20978	1.08981	0.89951	0.870573	1.19815	1.17166	1.30383	1.05132	1.01085
Q86UL3	Glycerol-3-phosphate acyltransferase 4 OS=Homo sapiens GN=GPAT4 PE=1 SV=1 - [GPAT4_HUMAN]	52.0372	6.8	1	3	2	0.927817	1.16464	1.17976	0.922858	0.954809	0.968908	0.841737	0.919966	1.01076	0.877908
P61026	Ras-related protein Rab-10 OS=Homo sapiens GN=RAB10 PE=1 SV=1 - [RAB10_HUMAN]	22.5266	54.5	6	11	8	1.04789	1.16818	0.921634	0.964184	1.00962	1.09382	1.10992	1.18517	1.06481	1.04827
Q9HD26	Golgi-associated PDZ and coiled-coil motif-containing protein OS=Homo sapiens GN=GOPC PE=1 SV=1 - [GOPC_HUMAN]	50.4888	2.38	1	1	1	1.28734	0.730514	0.970289	1.01612	1.00848	0.864713	0.786111	0.848489	0.853521	0.925272
P56556	NADH dehydrogenase [ubiquinone] 1 alpha subcomplex subunit 6 OS=Homo sapiens GN=NDUFA6 PE=1 SV=3 - [NDUA6_HUMAN]	17.8593	25.32	1	4	4	0.831445	1.29038	1.07412	0.98534	0.859614	1.0512	1.39747	1.21085	1.02502	1.21667
Q9NNX1	Tuftelin OS=Homo sapiens GN=TUFT1 PE=1 SV=1 - [TUFT1_HUMAN]	44.2366	5.13	1	2	2	0.790008	1.10717	1.21296	0.90427	1.05771	0.83189	0.818152	0.864107	1.04173	0.823432
O75607	Nucleoplasmin-3 OS=Homo sapiens GN=NPM3 PE=1 SV=3 - [NPM3_HUMAN]	19.3314	8.43	1	2	2	1.09667	1.21062	0.750285	1.05272	1.11829	1.15378	1.19431	1.12147	1.14048	1.29666
Q9H089	Large subunit GTPase 1 homolog OS=Homo sapiens GN=LSG1 PE=1 SV=2 - [LSG1_HUMAN]	75.1784	7.45	1	5	5	1.02271	1.04827	0.977784	1.00664	1.04402	1.06143	1.18709	1.12767	0.929313	1.25192
Q9BXT2	Voltage-dependent calcium channel gamma-6 subunit OS=Homo sapiens GN=CACNG6 PE=2 SV=1 - [CCG6_HUMAN]	28.1108	2.69	1	1	1	0.840485	1.24699	1.06064	1.00617	1.05438	1.08731	1.25436	1.44976	1.16554	1.03678
O60725	Protein-S-isoprenylcysteine O-methyltransferase OS=Homo sapiens GN=ICMT PE=1 SV=1 - [ICMT_HUMAN]	31.9174	5.99	1	2	2	1.13624	1.00563	0.961203	1.0814	0.948236	1.0162	1.13209	1.18963	1.02577	1.1927
Q8NHL6	Leukocyte immunoglobulin-like receptor subfamily B member 1 OS=Homo sapiens GN=LILRB1 PE=1 SV=1 - [LIRB1_HUMAN]	70.7754	4.62	1	2	1	0.76143	0.905626	1.31549	0.979315	1.09984	0.799484	0.862384	0.977646	0.781113	0.83906
Q9GZX9	Twisted gastrulation protein homolog 1 OS=Homo sapiens GN=TWSG1 PE=1 SV=1 - [TWSG1_HUMAN]	24.9993	4.04	1	1	1	1.02403	1.1706	1.25394	0.832535	0.667412	1.11924	1.25871	1.26382	1.37114	0.967149
Q13685	Angio-associated migratory cell protein OS=Homo sapiens GN=AAMP PE=1 SV=2 - [AAMP_HUMAN]	46.7214	4.38	1	2	2	1.08438	1.10941	1.05235	0.903462	0.937534	1.12153	1.07712	1.21061	1.02484	1.06814
Q8IY95	Transmembrane protein 192 OS=Homo sapiens GN=TMEM192 PE=1 SV=1 - [TM192_HUMAN]	30.9025	17.34	1	4	4	0.95631	1.28641	1.13427	0.889579	0.79632	1.24042	1.20604	1.35844	1.06682	1.03917
Q92544	Transmembrane 9 superfamily member 4 OS=Homo sapiens GN=TM9SF4 PE=1 SV=2 - [TM9S4_HUMAN]	74.4697	7.79	1	6	6	0.978755	1.01932	1.12957	0.978266	0.893703	1.01152	1.18962	1.24056	0.968641	1.10345
Q8NB37	Parkinson disease 7 domain-containing protein 1 OS=Homo sapiens GN=PDDC1 PE=1 SV=1 - [PDDC1_HUMAN]	23.2826	15	1	2	2	1.09924	0.963159	0.986347	0.893339	0.954915	0.988538	0.816882	0.937737	0.941313	0.83121
P00519	Tyrosine-protein kinase ABL1 OS=Homo sapiens GN=ABL1 PE=1 SV=4 - [ABL1_HUMAN]	122.796	1.42	1	2	2	0.97634	1.0279	1.11845	0.971592	0.91663	0.782197	0.920465	0.964877	0.883224	1.03019
P08174	Complement decay-accelerating factor OS=Homo sapiens GN=CD55 PE=1 SV=4 - [DAF_HUMAN]	41.3736	14.44	1	5	5	0.851424	1.31046	1.02237	0.989845	1.02315	1.14313	1.33151	1.29711	1.03682	1.13154
Q8IXI2	Mitochondrial Rho GTPase 1 OS=Homo sapiens GN=RHOT1 PE=1 SV=2 - [MIRO1_HUMAN]	70.7389	11	1	6	6	0.973658	0.934703	1.0203	1.10776	0.899718	1.03545	1.1094	1.04347	0.994794	1.08336
O75116	Rho-associated protein kinase 2 OS=Homo sapiens GN=ROCK2 PE=1 SV=4 - [ROCK2_HUMAN]	160.799	14.91	1	20	17	0.937254	0.982995	1.04188	1.03806	1.14217	0.977464	0.986795	0.923977	1.01608	0.9302
O60669	Monocarboxylate transporter 2 OS=Homo sapiens GN=SLC16A7 PE=1 SV=2 - [MOT2_HUMAN]	52.1662	3.77	1	2	2	0.973034	1.30153	0.966012	0.88607	1.14821	1.14648	1.14467	1.35925	1.4733	1.03046
Q13438	Protein OS-9 OS=Homo sapiens GN=OS9 PE=1 SV=1 - [OS9_HUMAN]	75.5149	6.3	1	4	4	0.810636	1.18466	1.19596	0.860963	1.13742	1.07666	1.17225	1.24001	1.2952	1.1385
Q8TBX8	Phosphatidylinositol 5-phosphate 4-kinase type-2 gamma OS=Homo sapiens GN=PIP4K2C PE=1 SV=3 - [PI42C_HUMAN]	47.2701	8.08	1	3	3	1.028	0.932281	1.07077	0.971576	1.01639	0.999003	1.11429	1.07252	1.08105	1.01059
O94915	Protein furry homolog-like OS=Homo sapiens GN=FRYL PE=1 SV=2 - [FRYL_HUMAN]	339.383	5.61	2	14	14	1.07323	0.97957	0.979048	0.929053	1.10836	0.940655	0.933048	0.925995	0.996812	0.98429
Q9UNQ2	Probable dimethyladenosine transferase OS=Homo sapiens GN=DIMT1 PE=1 SV=1 - [DIM1_HUMAN]	35.2141	18.53	1	5	5	1.10335	0.941125	0.843083	1.20443	0.925745	1.17435	1.23293	1.08992	0.929989	1.42869
P32321	Deoxycytidylate deaminase OS=Homo sapiens GN=DCTD PE=1 SV=2 - [DCTD_HUMAN]	20.0028	6.18	1	1	1	0.913669	1.04187	1.14055	0.98209	1.0275	0.966082	0.991843	0.936861	0.918285	0.976724
Q9Y4L1	Hypoxia up-regulated protein 1 OS=Homo sapiens GN=HYOU1 PE=1 SV=1 - [HYOU1_HUMAN]	111.266	28.53	2	25	25	0.906078	1.40739	0.958612	0.954616	1.0216	1.25306	1.23278	1.38354	1.21735	1.02296
Q8IWI9	MAX gene-associated protein OS=Homo sapiens GN=MGA PE=1 SV=3 - [MGAP_HUMAN]	331.631	0.26	1	1	1	0.887359	1.10463	1.19049	0.932987	0.975485	0.883261	0.873211	0.984825	1.00599	0.805893
O00165	HCLS1-associated protein X-1 OS=Homo sapiens GN=HAX1 PE=1 SV=2 - [HAX1_HUMAN]	31.6011	9.32	1	3	3	0.902942	1.14494	1.06318	0.994648	1.00853	1.06942	1.11608	1.1823	1.16425	0.997528
P55789	FAD-linked sulfhydryl oxidase ALR OS=Homo sapiens GN=GFER PE=1 SV=2 - [ALR_HUMAN]	23.4341	12.2	1	1	1	1.02658	0.840658	1.21414	1.03497	0.884827	0.823773	0.8795	0.891452	1.02239	0.750389
P0C0L4	Complement C4-A OS=Homo sapiens GN=C4A PE=1 SV=2 - [CO4A_HUMAN]	192.664	2.52	2	5	5	1.25515	0.951138	0.869389	1.02859	1.03045	1.15287	1.65543	2.05961	0.773363	1.31233
Q02539	Histone H1.1 OS=Homo sapiens GN=HIST1H1A PE=1 SV=3 - [H11_HUMAN]	21.8289	16.74	2	4	1	0.858906	1.2469	0.959336	1.05693	1.1574	1.10012	1.49613	1.17437	1.02832	1.35723
O15243	Leptin receptor gene-related protein OS=Homo sapiens GN=LEPROT PE=2 SV=1 - [OBRG_HUMAN]	14.2444	9.92	1	1	1	0.919247	1.13674	1.00784	1.02061	1.12984	1.07754	1.19681	1.1658	1.00369	1.24034
P54132	Bloom syndrome protein OS=Homo sapiens GN=BLM PE=1 SV=1 - [BLM_HUMAN]	158.901	1.06	1	2	1	1.07171	0.82893	1.05787	0.995636	1.14189	0.89775	0.876351	0.808295	1.07457	0.890632
Q8TCG2	Phosphatidylinositol 4-kinase type 2-beta OS=Homo sapiens GN=PI4K2B PE=1 SV=1 - [P4K2B_HUMAN]	54.7097	7.07	1	2	2	1.07857	1.01976	0.977875	1.23084	0.947409	0.9639	0.848456	0.969118	1.05273	0.945329
P50583	Bis(5'-nucleosyl)-tetraphosphatase [asymmetrical] OS=Homo sapiens GN=NUDT2 PE=1 SV=3 - [AP4A_HUMAN]	16.8186	19.73	1	3	3	1.12811	0.874048	1.05498	0.992027	0.920999	0.778103	0.980144	0.971948	0.640172	0.954103
P53794	Sodium/myo-inositol cotransporter OS=Homo sapiens GN=SLC5A3 PE=1 SV=2 - [SC5A3_HUMAN]	79.6413	2.79	1	2	2	0.998992	1.01959	1.17268	0.90323	0.944081	1.09221	1.01562	1.33495	1.36077	0.974098
Q86W56	Poly(ADP-ribose) glycohydrolase OS=Homo sapiens GN=PARG PE=1 SV=1 - [PARG_HUMAN]	111.041	0.72	1	1	1	1.04246	0.888495	1.22123	1.00442	0.751561	0.799057	0.875037	0.904277	0.866948	0.822324
Q96FX7	tRNA (adenine(58)-N(1))-methyltransferase catalytic subunit TRMT61A OS=Homo sapiens GN=TRMT61A PE=1 SV=1 - [TRM61_HUMAN]	31.3619	11.07	1	2	2	1.04877	0.958797	1.0289	1.01082	1.10126	0.953976	0.88975	0.972515	1.08579	0.924793
Q13535	Serine/threonine-protein kinase ATR OS=Homo sapiens GN=ATR PE=1 SV=3 - [ATR_HUMAN]	301.172	0.38	1	1	1	1.01787	0.988393	0.859845	1.07905	1.34718	0.946017	0.830754	0.864786	1.04942	0.895145
Q96HV5	Transmembrane protein 41A OS=Homo sapiens GN=TMEM41A PE=1 SV=1 - [TM41A_HUMAN]	29.6459	3.79	1	1	1	1.00057	1.39385	0.973229	0.872994	0.993219	1.35831	1.14554	1.27444	1.39407	0.985805
Q9NY26	Zinc transporter ZIP1 OS=Homo sapiens GN=SLC39A1 PE=1 SV=1 - [S39A1_HUMAN]	34.2275	3.7	1	1	1	1.06809	1.19672	1.12349	0.8506	0.806262	1.22593	0.900984	1.7207	1.39713	1.0686
Q68CP9	AT-rich interactive domain-containing protein 2 OS=Homo sapiens GN=ARID2 PE=1 SV=2 - [ARID2_HUMAN]	197.268	3.76	1	7	7	1.16457	0.999214	0.961027	1.0341	0.979332	1.03188	0.890237	0.929911	0.974751	0.96906
Q6ZPD9	Probable C-mannosyltransferase DPY19L3 OS=Homo sapiens GN=DPY19L3 PE=2 SV=1 - [D19L3_HUMAN]	83.1425	2.23	1	1	1	0.684458	0.951544	1.40008	1.00505	0.961146	1.28049	1.1804	1.40014	1.08711	1.0794
Q9Y6R9	Coiled-coil domain-containing protein 61 OS=Homo sapiens GN=CCDC61 PE=1 SV=3 - [CCD61_HUMAN]	57.3334	1.37	1	1	1	1.04084	1.08591	0.959371	1.04421	1.02655	0.998954	1.17227	1.20355	1.57327	1.03113
Q96JM3	Chromosome alignment-maintaining phosphoprotein 1 OS=Homo sapiens GN=CHAMP1 PE=1 SV=2 - [CHAP1_HUMAN]	89.0429	12.68	1	9	9	0.867918	0.885335	1.20741	0.888138	1.27817	0.868611	0.804841	0.880174	1.00313	0.809902
O14976	Cyclin-G-associated kinase OS=Homo sapiens GN=GAK PE=1 SV=2 - [GAK_HUMAN]	143.1	6.41	1	7	7	1.08844	0.898736	1.0514	1.00397	0.908892	0.87222	0.89611	0.860904	0.941786	1.01177
P20933	N(4)-(beta-N-acetylglucosaminyl)-L-asparaginase OS=Homo sapiens GN=AGA PE=1 SV=2 - [ASPG_HUMAN]	37.1843	16.76	1	4	4	0.967383	0.986306	1.31057	0.887079	0.741493	1.11588	1.2865	1.27626	0.921901	1.1982
Q8WUX1	Sodium-coupled neutral amino acid transporter 5 OS=Homo sapiens GN=SLC38A5 PE=1 SV=1 - [S38A5_HUMAN]	51.4229	8.9	1	4	4	1.0769	1.244	0.703139	1.05104	1.44013	1.15875	1.3703	1.34329	1.33408	1.31244
P02792	Ferritin light chain OS=Homo sapiens GN=FTL PE=1 SV=2 - [FRIL_HUMAN]	20.0071	30.29	1	5	5	0.93578	0.960262	1.47707	0.853268	0.550142	1.20636	1.61295	1.37966	0.911592	1.15843
Q9UPY5	Cystine/glutamate transporter OS=Homo sapiens GN=SLC7A11 PE=1 SV=1 - [XCT_HUMAN]	55.3869	1.8	1	1	1	1.06343	1.58579	0.937805	0.81247	0.818905	1.14546	1.45727	1.49414	1.45889	1.02082
P05496	ATP synthase F(0) complex subunit C1, mitochondrial OS=Homo sapiens GN=ATP5G1 PE=1 SV=2 - [AT5G1_HUMAN]	14.2675	5.15	3	1	1	0.837615	1.26331	1.16196	0.913506	0.911774	1.07594	1.45026	1.47331	1.00375	1.10084
Q9BVQ7	Spermatogenesis-associated protein 5-like protein 1 OS=Homo sapiens GN=SPATA5L1 PE=1 SV=2 - [SPA5L_HUMAN]	80.6599	9.16	1	5	5	1.06421	1.09713	0.915307	1.01242	1.04543	0.981076	0.986662	0.94829	0.967909	0.997499
O75150	E3 ubiquitin-protein ligase BRE1B OS=Homo sapiens GN=RNF40 PE=1 SV=4 - [BRE1B_HUMAN]	113.581	23.48	1	21	19	1.11773	0.988302	0.983655	0.96352	1.07276	0.925284	0.932688	0.980111	1.04089	0.962542
Q96K58	Zinc finger protein 668 OS=Homo sapiens GN=ZNF668 PE=1 SV=3 - [ZN668_HUMAN]	67.8462	1.29	1	1	1	1.02334	0.90643	0.967392	1.0478	1.25145	0.849986	0.697645	0.721115	1.15684	0.964642
Q9H792	Pseudopodium-enriched atypical kinase 1 OS=Homo sapiens GN=PEAK1 PE=1 SV=4 - [PEAK1_HUMAN]	192.986	0.52	1	1	1	0.993757	1.16788	0.957569	1.02971	1.04616	0.881067	0.947245	0.933658	0.798678	1.12687
Q96GS6	Protein ABHD17A OS=Homo sapiens GN=ABHD17A PE=1 SV=1 - [AB17A_HUMAN]	33.9679	5.81	1	2	1	1.60207	0.912387	0.686338	1.05001	0.752828	0.893089	1.90542	2.39393	1.19856	1.14121
P00747	Plasminogen OS=Homo sapiens GN=PLG PE=1 SV=2 - [PLMN_HUMAN]	90.5102	5.19	3	4	4	0.952128	1.09104	0.793409	1.61075	0.451893	1.37131	2.06327	1.53598	0.49588	2.34001
Q8NBL1	Protein O-glucosyltransferase 1 OS=Homo sapiens GN=POGLUT1 PE=1 SV=1 - [PGLT1_HUMAN]	46.1593	6.89	1	3	3	1.02009	1.00807	1.09786	0.876298	0.853591	1.01974	1.34082	1.30078	1.01564	0.926755
A3KN83	Protein strawberry notch homolog 1 OS=Homo sapiens GN=SBNO1 PE=1 SV=1 - [SBNO1_HUMAN]	154.216	0.79	1	1	1	1.07487	1.08426	0.988531	0.970865	1.02405	1.01239	1.09048	1.41246	1.01355	1.23811
O75943	Cell cycle checkpoint protein RAD17 OS=Homo sapiens GN=RAD17 PE=1 SV=2 - [RAD17_HUMAN]	77.0062	1.32	1	1	1	1.13989	0.87524	0.917809	1.14784	1.00708	0.894695	0.989719	0.917514	0.892377	0.936334
Q92665	28S ribosomal protein S31, mitochondrial OS=Homo sapiens GN=MRPS31 PE=1 SV=3 - [RT31_HUMAN]	45.2905	17.97	1	7	7	1.00044	0.922353	1.0231	1.11278	0.885906	1.04395	1.26161	1.02642	0.96805	1.15852
P13473	Lysosome-associated membrane glycoprotein 2 OS=Homo sapiens GN=LAMP2 PE=1 SV=2 - [LAMP2_HUMAN]	44.9323	10.49	1	5	5	0.809065	1.1723	1.27346	0.878373	0.751773	1.18184	1.3292	1.32237	0.966235	1.06541
P12109	Collagen alpha-1(VI) chain OS=Homo sapiens GN=COL6A1 PE=1 SV=3 - [CO6A1_HUMAN]	108.462	2.53	1	2	2	1.08524	1.25084	0.856061	0.937931	1.01101	1.00046	1.35857	1.22481	1.01543	1.33972
Q8N5A5	Zinc finger CCCH-type with G patch domain-containing protein OS=Homo sapiens GN=ZGPAT PE=1 SV=3 - [ZGPAT_HUMAN]	57.3236	2.07	1	1	1	0.879541	0.804305	1.00198	1.07462	1.52551	0.87804	0.751876	0.727478	1.0805	0.733115
Q9UBE8	Serine/threonine-protein kinase NLK OS=Homo sapiens GN=NLK PE=1 SV=2 - [NLK_HUMAN]	58.2455	3.04	7	2	1	1.11615	0.9633	1.15017	0.972976	0.731524	0.897406	0.732751	0.944833	0.817598	0.896247
Q9NYP7	Elongation of very long chain fatty acids protein 5 OS=Homo sapiens GN=ELOVL5 PE=1 SV=1 - [ELOV5_HUMAN]	35.2699	2.68	1	1	1	0.882713	1.23026	1.04194	0.946512	1.16995	1.12008	1.42556	1.37034	0.915429	1.33869
Q9NVI1	Fanconi anemia group I protein OS=Homo sapiens GN=FANCI PE=1 SV=4 - [FANCI_HUMAN]	149.229	13.18	1	15	15	1.29994	0.829846	0.892494	1.02586	1.04514	0.860976	0.952807	0.865854	0.812696	0.937818
Q14684	Ribosomal RNA processing protein 1 homolog B OS=Homo sapiens GN=RRP1B PE=1 SV=3 - [RRP1B_HUMAN]	84.3752	5.67	1	3	3	0.909048	0.792017	1.21283	1.04819	0.893538	0.807074	0.862596	0.718504	0.983628	0.824399
Q9H3R0	Lysine-specific demethylase 4C OS=Homo sapiens GN=KDM4C PE=1 SV=2 - [KDM4C_HUMAN]	119.905	0.85	1	1	1	1.02777	1.02723	0.844068	1.09407	1.29104	0.920605	0.858162	0.807126	1.09468	0.92903
Q6YP21	Kynurenine--oxoglutarate transaminase 3 OS=Homo sapiens GN=KYAT3 PE=1 SV=1 - [KAT3_HUMAN]	51.3675	26.87	2	11	11	1.07903	0.975667	1.05478	1.03809	0.896298	0.790466	0.87116	0.986175	0.970847	1.01282
Q01081	Splicing factor U2AF 35 kDa subunit OS=Homo sapiens GN=U2AF1 PE=1 SV=3 - [U2AF1_HUMAN]	27.8545	12.5	2	3	3	1.09794	0.971343	0.956152	1.03595	1.02193	0.89578	0.886892	0.969496	0.93174	1.07245
Q9HC21	Mitochondrial thiamine pyrophosphate carrier OS=Homo sapiens GN=SLC25A19 PE=1 SV=1 - [TPC_HUMAN]	35.4883	10	1	3	3	1.00241	1.10869	1.01244	0.915512	0.938609	1.03078	1.19432	1.1716	1.09057	0.938951
Q96GQ7	Probable ATP-dependent RNA helicase DDX27 OS=Homo sapiens GN=DDX27 PE=1 SV=2 - [DDX27_HUMAN]	89.7792	12.56	1	10	10	1.08433	1.0019	0.970148	1.03975	1.02813	1.03656	0.961885	1.01368	0.96071	0.954708
Q16204	Coiled-coil domain-containing protein 6 OS=Homo sapiens GN=CCDC6 PE=1 SV=2 - [CCDC6_HUMAN]	53.2578	29.11	1	12	12	0.990354	0.986011	1.04483	0.989895	1.0745	0.970367	0.956581	1.03277	0.997629	0.938319
P36957	Dihydrolipoyllysine-residue succinyltransferase component of 2-oxoglutarate dehydrogenase complex, mitochondrial OS=Homo sapiens GN=DLST PE=1 SV=4 - [ODO2_HUMAN]	48.7245	30.46	1	12	12	0.88814	1.29057	1.03271	0.964439	0.95267	1.10101	1.31491	1.33244	1.07108	1.03966
Q9H2K8	Serine/threonine-protein kinase TAO3 OS=Homo sapiens GN=TAOK3 PE=1 SV=2 - [TAOK3_HUMAN]	105.34	12.58	1	9	7	0.902234	0.981856	1.20052	0.98085	0.929581	0.887982	0.893103	0.982314	0.937819	0.847645
Q92610	Zinc finger protein 592 OS=Homo sapiens GN=ZNF592 PE=1 SV=2 - [ZN592_HUMAN]	137.441	1.5	1	2	2	1.04504	0.944772	0.958893	0.988246	1.25618	0.974007	0.904143	0.912789	0.967093	0.975779
Q14442	Phosphatidylinositol N-acetylglucosaminyltransferase subunit H OS=Homo sapiens GN=PIGH PE=1 SV=1 - [PIGH_HUMAN]	21.0668	19.68	1	4	4	1.18239	1.11583	0.798138	0.984973	1.20622	1.17831	1.37472	1.05618	1.08803	1.38996
Q96EP0	E3 ubiquitin-protein ligase RNF31 OS=Homo sapiens GN=RNF31 PE=1 SV=1 - [RNF31_HUMAN]	119.575	6.34	1	6	6	1.12652	0.83923	0.95271	1.09704	0.997426	0.883557	0.884181	0.820267	0.888759	1.04299
Q15041	ADP-ribosylation factor-like protein 6-interacting protein 1 OS=Homo sapiens GN=ARL6IP1 PE=1 SV=2 - [AR6P1_HUMAN]	23.3474	8.87	1	2	2	0.934559	1.49911	0.950257	0.939438	0.923588	1.34351	1.39665	1.37216	1.22552	0.971251
P35813	Protein phosphatase 1A OS=Homo sapiens GN=PPM1A PE=1 SV=1 - [PPM1A_HUMAN]	42.4207	26.44	1	8	8	0.898929	0.960108	1.07194	1.03185	1.15182	0.995559	0.900088	0.930167	1.00455	0.903425
P80217	Interferon-induced 35 kDa protein OS=Homo sapiens GN=IFI35 PE=1 SV=5 - [IN35_HUMAN]	31.5267	22.03	1	5	5	0.903062	1.00593	1.1177	0.98839	1.08203	1.04868	0.917231	0.920481	0.95181	0.904301
O95801	Tetratricopeptide repeat protein 4 OS=Homo sapiens GN=TTC4 PE=1 SV=3 - [TTC4_HUMAN]	44.6503	4.91	1	2	2	1.04863	0.813977	1.0976	1.01235	1.08347	0.873662	0.878219	0.916686	0.855557	1.04997
Q9UK23	N-acetylglucosamine-1-phosphodiester alpha-N-acetylglucosaminidase OS=Homo sapiens GN=NAGPA PE=1 SV=2 - [NAGPA_HUMAN]	56.0371	1.36	1	1	1	1.13346	1.09699	0.959599	1.05114	0.825115	1.09484	1.42966	1.67183	0.901013	1.11027
Q96B23	Uncharacterized protein C18orf25 OS=Homo sapiens GN=C18orf25 PE=1 SV=2 - [CR025_HUMAN]	43.2978	4.71	1	1	1	0.845016	1.3227	1.10713	0.829364	1.15332	0.963041	0.876632	1.03894	0.839564	0.648669
P51149	Ras-related protein Rab-7a OS=Homo sapiens GN=RAB7A PE=1 SV=1 - [RAB7A_HUMAN]	23.4748	64.73	1	12	12	1.04085	1.07456	1.06629	0.981561	0.876144	1.04501	1.18768	1.26579	1.05064	0.982434
Q92854	Semaphorin-4D OS=Homo sapiens GN=SEMA4D PE=1 SV=1 - [SEM4D_HUMAN]	96.0887	5.34	1	4	4	0.896594	0.996837	1.20082	0.969782	0.986959	0.883012	0.875354	1.0551	0.905626	0.84904
Q5T0D9	Tumor protein p63-regulated gene 1-like protein OS=Homo sapiens GN=TPRG1L PE=1 SV=1 - [TPRGL_HUMAN]	30.1927	20.96	1	3	3	1.02446	1.26798	0.912493	1.05645	0.936077	1.21959	1.44403	1.12643	1.04118	1.09637
O43920	NADH dehydrogenase [ubiquinone] iron-sulfur protein 5 OS=Homo sapiens GN=NDUFS5 PE=1 SV=3 - [NDUS5_HUMAN]	12.5094	30.19	1	3	3	0.898855	1.18674	1.09828	0.925674	0.946362	1.07155	1.42712	1.18768	1.02257	1.05941
P08697	Alpha-2-antiplasmin OS=Homo sapiens GN=SERPINF2 PE=1 SV=3 - [A2AP_HUMAN]	54.5311	2.24	1	1	1	1.29716	0.995787	0.907184	1.16077	0.549729	1.18469	1.77005	1.41066	0.64956	1.7876
Q9NRK6	ATP-binding cassette sub-family B member 10, mitochondrial OS=Homo sapiens GN=ABCB10 PE=1 SV=2 - [ABCBA_HUMAN]	79.0979	29.13	1	21	20	0.903916	1.23029	0.753984	1.12095	1.45638	1.22488	1.30902	1.31105	1.32292	1.25315
Q9BY78	RING finger protein 26 OS=Homo sapiens GN=RNF26 PE=2 SV=1 - [RNF26_HUMAN]	47.7066	2.08	1	1	1	0.940509	1.23173	0.892412	0.996649	1.27009	1.13005	1.10766	1.10376	1.36708	1.41897
Q9GZM5	Protein YIPF3 OS=Homo sapiens GN=YIPF3 PE=1 SV=1 - [YIPF3_HUMAN]	38.2226	2.57	1	1	1	0.852004	1.00401	1.23059	0.985049	0.983032	1.06228	1.19953	1.24391	0.97694	1.17294
O60447	Ecotropic viral integration site 5 protein homolog OS=Homo sapiens GN=EVI5 PE=1 SV=3 - [EVI5_HUMAN]	92.8901	1.48	1	1	1	0.850175	0.971903	0.992663	1.16718	1.24379	0.872282	0.720173	0.961274	1.0779	0.888846
Q5SW96	Low density lipoprotein receptor adapter protein 1 OS=Homo sapiens GN=LDLRAP1 PE=1 SV=3 - [ARH_HUMAN]	33.8642	5.19	1	1	1	1.24842	0.934538	0.833273	1.11127	0.97782	0.711264	0.929965	0.696104	0.777985	1.1424
Q8TDP1	Ribonuclease H2 subunit C OS=Homo sapiens GN=RNASEH2C PE=1 SV=1 - [RNH2C_HUMAN]	17.829	6.71	1	1	1	1.03001	1.02624	1.00366	0.898542	1.14221	0.990712	0.948309	0.962352	0.992994	0.835498
Q9NQV6	PR domain zinc finger protein 10 OS=Homo sapiens GN=PRDM10 PE=1 SV=3 - [PRD10_HUMAN]	130.054	0.78	1	1	1	0.98984	1.05979	0.928544	1.16039	1.02036	0.992706	0.985139	0.892423	0.952099	1.00292
Q96Q42	Alsin OS=Homo sapiens GN=ALS2 PE=1 SV=2 - [ALS2_HUMAN]	183.518	3.68	1	5	5	0.971648	0.820027	1.21399	1.01304	0.739838	0.838485	0.820808	0.842179	0.815058	0.810208
P51665	26S proteasome non-ATPase regulatory subunit 7 OS=Homo sapiens GN=PSMD7 PE=1 SV=2 - [PSMD7_HUMAN]	37.0025	36.11	1	9	9	0.925125	1.27546	0.929133	0.976924	1.13277	1.2098	1.20931	1.23786	1.20596	0.998227
O43752	Syntaxin-6 OS=Homo sapiens GN=STX6 PE=1 SV=1 - [STX6_HUMAN]	29.1578	8.24	1	2	2	0.94382	1.21884	0.976456	1.00001	1.08492	1.11073	1.15861	1.16782	1.10028	1.08486
Q9Y333	U6 snRNA-associated Sm-like protein LSm2 OS=Homo sapiens GN=LSM2 PE=1 SV=1 - [LSM2_HUMAN]	10.8276	20	1	1	1	0.816775	0.917832	1.12967	1.08859	1.2313	0.93577	0.749023	0.827188	1.14621	0.677948
Q9Y3C4	EKC/KEOPS complex subunit TPRKB OS=Homo sapiens GN=TPRKB PE=1 SV=1 - [TPRKB_HUMAN]	19.6485	6.86	1	1	1	1.15798	0.970643	1.01578	0.982269	0.911202	0.983711	0.862943	0.902351	0.850684	1.02713
Q9NSB4	Keratin, type II cuticular Hb2 OS=Homo sapiens GN=KRT82 PE=3 SV=3 - [KRT82_HUMAN]	56.6163	1.75	1	1	1	1.16186	0.394692	0.650048	1.97907	0.437697	0.447078	0.552854	0.434064	0.455285	0.458563
Q8TB96	T-cell immunomodulatory protein OS=Homo sapiens GN=ITFG1 PE=1 SV=1 - [TIP_HUMAN]	68.0645	2.61	1	2	2	0.964698	1.13016	1.09135	1.00164	0.87796	1.05153	1.24178	1.34579	0.957484	1.09913
Q7Z3D6	UPF0317 protein C14orf159, mitochondrial OS=Homo sapiens GN=C14orf159 PE=1 SV=2 - [CN159_HUMAN]	66.394	6.49	1	4	4	1.20114	0.970664	1.14958	0.856465	0.783557	1.04171	0.81911	0.850052	0.665318	0.816509
Q8NDN9	RCC1 and BTB domain-containing protein 1 OS=Homo sapiens GN=RCBTB1 PE=2 SV=1 - [RCBT1_HUMAN]	58.2148	2.07	1	1	1	1.12912	1.08557	0.958397	0.993128	0.940578	1.09628	1.02788	1.04904	1.12932	1.12428
A0AVT1	Ubiquitin-like modifier-activating enzyme 6 OS=Homo sapiens GN=UBA6 PE=1 SV=1 - [UBA6_HUMAN]	117.895	17.4	1	16	16	1.20657	0.959503	0.963854	1.00992	0.885164	0.937203	0.867625	0.912485	0.88668	0.980818
P10620	Microsomal glutathione S-transferase 1 OS=Homo sapiens GN=MGST1 PE=1 SV=1 - [MGST1_HUMAN]	17.5872	18.06	1	2	2	1.26327	1.05179	0.971427	0.890442	0.927106	1.16438	1.80603	1.33105	0.882815	1.18084
Q9NRX1	RNA-binding protein PNO1 OS=Homo sapiens GN=PNO1 PE=1 SV=1 - [PNO1_HUMAN]	27.9069	19.05	2	5	5	1.13543	0.828802	0.902338	1.26168	1.0213	0.914671	0.770902	0.8057	0.819994	1.09541
P19388	DNA-directed RNA polymerases I, II, and III subunit RPABC1 OS=Homo sapiens GN=POLR2E PE=1 SV=4 - [RPAB1_HUMAN]	24.5357	24.29	1	5	5	1.12935	1.01186	0.955873	1.02206	0.953305	1.07578	1.12024	1.10908	0.97016	1.12422
O14656	Torsin-1A OS=Homo sapiens GN=TOR1A PE=1 SV=1 - [TOR1A_HUMAN]	37.7845	10.24	1	3	3	0.953665	1.1862	1.177	0.914215	0.878875	1.05467	1.22047	1.32338	1.06223	1.09225
P05388	60S acidic ribosomal protein P0 OS=Homo sapiens GN=RPLP0 PE=1 SV=1 - [RLA0_HUMAN]	34.2518	52.68	2	12	12	0.958665	1.14115	0.959927	1.03835	1.13283	1.19199	1.18302	1.10042	1.12888	1.01524
Q14160	Protein scribble homolog OS=Homo sapiens GN=SCRIB PE=1 SV=4 - [SCRIB_HUMAN]	174.778	4.42	1	6	6	1.03174	0.967592	0.948751	1.01892	1.08218	0.943127	0.866123	0.923712	1.08657	0.881742
Q9NRZ7	1-acyl-sn-glycerol-3-phosphate acyltransferase gamma OS=Homo sapiens GN=AGPAT3 PE=1 SV=1 - [PLCC_HUMAN]	43.3527	15.96	1	6	6	1.0845	1.11453	0.978722	0.94523	0.980958	1.05033	1.15347	1.1473	1.03132	1.04475
O75962	Triple functional domain protein OS=Homo sapiens GN=TRIO PE=1 SV=2 - [TRIO_HUMAN]	346.683	0.32	1	1	1	0.915221	0.806127	1.34527	1.02429	0.785403	0.812823	0.828504	0.820909	0.863658	0.767503
Q9UGP5	DNA polymerase lambda OS=Homo sapiens GN=POLL PE=1 SV=1 - [DPOLL_HUMAN]	63.4427	2.09	1	1	1	1.10416	0.747869	0.857074	1.17338	1.30413	0.825513	0.743373	0.65004	0.938734	1.07052
P60468	Protein transport protein Sec61 subunit beta OS=Homo sapiens GN=SEC61B PE=1 SV=2 - [SC61B_HUMAN]	9.9681	52.08	1	5	5	0.906616	1.28877	1.049	0.895379	1.05888	1.19376	1.28521	1.34126	1.18278	0.942906
Q66PJ3	ADP-ribosylation factor-like protein 6-interacting protein 4 OS=Homo sapiens GN=ARL6IP4 PE=1 SV=2 - [AR6P4_HUMAN]	44.8882	12.35	1	4	4	0.75903	1.02459	1.14293	0.88392	1.40765	0.901802	0.796733	0.856575	1.0028	0.75121
Q15070	Mitochondrial inner membrane protein OXA1L OS=Homo sapiens GN=OXA1L PE=1 SV=3 - [OXA1L_HUMAN]	48.5165	2.3	1	1	1	0.924968	1.00056	1.2639	0.919736	0.889853	1.08118	1.41085	1.3271	0.86376	1.21304
Q6P4R8	Nuclear factor related to kappa-B-binding protein OS=Homo sapiens GN=NFRKB PE=1 SV=2 - [NFRKB_HUMAN]	138.915	2.62	1	2	2	1.23923	0.874051	0.950713	1.02677	0.928323	0.929975	0.959428	0.919201	0.862692	0.834714
Q96F86	Enhancer of mRNA-decapping protein 3 OS=Homo sapiens GN=EDC3 PE=1 SV=1 - [EDC3_HUMAN]	56.0424	20.47	1	9	9	1.17742	0.951668	0.942586	1.11811	0.866245	0.894587	0.956669	0.907089	0.901786	0.943899
Q9H4L4	Sentrin-specific protease 3 OS=Homo sapiens GN=SENP3 PE=1 SV=2 - [SENP3_HUMAN]	64.9687	7.49	1	3	3	1.27189	0.897191	0.939757	0.980543	0.940579	0.927481	0.838618	0.872906	0.940939	0.918276
Q86TU7	Histone-lysine N-methyltransferase setd3 OS=Homo sapiens GN=SETD3 PE=1 SV=1 - [SETD3_HUMAN]	67.2152	12.29	1	6	6	0.987198	0.93445	1.12172	1.01165	0.917519	0.936748	0.882976	0.964707	0.786991	1.00608
Q32P28	Prolyl 3-hydroxylase 1 OS=Homo sapiens GN=P3H1 PE=1 SV=2 - [P3H1_HUMAN]	83.3411	8.15	1	6	6	0.984927	0.959809	1.11955	0.982229	1.03672	0.961846	1.10795	1.24371	1.1348	1.04837
P18440	Arylamine N-acetyltransferase 1 OS=Homo sapiens GN=NAT1 PE=1 SV=2 - [ARY1_HUMAN]	33.8772	16.21	1	4	4	1.13558	0.898584	1.11034	0.908832	0.897297	0.860779	0.915094	0.680986	0.839875	1.04728
Q66GS9	Centrosomal protein of 135 kDa OS=Homo sapiens GN=CEP135 PE=1 SV=2 - [CP135_HUMAN]	133.408	3.68	1	4	4	1.14639	0.927074	1.00275	0.957839	1.08836	0.983569	0.795571	0.797734	1.04305	0.999118
O94923	D-glucuronyl C5-epimerase OS=Homo sapiens GN=GLCE PE=1 SV=3 - [GLCE_HUMAN]	70.0567	2.11	1	1	1	1.17975	1.11131	0.920814	1.13276	0.667034	0.944516	1.25379	1.2896	1.03994	1.56563
P05026	Sodium/potassium-transporting ATPase subunit beta-1 OS=Homo sapiens GN=ATP1B1 PE=1 SV=1 - [AT1B1_HUMAN]	35.0389	11.88	1	3	3	0.946152	1.22327	1.20143	0.829033	0.850653	1.01342	1.36034	1.15507	1.35079	1.02562
Q86VP1	Tax1-binding protein 1 OS=Homo sapiens GN=TAX1BP1 PE=1 SV=2 - [TAXB1_HUMAN]	90.8199	15.34	1	13	13	1.19319	0.942216	0.845638	1.17103	0.894858	0.969996	1.1565	1.17339	1.11388	1.32477
Q9UDW1	Cytochrome b-c1 complex subunit 9 OS=Homo sapiens GN=UQCR10 PE=1 SV=3 - [QCR9_HUMAN]	7.30383	39.68	1	2	2	0.813302	1.26903	1.03168	0.990327	1.03894	1.14877	1.54821	1.23772	1.11501	0.987501
Q9H6U8	Alpha-1,2-mannosyltransferase ALG9 OS=Homo sapiens GN=ALG9 PE=1 SV=2 - [ALG9_HUMAN]	69.8178	7.36	1	3	3	0.880175	1.18919	1.03258	0.994326	0.994831	1.16361	1.04845	1.08484	1.13337	1.06771
Q9NVH1	DnaJ homolog subfamily C member 11 OS=Homo sapiens GN=DNAJC11 PE=1 SV=2 - [DJC11_HUMAN]	63.2387	25.76	1	13	13	1.12174	1.21065	0.833228	1.00295	1.04688	1.18223	1.20609	1.17792	1.1189	1.0499
Q9Y5J6	Mitochondrial import inner membrane translocase subunit Tim10 B OS=Homo sapiens GN=TIMM10B PE=1 SV=1 - [T10B_HUMAN]	11.5787	48.54	1	3	3	1.03048	1.07416	1.07093	1.00487	0.886619	1.15266	1.21632	1.10669	1.02815	0.975523
Q4LE39	AT-rich interactive domain-containing protein 4B OS=Homo sapiens GN=ARID4B PE=1 SV=2 - [ARI4B_HUMAN]	147.719	3.2	1	3	3	0.973313	1.10653	0.954133	1.04999	1.03617	1.03305	1.00746	0.914007	0.958921	0.945389
P05166	Propionyl-CoA carboxylase beta chain, mitochondrial OS=Homo sapiens GN=PCCB PE=1 SV=3 - [PCCB_HUMAN]	58.1788	19.48	1	8	8	0.947781	1.22863	0.92044	1.08074	0.940113	1.15649	1.30523	1.11661	1.02241	1.08185
Q9NY61	Protein AATF OS=Homo sapiens GN=AATF PE=1 SV=1 - [AATF_HUMAN]	63.0943	5	1	2	2	1.05544	1.09481	0.9993	1.00431	1.015	1.15909	1.0419	1.10287	1.02458	1.06561
Q5VTR2	E3 ubiquitin-protein ligase BRE1A OS=Homo sapiens GN=RNF20 PE=1 SV=2 - [BRE1A_HUMAN]	113.592	16.51	1	15	13	1.11403	0.962139	0.954125	0.92079	1.0992	0.86703	0.924812	0.973498	0.945759	0.996235
Q8TBP6	Solute carrier family 25 member 40 OS=Homo sapiens GN=SLC25A40 PE=1 SV=1 - [S2540_HUMAN]	38.0999	2.96	1	1	1	0.977559	1.09641	1.14673	0.918942	0.930647	1.07588	1.17915	1.21963	1.03539	1.01545
P53355	Death-associated protein kinase 1 OS=Homo sapiens GN=DAPK1 PE=1 SV=6 - [DAPK1_HUMAN]	159.945	6.01	1	7	7	1.14194	0.983089	0.754682	0.904676	1.59064	0.733835	0.643114	0.876299	1.10235	0.799986
P23458	Tyrosine-protein kinase JAK1 OS=Homo sapiens GN=JAK1 PE=1 SV=2 - [JAK1_HUMAN]	133.191	6.59	1	7	6	1.00407	0.951258	1.03657	1.0627	0.933741	1.00695	1.11445	1.00728	1.02401	1.08017
P17028	Zinc finger protein 24 OS=Homo sapiens GN=ZNF24 PE=1 SV=4 - [ZNF24_HUMAN]	42.1291	5.71	1	2	2	0.95705	1.01448	1.04991	0.993605	1.14452	0.949231	0.920184	0.920745	1.08392	0.956125
Q13523	Serine/threonine-protein kinase PRP4 homolog OS=Homo sapiens GN=PRPF4B PE=1 SV=3 - [PRP4B_HUMAN]	116.916	6.65	1	7	7	1.03192	1.10056	0.90571	0.997604	1.15475	0.9764	0.93614	0.924829	1.05889	0.920496
Q96DT6	Cysteine protease ATG4C OS=Homo sapiens GN=ATG4C PE=1 SV=1 - [ATG4C_HUMAN]	52.464	2.18	1	1	1	1.2101	0.96252	0.957554	1.0965	0.768558	1.06196	1.41675	1.18861	0.906957	1.27986
Q9HBF4	Zinc finger FYVE domain-containing protein 1 OS=Homo sapiens GN=ZFYVE1 PE=1 SV=1 - [ZFYV1_HUMAN]	87.1198	8.75	1	6	6	1.01618	0.998177	0.930935	1.02563	1.06703	0.939947	0.950112	0.931604	0.969347	1.03268
P82663	28S ribosomal protein S25, mitochondrial OS=Homo sapiens GN=MRPS25 PE=1 SV=1 - [RT25_HUMAN]	20.1033	13.87	1	2	2	1.09809	0.84596	0.972545	1.09982	0.998705	1.22314	1.09794	1.09811	0.949856	1.12533
P08648	Integrin alpha-5 OS=Homo sapiens GN=ITGA5 PE=1 SV=2 - [ITA5_HUMAN]	114.465	8.67	1	8	8	0.972289	1.33894	1.12151	0.883062	0.712689	1.16644	1.27754	1.54956	1.03024	1.06294
O43493	Trans-Golgi network integral membrane protein 2 OS=Homo sapiens GN=TGOLN2 PE=1 SV=2 - [TGON2_HUMAN]	51.0824	23.54	1	10	10	0.88893	0.949557	1.40195	0.960117	0.694287	1.09216	1.28895	1.71974	1.00765	1.08189
P46100	Transcriptional regulator ATRX OS=Homo sapiens GN=ATRX PE=1 SV=5 - [ATRX_HUMAN]	282.411	4.41	1	9	8	0.963887	1.03614	1.08471	0.88845	1.10347	0.883798	0.838272	0.943898	1.0897	0.877147
O43760	Synaptogyrin-2 OS=Homo sapiens GN=SYNGR2 PE=1 SV=1 - [SNG2_HUMAN]	24.7941	16.07	1	4	4	0.868006	1.02283	1.22967	0.994138	0.796688	1.05351	1.43757	1.04592	0.936354	1.34717
P39900	Macrophage metalloelastase OS=Homo sapiens GN=MMP12 PE=1 SV=1 - [MMP12_HUMAN]	53.9671	11.49	1	6	6	0.971527	1.31796	0.881609	1.18904	0.781024	1.24596	2.17081	1.20456	0.878487	1.4086
Q969X1	Protein lifeguard 3 OS=Homo sapiens GN=TMBIM1 PE=1 SV=2 - [LFG3_HUMAN]	34.5846	4.5	1	1	1	0.75952	1.25481	1.03008	1.01083	1.28464	1.34078	1.07911	1.20219	1.49101	1.13062
P30281	G1/S-specific cyclin-D3 OS=Homo sapiens GN=CCND3 PE=1 SV=2 - [CCND3_HUMAN]	32.4985	4.11	1	1	1	0.966832	1.17638	0.935261	1.11554	0.990708	1.02177	0.983908	0.87345	0.973427	0.939686
Q8IUX4	DNA dC->dU-editing enzyme APOBEC-3F OS=Homo sapiens GN=APOBEC3F PE=1 SV=3 - [ABC3F_HUMAN]	44.9906	9.38	2	3	3	0.998875	1.07001	1.02143	1.01007	0.996436	0.921218	1.08677	0.931233	0.952706	0.960684
Q9BVS5	tRNA (adenine(58)-N(1))-methyltransferase, mitochondrial OS=Homo sapiens GN=TRMT61B PE=1 SV=2 - [TR61B_HUMAN]	52.9317	4.61	1	2	2	1.06846	1.02321	0.969869	1.02758	1.0528	1.1359	1.10136	1.12464	0.955988	1.09686
Q8IWR0	Zinc finger CCCH domain-containing protein 7A OS=Homo sapiens GN=ZC3H7A PE=1 SV=1 - [Z3H7A_HUMAN]	110.466	2.88	1	3	3	1.07815	0.899019	1.10813	0.981142	1.15626	0.932929	0.981825	0.941786	0.807439	1.08232
Q6ZT12	E3 ubiquitin-protein ligase UBR3 OS=Homo sapiens GN=UBR3 PE=2 SV=2 - [UBR3_HUMAN]	212.296	0.53	1	1	1	1.15185	0.914204	0.968073	1.0786	0.944344	0.911857	0.844909	0.815012	0.930966	1.07837
O75955	Flotillin-1 OS=Homo sapiens GN=FLOT1 PE=1 SV=3 - [FLOT1_HUMAN]	47.3256	51.29	1	18	18	0.866785	1.26558	0.949308	1.05072	1.09932	1.26275	1.23265	1.23484	1.09116	1.02466
Q969K4	Ankyrin repeat and BTB/POZ domain-containing protein 1 OS=Homo sapiens GN=ABTB1 PE=1 SV=1 - [ABTB1_HUMAN]	53.944	2.72	1	1	1	1.37631	1.00866	0.77331	0.869524	1.1877	1.17163	0.734393	0.784046	0.808009	0.686804
Q6UWU4	Bombesin receptor-activated protein C6orf89 OS=Homo sapiens GN=C6orf89 PE=1 SV=1 - [CF089_HUMAN]	39.8443	2.02	1	1	1	1.14092	1.11225	0.811134	1.02497	1.16372	1.1608	1.18232	1.19253	1.1477	1.07274
Q96KR6	Protein FAM210B OS=Homo sapiens GN=FAM210B PE=1 SV=2 - [F210B_HUMAN]	20.4112	20.83	1	3	3	0.971765	1.14528	0.84393	1.00313	1.48352	1.18492	1.19834	1.27442	1.51428	1.2087
Q9Y3A6	Transmembrane emp24 domain-containing protein 5 OS=Homo sapiens GN=TMED5 PE=1 SV=1 - [TMED5_HUMAN]	25.9882	8.3	1	2	2	0.902837	1.50028	0.823658	1.1202	0.981393	1.24266	1.42676	1.40594	1.0498	1.2241
P38936	Cyclin-dependent kinase inhibitor 1 OS=Homo sapiens GN=CDKN1A PE=1 SV=3 - [CDN1A_HUMAN]	18.108	10.98	1	1	1	0.636289	1.9122	0.798963	1.21562	0.865792	1.63862	1.6817	1.38773	1.39152	1.15759
Q03111	Protein ENL OS=Homo sapiens GN=MLLT1 PE=1 SV=2 - [ENL_HUMAN]	62.018	3.76	1	2	2	0.942998	1.04271	0.939074	0.983762	1.33388	0.974386	0.905834	0.925877	0.99999	0.85879
P61201	COP9 signalosome complex subunit 2 OS=Homo sapiens GN=COPS2 PE=1 SV=1 - [CSN2_HUMAN]	51.5641	25.28	1	11	11	1.11567	0.97669	0.891788	1.05826	1.09302	1.14078	1.08445	1.09681	1.02512	1.12925
Q8WUA4	General transcription factor 3C polypeptide 2 OS=Homo sapiens GN=GTF3C2 PE=1 SV=2 - [TF3C2_HUMAN]	100.616	5.71	1	5	5	1.09127	0.926673	0.965323	1.06312	1.04248	0.936996	0.955445	0.902758	0.968665	1.04039
P17706	Tyrosine-protein phosphatase non-receptor type 2 OS=Homo sapiens GN=PTPN2 PE=1 SV=2 - [PTN2_HUMAN]	48.4424	13.73	1	5	5	1.19336	0.942207	0.888196	1.13751	1.0863	0.939618	0.910349	0.86805	0.891259	1.1059
Q15650	Activating signal cointegrator 1 OS=Homo sapiens GN=TRIP4 PE=1 SV=4 - [TRIP4_HUMAN]	66.1049	5.16	1	2	2	0.927698	1.06684	0.956229	0.976537	1.3738	0.923669	0.906186	0.91487	1.03883	0.877977
Q99575	Ribonucleases P/MRP protein subunit POP1 OS=Homo sapiens GN=POP1 PE=1 SV=2 - [POP1_HUMAN]	114.636	8.5	1	8	8	1.10174	1.00898	0.886141	1.07343	1.05981	0.956327	0.918437	1.01358	1.00981	0.90421
Q02127	Dihydroorotate dehydrogenase (quinone), mitochondrial OS=Homo sapiens GN=DHODH PE=1 SV=3 - [PYRD_HUMAN]	42.8409	20.76	1	7	7	0.911971	1.18239	0.954996	1.02148	1.19847	1.24297	1.12119	1.20936	1.17426	1.03283
Q8WUY8	N-acetyltransferase 14 OS=Homo sapiens GN=NAT14 PE=1 SV=1 - [NAT14_HUMAN]	21.6367	10.68	1	1	1	1.14719	1.015	0.958929	1.0998	0.816436	1.0497	1.0569	1.14847	1.07798	1.16917
Q96JM7	Lethal(3)malignant brain tumor-like protein 3 OS=Homo sapiens GN=L3MBTL3 PE=1 SV=2 - [LMBL3_HUMAN]	88.2802	2.82	1	2	2	1.00707	0.805927	1.22752	1.04194	0.741677	0.89118	0.838378	0.827807	0.700049	0.875699
P62081	40S ribosomal protein S7 OS=Homo sapiens GN=RPS7 PE=1 SV=1 - [RS7_HUMAN]	22.1133	27.32	1	6	6	0.824995	1.29532	0.921956	0.998044	1.36172	1.30528	1.34388	1.26621	1.28556	1.06203
P68363	Tubulin alpha-1B chain OS=Homo sapiens GN=TUBA1B PE=1 SV=1 - [TBA1B_HUMAN]	50.1196	57.65	7	18	1	1.19872	0.966451	0.964718	0.900977	1.08576	0.986471	0.890598	0.899092	0.985957	0.93397
O95168	NADH dehydrogenase [ubiquinone] 1 beta subcomplex subunit 4 OS=Homo sapiens GN=NDUFB4 PE=1 SV=3 - [NDUB4_HUMAN]	15.1991	31.78	1	3	3	0.847148	1.39903	1.03301	0.947571	0.856326	1.12769	1.36954	1.3163	0.976309	1.20305
Q53GQ0	Very-long-chain 3-oxoacyl-CoA reductase OS=Homo sapiens GN=HSD17B12 PE=1 SV=2 - [DHB12_HUMAN]	34.3022	18.27	1	6	6	1.11699	1.12788	0.977658	0.918103	0.958397	1.0298	1.30882	1.27903	1.00111	1.0589
Q6NUK4	Receptor expression-enhancing protein 3 OS=Homo sapiens GN=REEP3 PE=1 SV=1 - [REEP3_HUMAN]	29.2452	9.02	1	2	1	1.2272	1.14215	0.876805	0.980472	0.894883	1.17506	1.1997	1.24071	1.14087	0.975579
Q8IUI8	Cytokine receptor-like factor 3 OS=Homo sapiens GN=CRLF3 PE=1 SV=2 - [CRLF3_HUMAN]	49.7349	23.98	1	10	10	1.03924	1.07564	0.902979	1.03751	1.19965	0.936462	0.877228	0.88898	1.06657	1.03608
Q15024	Exosome complex component RRP42 OS=Homo sapiens GN=EXOSC7 PE=1 SV=3 - [EXOS7_HUMAN]	31.8011	21.31	1	5	5	0.952057	1.16245	0.949718	1.04529	1.08577	1.12111	1.15295	1.08363	1.10803	1.05347
Q96T88	E3 ubiquitin-protein ligase UHRF1 OS=Homo sapiens GN=UHRF1 PE=1 SV=1 - [UHRF1_HUMAN]	89.757	4.29	1	3	3	1.06499	0.647733	1.01955	1.10891	1.21911	0.690249	0.624341	0.748918	0.98369	1.06208
P05067	Amyloid beta A4 protein OS=Homo sapiens GN=APP PE=1 SV=3 - [A4_HUMAN]	86.8881	5.84	1	5	4	1.11524	1.18689	1.05835	0.930127	0.747621	1.06278	1.18806	1.6477	1.16798	0.990958
Q8WUA7	TBC1 domain family member 22A OS=Homo sapiens GN=TBC1D22A PE=1 SV=2 - [TB22A_HUMAN]	59.0838	3.48	1	2	1	0.723821	0.838481	1.2365	1.1841	1.07858	0.861693	0.855191	0.939652	0.862599	0.790479
Q52LJ0	Protein FAM98B OS=Homo sapiens GN=FAM98B PE=1 SV=1 - [FA98B_HUMAN]	37.167	29.7	1	8	6	1.03069	1.02999	0.951247	1.02977	1.08622	1.01693	0.979262	0.916006	0.957244	1.03571
Q9Y294	Histone chaperone ASF1A OS=Homo sapiens GN=ASF1A PE=1 SV=1 - [ASF1A_HUMAN]	22.9541	11.27	1	2	1	0.897713	1.21246	0.872865	1.06369	1.29392	1.27978	1.2224	1.06025	1.11965	1.44311
Q14697	Neutral alpha-glucosidase AB OS=Homo sapiens GN=GANAB PE=1 SV=3 - [GANAB_HUMAN]	106.807	29.13	1	25	25	0.907943	1.16626	1.06437	0.972778	1.0524	1.10102	1.18266	1.2768	1.1302	0.966589
Q9BZE9	Tether containing UBX domain for GLUT4 OS=Homo sapiens GN=ASPSCR1 PE=1 SV=1 - [ASPC1_HUMAN]	60.1458	16.82	1	7	7	0.999297	0.909518	1.03892	1.07391	1.09273	0.92869	1.01719	0.91566	0.839475	1.04881
Q14689	Disco-interacting protein 2 homolog A OS=Homo sapiens GN=DIP2A PE=1 SV=2 - [DIP2A_HUMAN]	170.261	1.27	1	2	1	0.960665	1.19909	1.06034	0.977222	0.934367	0.932111	0.947817	0.941965	0.978471	0.97285
Q15058	Kinesin-like protein KIF14 OS=Homo sapiens GN=KIF14 PE=1 SV=1 - [KIF14_HUMAN]	186.375	4.85	1	8	8	1.18242	0.990328	0.82943	1.16693	0.956811	0.94053	0.770979	0.778871	0.877385	1.09872
Q13610	Periodic tryptophan protein 1 homolog OS=Homo sapiens GN=PWP1 PE=1 SV=1 - [PWP1_HUMAN]	55.7931	8.38	1	4	4	0.942472	1.06019	0.990243	0.981803	1.28937	0.965575	0.96063	0.986618	1.01439	0.816611
P0C2W1	F-box/SPRY domain-containing protein 1 OS=Homo sapiens GN=FBXO45 PE=1 SV=1 - [FBSP1_HUMAN]	30.6132	6.64	1	2	2	1.12782	0.935444	1.04044	1.10105	0.944738	0.907992	0.870648	0.882522	1.07287	1.00758
Q9NP97	Dynein light chain roadblock-type 1 OS=Homo sapiens GN=DYNLRB1 PE=1 SV=3 - [DLRB1_HUMAN]	10.9147	29.17	2	2	2	0.887253	1.17048	1.12184	0.943323	0.923737	1.1407	1.27509	1.28465	0.985948	0.993717
Q9NR31	GTP-binding protein SAR1a OS=Homo sapiens GN=SAR1A PE=1 SV=1 - [SAR1A_HUMAN]	22.3525	27.27	1	6	3	0.999772	1.09529	1.02539	0.989008	0.946916	1.0438	1.15109	1.09781	0.966533	1.08534
P67870	Casein kinase II subunit beta OS=Homo sapiens GN=CSNK2B PE=1 SV=1 - [CSK2B_HUMAN]	24.926	16.74	1	4	4	0.89189	1.1788	1.06584	0.952685	1.06327	1.19226	1.19931	1.22808	0.992439	1.04286
O43823	A-kinase anchor protein 8 OS=Homo sapiens GN=AKAP8 PE=1 SV=1 - [AKAP8_HUMAN]	76.0611	6.07	1	4	4	0.9595	1.00557	1.02774	0.929956	1.13951	0.91555	0.822091	0.898718	1.07253	0.953834
P05386	60S acidic ribosomal protein P1 OS=Homo sapiens GN=RPLP1 PE=1 SV=1 - [RLA1_HUMAN]	11.5067	14.04	1	1	1	0.828404	1.10047	1.13967	1.00481	1.08255	1.24357	1.31949	1.3081	1.05337	0.925772
A1A5C7	Solute carrier family 22 member 23 OS=Homo sapiens GN=SLC22A23 PE=1 SV=2 - [S22AN_HUMAN]	73.6999	2.48	1	2	2	0.854259	1.50951	0.728892	1.11661	1.25045	1.37649	1.25558	1.27869	1.28536	1.29046
P19532	Transcription factor E3 OS=Homo sapiens GN=TFE3 PE=1 SV=4 - [TFE3_HUMAN]	61.4837	4	1	3	1	0.971053	1.47128	0.997058	0.89848	0.860732	1.2174	1.4028	1.31933	1.48957	0.88167
A7E2V4	Zinc finger SWIM domain-containing protein 8 OS=Homo sapiens GN=ZSWIM8 PE=1 SV=1 - [ZSWM8_HUMAN]	197.173	0.87	1	1	1	1.09991	0.938232	1.0845	0.983997	0.9183	0.768124	0.922499	0.892805	0.891247	1.08836
Q92905	COP9 signalosome complex subunit 5 OS=Homo sapiens GN=COPS5 PE=1 SV=4 - [CSN5_HUMAN]	37.5547	42.22	1	11	11	0.985041	1.10402	0.894941	1.01556	1.22094	1.18022	1.23258	1.21363	1.08856	1.0107
Q9BSY4	Coiled-coil-helix-coiled-coil-helix domain-containing protein 5 OS=Homo sapiens GN=CHCHD5 PE=1 SV=1 - [CHCH5_HUMAN]	12.3869	12.73	1	1	1	0.841417	0.945335	0.981134	0.933783	1.71327	0.74112	0.701377	0.732333	1.02121	0.964517
Q8NAV1	Pre-mRNA-splicing factor 38A OS=Homo sapiens GN=PRPF38A PE=1 SV=1 - [PR38A_HUMAN]	37.4534	7.05	1	2	2	1.20067	0.946101	0.859009	1.02596	1.17252	0.865356	0.879382	0.855323	1.03142	1.01977
Q53HC9	Protein TSSC1 OS=Homo sapiens GN=EIPR1 PE=1 SV=2 - [TSSC1_HUMAN]	43.5761	7.49	1	3	3	1.04789	1.03787	1.04151	0.953612	1.03851	1.06283	1.22745	1.10072	0.955333	1.11677
P02100	Hemoglobin subunit epsilon OS=Homo sapiens GN=HBE1 PE=1 SV=2 - [HBE_HUMAN]	16.1925	53.06	1	8	6	0.768455	0.919662	1.22254	1.33405	0.634297	1.41322	0.743794	0.871576	2.62102	1.9247
P49189	4-trimethylaminobutyraldehyde dehydrogenase OS=Homo sapiens GN=ALDH9A1 PE=1 SV=3 - [AL9A1_HUMAN]	53.767	29.35	1	13	13	1.09919	0.887048	0.988272	1.05642	1.02148	1.01574	1.18347	1.1308	0.962153	1.17398
O75891	Cytosolic 10-formyltetrahydrofolate dehydrogenase OS=Homo sapiens GN=ALDH1L1 PE=1 SV=2 - [AL1L1_HUMAN]	98.7666	2.22	1	2	2	1.20215	1.25161	0.89461	0.945991	0.825104	1.18549	1.09023	1.3092	1.08992	1.13142
Q9H3R5	Centromere protein H OS=Homo sapiens GN=CENPH PE=1 SV=1 - [CENPH_HUMAN]	28.4629	27.13	1	6	6	0.996277	1.1997	0.815691	0.922496	1.12676	1.1891	1.09409	1.09144	1.2392	1.02089
O43826	Glucose-6-phosphate exchanger SLC37A4 OS=Homo sapiens GN=SLC37A4 PE=1 SV=1 - [G6PT1_HUMAN]	46.3298	3.03	1	1	1	0.993894	1.16609	0.934886	0.955639	1.22352	1.13416	1.14639	1.18877	1.11705	1.1225
Q96S94	Cyclin-L2 OS=Homo sapiens GN=CCNL2 PE=1 SV=1 - [CCNL2_HUMAN]	58.1115	4.04	2	2	2	1.13883	0.964858	0.985713	1.02687	0.943256	0.913755	0.91161	0.924208	0.823273	1.08752
P17858	ATP-dependent 6-phosphofructokinase, liver type OS=Homo sapiens GN=PFKL PE=1 SV=6 - [PFKAL_HUMAN]	84.9642	24.87	1	18	12	0.976132	0.938904	1.0306	1.09471	1.01746	0.932525	0.954948	0.944438	0.850523	1.0638
P32519	ETS-related transcription factor Elf-1 OS=Homo sapiens GN=ELF1 PE=1 SV=2 - [ELF1_HUMAN]	67.4561	19.39	1	7	7	1.0557	0.94221	1.12136	0.90729	1.10166	0.90983	0.885645	0.977857	1.06415	0.898116
P22670	MHC class II regulatory factor RFX1 OS=Homo sapiens GN=RFX1 PE=1 SV=2 - [RFX1_HUMAN]	104.693	3.37	1	2	2	1.08041	1.07729	0.933875	0.976093	1.12685	0.989697	0.8958	0.984698	1.02857	0.991256
O60825	6-phosphofructo-2-kinase/fructose-2,6-bisphosphatase 2 OS=Homo sapiens GN=PFKFB2 PE=1 SV=2 - [F262_HUMAN]	58.4397	25.94	2	13	11	1.19741	1.05348	1.02149	0.891587	0.956349	0.905751	0.884419	0.930057	1.02777	0.959353
Q04756	Hepatocyte growth factor activator OS=Homo sapiens GN=HGFAC PE=1 SV=1 - [HGFA_HUMAN]	70.6361	5.8	1	3	3	1.30784	1.08139	0.780258	1.03308	1.06114	1.02313	1.53609	1.38153	0.930453	1.4563
Q9HA64	Ketosamine-3-kinase OS=Homo sapiens GN=FN3KRP PE=1 SV=2 - [KT3K_HUMAN]	34.3902	22.65	1	6	6	0.786911	0.769029	0.981743	1.20526	1.50823	0.851638	0.876823	0.842897	0.868486	0.803868
Q99567	Nuclear pore complex protein Nup88 OS=Homo sapiens GN=NUP88 PE=1 SV=2 - [NUP88_HUMAN]	83.4888	15.52	1	10	10	1.1089	1.01935	0.893429	1.0288	1.07278	0.970179	0.892184	0.939934	1.02539	0.986593
Q9HCE0	Ectopic P granules protein 5 homolog OS=Homo sapiens GN=EPG5 PE=1 SV=2 - [EPG5_HUMAN]	292.293	1.36	1	4	4	1.03738	0.939877	1.05793	1.05216	1.20631	0.935249	0.985945	0.950974	1.07628	0.990682
O43353	Receptor-interacting serine/threonine-protein kinase 2 OS=Homo sapiens GN=RIPK2 PE=1 SV=2 - [RIPK2_HUMAN]	61.1562	3.15	1	2	2	0.92037	0.797177	1.24384	1.03887	0.983189	0.918043	0.908451	0.968942	0.725711	0.852804
Q9HC36	rRNA methyltransferase 3, mitochondrial OS=Homo sapiens GN=MRM3 PE=1 SV=2 - [MRM3_HUMAN]	46.9904	9.76	1	4	4	1.18357	1.0719	0.750457	1.08787	0.970602	0.983312	1.23458	1.27896	1.16422	1.0632
P45974	Ubiquitin carboxyl-terminal hydrolase 5 OS=Homo sapiens GN=USP5 PE=1 SV=2 - [UBP5_HUMAN]	95.7253	20.98	1	16	16	1.11117	0.987241	0.90396	0.991423	1.16859	0.956783	0.888005	0.935851	1.03771	0.96111
Q16718	NADH dehydrogenase [ubiquinone] 1 alpha subcomplex subunit 5 OS=Homo sapiens GN=NDUFA5 PE=1 SV=3 - [NDUA5_HUMAN]	13.4502	30.17	1	3	3	0.985825	1.26426	1.04669	1.00964	0.900943	1.03818	1.32938	1.20708	0.9791	1.34186
O43164	E3 ubiquitin-protein ligase Praja-2 OS=Homo sapiens GN=PJA2 PE=1 SV=4 - [PJA2_HUMAN]	78.1658	4.66	1	2	2	0.876099	1.07656	1.14852	0.997437	0.992437	0.978302	0.997495	0.913741	0.944401	0.90475
Q7Z6M4	Transcription termination factor 4, mitochondrial OS=Homo sapiens GN=MTERF4 PE=1 SV=3 - [MTEF4_HUMAN]	43.9299	2.36	1	1	1	1.05045	1.08921	0.95922	1.0786	0.946401	1.01096	1.06319	1.11213	1.07887	1.11436
Q12893	Transmembrane protein 115 OS=Homo sapiens GN=TMEM115 PE=1 SV=1 - [TM115_HUMAN]	38.1725	6.55	1	1	1	1.02453	1.15264	0.892575	0.938438	1.30375	0.94173	0.987444	0.972326	1.00406	0.817987
Q969Q6	Serine/threonine-protein phosphatase 2A regulatory subunit B'' subunit gamma OS=Homo sapiens GN=PPP2R3C PE=1 SV=1 - [P2R3C_HUMAN]	53.2819	3.75	1	1	1	1.00096	1.09361	1.06567	1.06799	0.991775	0.788731	0.962927	0.939775	0.749033	1.19537
A4D2B0	Metallo-beta-lactamase domain-containing protein 1 OS=Homo sapiens GN=MBLAC1 PE=1 SV=1 - [MBLC1_HUMAN]	27.1858	5.26	1	1	1	0.884261	1.00369	1.00961	1.06311	1.28	0.93961	0.710035	0.946333	1.13911	0.806688
Q16739	Ceramide glucosyltransferase OS=Homo sapiens GN=UGCG PE=1 SV=1 - [CEGT_HUMAN]	44.8239	2.79	1	1	1	0.992725	1.08808	1.11714	0.950006	0.927814	1.04736	1.07256	1.00869	1.10587	1.34168
Q9NX62	Inositol monophosphatase 3 OS=Homo sapiens GN=IMPAD1 PE=1 SV=1 - [IMPA3_HUMAN]	38.657	10.31	1	4	4	0.923351	1.1578	1.13381	0.968597	0.837388	1.02892	1.24288	1.2125	1.02595	1.06503
Q10472	Polypeptide N-acetylgalactosaminyltransferase 1 OS=Homo sapiens GN=GALNT1 PE=1 SV=1 - [GALT1_HUMAN]	64.1774	13.42	1	7	7	1.09432	1.17449	1.01204	0.992439	0.739237	1.01404	1.24666	1.43484	0.951011	1.17592
O60870	DNA/RNA-binding protein KIN17 OS=Homo sapiens GN=KIN PE=1 SV=2 - [KIN17_HUMAN]	45.3454	7.12	1	3	3	0.94082	0.794329	1.1697	0.989772	1.436	0.835503	0.90054	0.907847	0.873339	1.00026
Q93100	Phosphorylase b kinase regulatory subunit beta OS=Homo sapiens GN=PHKB PE=1 SV=3 - [KPBB_HUMAN]	124.805	7.78	1	8	8	1.00244	0.929471	1.13557	1.07365	0.880654	0.997782	0.884907	0.820944	0.875782	1.01546
Q16513	Serine/threonine-protein kinase N2 OS=Homo sapiens GN=PKN2 PE=1 SV=1 - [PKN2_HUMAN]	111.964	1.63	1	2	1	0.941498	1.04549	0.881368	1.09722	1.34554	1.00329	0.888119	0.825283	1.07817	0.844074
Q15283	Ras GTPase-activating protein 2 OS=Homo sapiens GN=RASA2 PE=1 SV=3 - [RASA2_HUMAN]	96.5529	2.35	1	2	2	1.11413	0.84998	1.10696	0.999895	0.914366	0.940371	0.865232	0.862553	0.88842	1.00789
P35670	Copper-transporting ATPase 2 OS=Homo sapiens GN=ATP7B PE=1 SV=4 - [ATP7B_HUMAN]	157.162	1.37	1	2	1	1.06635	1.12272	0.794581	0.96327	1.43379	1.24639	1.42821	1.25112	1.53188	0.952993
Q9UNM6	26S proteasome non-ATPase regulatory subunit 13 OS=Homo sapiens GN=PSMD13 PE=1 SV=2 - [PSD13_HUMAN]	42.9181	48.4	1	16	16	1.10178	1.11661	0.896948	1.01916	1.03767	1.08581	1.13681	1.11044	1.03874	1.10182
Q9Y2L9	Leucine-rich repeat and calponin homology domain-containing protein 1 OS=Homo sapiens GN=LRCH1 PE=1 SV=3 - [LRCH1_HUMAN]	80.824	10.03	1	5	4	1.00785	0.855892	1.15657	1.08522	0.883181	0.908678	0.921436	0.917694	0.830049	0.970128
Q9BY66	Lysine-specific demethylase 5D OS=Homo sapiens GN=KDM5D PE=1 SV=2 - [KDM5D_HUMAN]	173.962	2.99	3	5	5	1.17818	0.866951	0.962475	1.02839	1.0831	0.914754	0.888836	0.890368	0.882233	1.0805
Q14558	Phosphoribosyl pyrophosphate synthase-associated protein 1 OS=Homo sapiens GN=PRPSAP1 PE=1 SV=2 - [KPRA_HUMAN]	39.3686	23.31	1	7	5	0.949341	0.999049	1.00424	1.0646	1.11083	1.04361	1.08088	1.04358	1.1666	1.05331
Q13332	Receptor-type tyrosine-protein phosphatase S OS=Homo sapiens GN=PTPRS PE=1 SV=3 - [PTPRS_HUMAN]	216.905	0.56	1	1	1	1.12054	1.30584	0.798861	1.04126	0.969504	1.46043	1.18983	1.10187	1.19839	1.06108
P61769	Beta-2-microglobulin OS=Homo sapiens GN=B2M PE=1 SV=1 - [B2MG_HUMAN]	13.7059	16.81	1	2	2	0.887539	1.45084	1.19827	0.819134	0.733939	1.22499	1.7113	1.58212	1.01114	0.981285
Q9H497	Torsin-3A OS=Homo sapiens GN=TOR3A PE=1 SV=1 - [TOR3A_HUMAN]	46.1693	2.52	1	1	1	1.04801	0.98222	1.15249	0.976748	0.826732	1.02398	1.08013	1.26587	0.950521	1.24374
Q12888	Tumor suppressor p53-binding protein 1 OS=Homo sapiens GN=TP53BP1 PE=1 SV=2 - [TP53B_HUMAN]	213.443	16.18	1	22	22	1.08982	1.04557	1.06842	0.890452	0.973925	0.889548	0.771841	0.954038	1.13419	0.778399
Q9UHA3	Probable ribosome biogenesis protein RLP24 OS=Homo sapiens GN=RSL24D1 PE=1 SV=1 - [RLP24_HUMAN]	19.6083	9.2	1	1	1	0.995771	0.843133	1.09891	0.905555	1.33144	0.934533	0.782377	0.877817	1.11946	0.600003
P11021	78 kDa glucose-regulated protein OS=Homo sapiens GN=HSPA5 PE=1 SV=2 - [GRP78_HUMAN]	72.2884	50.61	2	28	25	0.786997	1.29387	1.13856	0.988279	0.929981	1.23103	1.39744	1.40935	1.04935	0.94978
Q6DKI1	60S ribosomal protein L7-like 1 OS=Homo sapiens GN=RPL7L1 PE=1 SV=1 - [RL7L_HUMAN]	28.6431	13.82	1	3	3	1.21594	0.960389	0.870843	1.01683	0.917892	1.20693	1.135	1.12555	0.929889	1.1215
Q9HCH5	Synaptotagmin-like protein 2 OS=Homo sapiens GN=SYTL2 PE=1 SV=3 - [SYTL2_HUMAN]	104.865	2.46	1	1	1	0.829861	0.844435	1.53974	0.921482	0.647848	0.843031	0.700645	0.845544	0.690342	0.55512
Q86U86	Protein polybromo-1 OS=Homo sapiens GN=PBRM1 PE=1 SV=1 - [PB1_HUMAN]	192.825	11.07	1	18	18	1.05802	0.977839	0.999646	0.993174	0.994528	0.96481	0.923791	0.951518	1.02382	1.00008
Q9NZL9	Methionine adenosyltransferase 2 subunit beta OS=Homo sapiens GN=MAT2B PE=1 SV=1 - [MAT2B_HUMAN]	37.5282	20.66	1	5	5	1.01098	0.893716	1.07705	0.970651	1.1575	0.995713	0.868185	0.956274	1.00748	0.914044
Q7L1T6	Cytochrome b5 reductase 4 OS=Homo sapiens GN=CYB5R4 PE=1 SV=1 - [NB5R4_HUMAN]	59.436	1.92	1	1	1	0.917478	0.846326	1.36023	0.977586	0.774725	0.837515	0.827117	0.884039	0.762861	0.829472
P23219	Prostaglandin G/H synthase 1 OS=Homo sapiens GN=PTGS1 PE=1 SV=2 - [PGH1_HUMAN]	68.6417	15.69	1	8	8	0.937306	1.06437	1.32165	0.872255	0.717697	1.08236	1.27904	1.39648	0.887353	1.21575
O14967	Calmegin OS=Homo sapiens GN=CLGN PE=1 SV=1 - [CLGN_HUMAN]	69.9944	1.31	1	1	1	1.04615	1.13737	0.962302	0.938587	1.12308	1.17983	1.22391	1.25163	1.07094	0.959107
Q8N5C6	S1 RNA-binding domain-containing protein 1 OS=Homo sapiens GN=SRBD1 PE=1 SV=2 - [SRBD1_HUMAN]	111.705	4.12	1	4	4	1.0838	0.961934	0.910067	1.06782	1.09284	0.824235	0.952888	0.856796	0.757794	1.16287
Q13325	Interferon-induced protein with tetratricopeptide repeats 5 OS=Homo sapiens GN=IFIT5 PE=1 SV=1 - [IFIT5_HUMAN]	55.8116	2.49	1	1	1	1.1572	0.843312	0.928015	1.04443	1.16534	0.968636	0.868073	0.906852	1.07636	0.54176
P30038	Delta-1-pyrroline-5-carboxylate dehydrogenase, mitochondrial OS=Homo sapiens GN=ALDH4A1 PE=1 SV=3 - [AL4A1_HUMAN]	61.6806	19.18	1	10	10	1.00693	0.868941	1.23417	0.953258	0.808043	0.666454	0.915145	0.815253	0.743609	1.03763
Q13451	Peptidyl-prolyl cis-trans isomerase FKBP5 OS=Homo sapiens GN=FKBP5 PE=1 SV=2 - [FKBP5_HUMAN]	51.1796	36.98	1	14	14	1.03269	1.10911	0.928402	1.0285	1.10565	1.08977	0.978117	0.969929	0.945041	0.900481
Q9UBU8	Mortality factor 4-like protein 1 OS=Homo sapiens GN=MORF4L1 PE=1 SV=2 - [MO4L1_HUMAN]	41.4476	10.5	1	3	3	0.870966	1.00706	1.0906	0.973661	1.09916	1.00477	1.11618	0.92774	1.26634	1.39642
Q9BYN0	Sulfiredoxin-1 OS=Homo sapiens GN=SRXN1 PE=1 SV=2 - [SRXN1_HUMAN]	14.2504	34.31	1	4	4	0.894397	1.12571	0.981107	1.01803	1.20923	1.32813	1.11503	1.11334	1.11459	1.06475
Q16595	Frataxin, mitochondrial OS=Homo sapiens GN=FXN PE=1 SV=2 - [FRDA_HUMAN]	23.1209	19.52	1	3	3	0.85019	1.13386	1.06547	0.998742	1.16586	1.32005	1.20587	1.17773	1.23732	0.905534
Q4G0M1	Erythroferrone OS=Homo sapiens GN=ERFE PE=2 SV=2 - [ERFE_HUMAN]	37.2557	11.02	1	4	4	1.03397	1.19058	0.767271	1.13194	1.11143	1.18562	1.0333	1.33777	1.39279	1.02986
Q9NZ45	CDGSH iron-sulfur domain-containing protein 1 OS=Homo sapiens GN=CISD1 PE=1 SV=1 - [CISD1_HUMAN]	12.1912	35.19	1	3	3	0.937489	1.15049	1.05042	0.931355	0.962379	1.09546	1.16506	1.1474	0.993866	1.01242
Q86YS7	C2 domain-containing protein 5 OS=Homo sapiens GN=C2CD5 PE=1 SV=1 - [C2CD5_HUMAN]	110.377	5.9	1	4	4	0.989727	0.919528	1.08702	1.04129	0.952704	0.93798	0.895218	0.939431	0.910645	1.03498
P07199	Major centromere autoantigen B OS=Homo sapiens GN=CENPB PE=1 SV=2 - [CENPB_HUMAN]	65.1316	9.18	1	6	6	1.08893	1.11463	0.898129	1.01482	1.04718	0.914287	0.899201	1.00668	1.079	0.896946
P01911	HLA class II histocompatibility antigen, DRB1-15 beta chain OS=Homo sapiens GN=HLA-DRB1 PE=1 SV=2 - [2B1F_HUMAN]	29.947	33.83	1	9	2	0.975174	1.08621	0.959578	0.90929	1.17751	3.15167	1.28593	7.2168	0.990491	0.901951
Q9BX95	Sphingosine-1-phosphate phosphatase 1 OS=Homo sapiens GN=SGPP1 PE=1 SV=2 - [SGPP1_HUMAN]	49.0757	6.8	1	3	3	0.999237	1.19004	0.999079	1.14866	0.739717	1.20923	1.16267	1.18232	0.973149	1.18089
Q96SZ5	2-aminoethanethiol dioxygenase OS=Homo sapiens GN=ADO PE=1 SV=2 - [AEDO_HUMAN]	29.7319	11.11	1	3	3	1.05172	0.931342	1.1598	0.88715	0.889457	0.895944	0.939422	0.97796	0.867652	0.815604
P05165	Propionyl-CoA carboxylase alpha chain, mitochondrial OS=Homo sapiens GN=PCCA PE=1 SV=4 - [PCCA_HUMAN]	80.0081	18.96	1	13	13	0.965825	1.2111	0.955544	1.0373	0.958851	1.14133	1.34341	1.11324	0.97915	1.09046
P41214	Eukaryotic translation initiation factor 2D OS=Homo sapiens GN=EIF2D PE=1 SV=3 - [EIF2D_HUMAN]	64.6655	16.78	1	7	7	1.05217	1.02254	0.881038	1.01841	1.26228	0.944068	0.849451	0.871654	0.97872	1.07611
Q15051	IQ calmodulin-binding motif-containing protein 1 OS=Homo sapiens GN=IQCB1 PE=1 SV=1 - [IQCB1_HUMAN]	68.8858	2.01	1	1	1	1.16299	1.01679	0.866551	1.04131	1.08671	1.16781	1.08258	0.98826	1.1496	1.2429
Q8NDZ6	Transmembrane protein 161B OS=Homo sapiens GN=TMEM161B PE=2 SV=1 - [T161B_HUMAN]	55.4452	1.85	1	1	1	1.0175	1.15827	0.94572	0.964946	1.14845	1.23533	1.18452	1.18781	1.35848	0.892524
Q9UBS0	Ribosomal protein S6 kinase beta-2 OS=Homo sapiens GN=RPS6KB2 PE=1 SV=2 - [KS6B2_HUMAN]	53.4215	7.05	1	2	1	0.924754	0.930502	1.02112	1.04623	1.29422	0.965388	0.95017	1.01028	0.968031	0.758911
Q8IY92	Structure-specific endonuclease subunit SLX4 OS=Homo sapiens GN=SLX4 PE=1 SV=3 - [SLX4_HUMAN]	199.889	1.09	1	1	1	0.960035	1.20756	0.888714	0.896315	1.44021	0.910433	0.707317	0.716984	1.28203	0.680262
A8MSI8	LYR motif-containing protein 9 OS=Homo sapiens GN=LYRM9 PE=3 SV=2 - [LYRM9_HUMAN]	9.3679	12.82	1	1	1	0.819873	1.19287	1.08574	1.04147	1.04441	0.946577	1.00254	0.919648	0.965789	0.906833
P48454	Serine/threonine-protein phosphatase 2B catalytic subunit gamma isoform OS=Homo sapiens GN=PPP3CC PE=1 SV=3 - [PP2BC_HUMAN]	58.0923	8.4	1	4	2	0.946918	1.03066	1.01307	1.04566	1.08078	1.02498	0.918182	0.948592	1.03708	0.965923
Q9Y4B4	Helicase ARIP4 OS=Homo sapiens GN=RAD54L2 PE=1 SV=4 - [ARIP4_HUMAN]	162.667	1.5	1	1	1	1.042	1.13703	0.857677	1.07967	1.11668	1.02424	0.845939	0.830851	0.89279	1.11641
Q9UKV5	E3 ubiquitin-protein ligase AMFR OS=Homo sapiens GN=AMFR PE=1 SV=2 - [AMFR_HUMAN]	72.9488	2.02	1	1	1	1.09133	0.923458	0.970768	1.05611	1.06356	0.980604	0.90468	0.969725	1.04325	0.929422
Q93088	Betaine--homocysteine S-methyltransferase 1 OS=Homo sapiens GN=BHMT PE=1 SV=2 - [BHMT1_HUMAN]	44.9699	16.75	2	5	5	1.18434	1.31189	0.878289	0.988327	0.724802	1.19035	1.2303	1.38964	0.955581	1.20465
O15270	Serine palmitoyltransferase 2 OS=Homo sapiens GN=SPTLC2 PE=1 SV=1 - [SPTC2_HUMAN]	62.8839	22.42	2	12	12	1.06649	1.18387	0.858933	1.1218	1.01629	1.22378	1.27453	1.15703	0.955196	1.1806
Q9NRZ9	Lymphoid-specific helicase OS=Homo sapiens GN=HELLS PE=1 SV=1 - [HELLS_HUMAN]	97.0122	5.85	1	5	5	1.24842	0.62267	0.943788	1.11658	1.30089	0.806394	0.81568	0.860392	0.772532	1.05133
Q9Y240	C-type lectin domain family 11 member A OS=Homo sapiens GN=CLEC11A PE=1 SV=1 - [CLC11_HUMAN]	35.6725	3.41	1	1	1	1.27478	1.24035	0.796165	1.14601	0.7018	1.12931	1.56896	1.24844	0.867354	1.64737
Q9P0J7	E3 ubiquitin-protein ligase KCMF1 OS=Homo sapiens GN=KCMF1 PE=1 SV=2 - [KCMF1_HUMAN]	41.9189	4.2	1	2	2	0.839943	1.10833	1.02771	0.985989	1.3681	0.930204	0.837935	0.984782	1.05336	0.85047
Q9HDC9	Adipocyte plasma membrane-associated protein OS=Homo sapiens GN=APMAP PE=1 SV=2 - [APMAP_HUMAN]	46.4509	32.69	1	13	13	0.941189	1.09756	1.18704	0.86477	0.888174	1.05985	1.2827	1.28568	0.950486	1.04587
O60906	Sphingomyelin phosphodiesterase 2 OS=Homo sapiens GN=SMPD2 PE=1 SV=2 - [NSMA_HUMAN]	47.6151	5.2	1	1	1	1.04656	1.05219	1.0165	1.03899	0.939304	1.02083	0.951879	1.22041	1.20469	1.08664
Q8WXW3	Progesterone-induced-blocking factor 1 OS=Homo sapiens GN=PIBF1 PE=1 SV=2 - [PIBF1_HUMAN]	89.7496	3.3	1	2	2	1.06548	1.03628	0.957975	1.13278	0.879599	0.875528	0.860965	0.889922	1.06234	0.977248
Q96GS4	BLOC-1-related complex subunit 6 OS=Homo sapiens GN=BORCS6 PE=1 SV=2 - [BORC6_HUMAN]	37.2036	17.65	1	4	4	0.83675	1.04285	1.16323	0.97459	1.09934	0.880322	0.897787	1.04821	0.98887	0.815736
Q96RG2	PAS domain-containing serine/threonine-protein kinase OS=Homo sapiens GN=PASK PE=1 SV=3 - [PASK_HUMAN]	142.839	3.78	1	3	3	1.00983	0.945808	0.856554	1.09689	1.43286	0.921399	0.88055	0.919845	1.01673	0.891064
O75027	ATP-binding cassette sub-family B member 7, mitochondrial OS=Homo sapiens GN=ABCB7 PE=1 SV=2 - [ABCB7_HUMAN]	82.5892	16.49	1	12	12	0.849715	1.16831	0.971926	1.10026	1.17945	1.13535	1.24969	1.21509	1.03492	1.14432
Q01650	Large neutral amino acids transporter small subunit 1 OS=Homo sapiens GN=SLC7A5 PE=1 SV=2 - [LAT1_HUMAN]	54.9743	6.71	1	3	2	0.869761	1.3641	0.891224	1.07717	1.14633	1.25432	1.39564	1.29486	1.00331	1.18017
O95167	NADH dehydrogenase [ubiquinone] 1 alpha subcomplex subunit 3 OS=Homo sapiens GN=NDUFA3 PE=1 SV=1 - [NDUA3_HUMAN]	9.27285	21.43	1	2	2	0.985302	1.0931	1.15047	1.03249	0.8271	1.05056	1.34995	1.20764	0.990752	1.07847
Q9NPF2	Carbohydrate sulfotransferase 11 OS=Homo sapiens GN=CHST11 PE=1 SV=1 - [CHSTB_HUMAN]	41.528	4.55	1	2	2	1.0033	1.26146	0.937359	1.08369	0.851715	1.01162	1.22586	1.42183	0.973056	1.2597
Q9BZL6	Serine/threonine-protein kinase D2 OS=Homo sapiens GN=PRKD2 PE=1 SV=2 - [KPCD2_HUMAN]	96.6887	5.58	1	3	3	1.20267	0.914377	0.929052	0.979082	1.03767	1.01191	0.879812	0.934163	0.89069	0.948294
Q969M1	Mitochondrial import receptor subunit TOM40B OS=Homo sapiens GN=TOMM40L PE=1 SV=1 - [TM40L_HUMAN]	33.8953	7.47	1	2	2	1.05552	1.11439	1.12674	0.955686	0.677358	1.08675	1.21778	1.20204	0.968149	1.11013
P62341	Selenoprotein T OS=Homo sapiens GN=SELENOT PE=2 SV=2 - [SELT_HUMAN]	22.3103	6.67	1	1	1	0.991658	1.05702	1.1109	0.960669	0.95469	1.0222	1.08213	1.22595	0.997984	1.09228
Q6UVJ0	Spindle assembly abnormal protein 6 homolog OS=Homo sapiens GN=SASS6 PE=1 SV=1 - [SAS6_HUMAN]	74.351	4.87	1	3	3	1.2402	0.98399	0.871501	1.00945	1.03024	0.929465	0.819546	0.899653	1.09185	0.87014
Q96DV4	39S ribosomal protein L38, mitochondrial OS=Homo sapiens GN=MRPL38 PE=1 SV=2 - [RM38_HUMAN]	44.5684	21.58	1	8	8	1.00343	0.973014	0.994056	1.03799	1.0731	1.0053	1.10808	1.05285	1.0026	1.13347
Q15555	Microtubule-associated protein RP/EB family member 2 OS=Homo sapiens GN=MAPRE2 PE=1 SV=1 - [MARE2_HUMAN]	37.0082	28.75	1	8	7	1.10809	1.00768	1.12823	0.940135	0.809152	0.936927	0.879126	0.993151	0.828656	0.907851
Q8IV63	Inactive serine/threonine-protein kinase VRK3 OS=Homo sapiens GN=VRK3 PE=1 SV=2 - [VRK3_HUMAN]	52.8477	1.9	1	1	1	1.10206	1.03575	0.830503	1.05089	1.24275	0.931256	0.910495	0.891687	1.01365	1.01913
Q15311	RalA-binding protein 1 OS=Homo sapiens GN=RALBP1 PE=1 SV=3 - [RBP1_HUMAN]	76.0162	5.5	1	4	4	1.04979	0.880445	1.14343	1.00914	0.830252	0.854314	0.976621	0.888829	0.858628	0.911425
Q9NZ52	ADP-ribosylation factor-binding protein GGA3 OS=Homo sapiens GN=GGA3 PE=1 SV=1 - [GGA3_HUMAN]	78.2666	5.95	1	3	2	0.94766	1.02254	0.909745	0.994753	1.33512	0.858195	0.862128	0.860127	1.13349	0.845349
Q9BZE1	39S ribosomal protein L37, mitochondrial OS=Homo sapiens GN=MRPL37 PE=1 SV=2 - [RM37_HUMAN]	48.0871	14.89	1	7	7	1.04486	0.877663	1.07267	1.03963	0.945918	1.01049	1.07515	1.01421	1.0379	1.15917
P10176	Cytochrome c oxidase subunit 8A, mitochondrial OS=Homo sapiens GN=COX8A PE=1 SV=2 - [COX8A_HUMAN]	7.57421	13.04	1	1	1	0.910212	1.13465	1.17391	0.943649	0.954216	1.08371	1.63568	1.35929	0.91902	1.07381
Q9UL26	Ras-related protein Rab-22A OS=Homo sapiens GN=RAB22A PE=1 SV=2 - [RB22A_HUMAN]	21.8412	9.28	1	2	1	0.926138	1.19126	0.975501	1.06781	1.04248	1.08029	1.16489	1.16159	1.10955	1.03987
Q9NTI5	Sister chromatid cohesion protein PDS5 homolog B OS=Homo sapiens GN=PDS5B PE=1 SV=1 - [PDS5B_HUMAN]	164.563	21.91	2	30	24	1.1573	0.986884	0.962919	0.95123	1.03312	0.97039	0.916354	0.928351	1.03601	0.942626
Q96BI3	Gamma-secretase subunit APH-1A OS=Homo sapiens GN=APH1A PE=1 SV=1 - [APH1A_HUMAN]	28.9774	4.91	1	1	1	0.937791	1.12671	1.27025	0.920629	0.692936	1.0695	1.27091	1.23281	0.926168	1.2753
Q9Y2U8	Inner nuclear membrane protein Man1 OS=Homo sapiens GN=LEMD3 PE=1 SV=2 - [MAN1_HUMAN]	99.9351	9.11	1	4	4	0.952095	0.930364	1.07867	0.937065	1.25165	0.954523	0.946553	0.957007	0.985473	0.852957
Q5M775	Cytospin-B OS=Homo sapiens GN=SPECC1 PE=1 SV=1 - [CYTSB_HUMAN]	118.512	8.05	1	8	7	0.933972	0.95387	1.11281	0.855732	1.33419	0.837225	0.899657	0.867466	1.09503	0.808862
O60885	Bromodomain-containing protein 4 OS=Homo sapiens GN=BRD4 PE=1 SV=2 - [BRD4_HUMAN]	152.124	10.5	2	12	9	0.924656	1.13623	0.965276	0.982277	1.23154	0.945503	0.871335	0.933102	1.11065	0.879976
Q9BYD6	39S ribosomal protein L1, mitochondrial OS=Homo sapiens GN=MRPL1 PE=1 SV=2 - [RM01_HUMAN]	36.8854	19.38	1	5	5	1.17629	0.951989	0.937795	1.03208	1.0094	1.04072	1.08206	1.1792	1.00562	1.18396
Q9Y3C0	WASH complex subunit 3 OS=Homo sapiens GN=WASHC3 PE=1 SV=1 - [WASC3_HUMAN]	21.1596	11.34	1	3	3	0.958213	1.04052	1.26603	0.932778	0.771873	1.11584	1.20428	1.34753	0.878018	1.19317
Q9NYR9	NF-kappa-B inhibitor-interacting Ras-like protein 2 OS=Homo sapiens GN=NKIRAS2 PE=1 SV=1 - [KBRS2_HUMAN]	21.495	3.66	1	1	1	1.15945	0.848816	1.00159	1.04647	0.989094	0.863203	1.02747	0.937501	0.963662	0.833061
Q15906	Vacuolar protein sorting-associated protein 72 homolog OS=Homo sapiens GN=VPS72 PE=1 SV=1 - [VPS72_HUMAN]	40.5697	6.32	1	3	3	1.07355	1.00745	0.954298	0.970579	1.11769	0.947391	0.956518	0.926057	1.04934	0.985132
P49257	Protein ERGIC-53 OS=Homo sapiens GN=LMAN1 PE=1 SV=2 - [LMAN1_HUMAN]	57.513	22.55	1	10	10	0.906987	1.33751	0.97916	1.04231	0.95768	1.25165	1.27293	1.18818	1.05647	1.06596
Q15365	Poly(rC)-binding protein 1 OS=Homo sapiens GN=PCBP1 PE=1 SV=2 - [PCBP1_HUMAN]	37.4739	46.63	1	12	7	1.1431	0.96786	0.967122	0.962782	1.13601	0.94505	0.924922	1.00804	1.02013	0.960467
P24278	Zinc finger and BTB domain-containing protein 25 OS=Homo sapiens GN=ZBTB25 PE=1 SV=2 - [ZBT25_HUMAN]	48.9592	2.53	1	1	1	1.32397	0.769631	0.89281	0.946538	1.18042	0.793257	0.736129	0.811009	1.10907	0.841309
O43292	Glycosylphosphatidylinositol anchor attachment 1 protein OS=Homo sapiens GN=GPAA1 PE=1 SV=3 - [GPAA1_HUMAN]	67.58	9.02	1	4	4	1.03579	1.13062	0.922184	1.02515	1.07042	1.16725	1.16584	1.1864	0.991102	1.03446
Q9C0J8	pre-mRNA 3' end processing protein WDR33 OS=Homo sapiens GN=WDR33 PE=1 SV=2 - [WDR33_HUMAN]	145.799	6.06	1	7	7	0.952984	1.03461	1.00996	0.946217	1.29842	0.939261	0.88352	0.937999	1.09426	0.863445
Q13574	Diacylglycerol kinase zeta OS=Homo sapiens GN=DGKZ PE=1 SV=3 - [DGKZ_HUMAN]	124.05	2.15	1	2	2	0.940841	0.928189	1.22897	0.950357	0.877134	0.806168	0.840059	0.930028	0.832331	1.01439
Q9Y473	Zinc finger protein 175 OS=Homo sapiens GN=ZNF175 PE=1 SV=1 - [ZN175_HUMAN]	81.5567	2.67	2	2	1	0.926959	0.985133	1.03994	1.13477	1.03299	0.794892	0.647065	0.714355	1.3444	0.714196
P51790	H(+)/Cl(-) exchange transporter 3 OS=Homo sapiens GN=CLCN3 PE=1 SV=2 - [CLCN3_HUMAN]	90.9073	10.88	1	10	8	1.02653	1.32803	0.80678	0.993547	1.10554	1.12729	1.13113	1.21338	1.39019	1.08663
P02748	Complement component C9 OS=Homo sapiens GN=C9 PE=1 SV=2 - [CO9_HUMAN]	63.1327	3.76	1	2	2	1.54483	1.2502	0.75752	0.838219	0.666205	1.13159	1.65499	1.30431	0.939306	1.44697
Q9H446	RWD domain-containing protein 1 OS=Homo sapiens GN=RWDD1 PE=1 SV=1 - [RWDD1_HUMAN]	27.9224	6.58	1	2	2	0.720892	1.08842	1.19754	1.10265	0.994759	1.11779	1.10985	1.17681	1.16157	2.56154
Q15773	Myeloid leukemia factor 2 OS=Homo sapiens GN=MLF2 PE=1 SV=1 - [MLF2_HUMAN]	28.1292	8.47	1	2	2	0.962412	1.13291	1.00391	0.994918	1.09611	1.0902	1.09089	1.02881	1.12246	1.10496
Q96K76	Ubiquitin carboxyl-terminal hydrolase 47 OS=Homo sapiens GN=USP47 PE=1 SV=3 - [UBP47_HUMAN]	157.212	16.44	1	18	17	1.12029	0.915673	1.05632	1.02482	0.945042	0.934077	0.976023	0.875765	0.915342	1.0416
Q9NZT2	Opioid growth factor receptor OS=Homo sapiens GN=OGFR PE=1 SV=3 - [OGFR_HUMAN]	73.2801	20.83	1	10	10	0.838915	0.984927	1.21177	0.957085	1.01115	0.871749	0.846938	0.932199	1.01569	0.875881
Q00266	S-adenosylmethionine synthase isoform type-1 OS=Homo sapiens GN=MAT1A PE=1 SV=2 - [METK1_HUMAN]	43.62	10.38	1	4	2	1.42084	1.13694	0.764825	0.950266	0.786182	1.21879	1.24479	1.5066	0.924538	1.20987
O95562	Vesicle transport protein SFT2B OS=Homo sapiens GN=SFT2D2 PE=1 SV=1 - [SFT2B_HUMAN]	17.7675	6.25	1	1	1	1.07555	1.06169	1.12973	0.845982	0.950793	1.00015	1.09098	1.2692	1.10688	1.05945
P28715	DNA repair protein complementing XP-G cells OS=Homo sapiens GN=ERCC5 PE=1 SV=3 - [ERCC5_HUMAN]	133.027	0.93	1	1	1	0.713094	0.873432	1.14024	0.918333	1.7193	0.820687	0.732352	0.806945	0.943801	0.840296
Q63ZY3	KN motif and ankyrin repeat domain-containing protein 2 OS=Homo sapiens GN=KANK2 PE=1 SV=1 - [KANK2_HUMAN]	91.1179	9.05	1	5	5	1.0235	0.979804	1.04772	0.865002	1.20273	0.964997	0.906162	0.970356	0.993269	0.885373
O95816	BAG family molecular chaperone regulator 2 OS=Homo sapiens GN=BAG2 PE=1 SV=1 - [BAG2_HUMAN]	23.7572	25.12	1	6	6	1.03862	1.26011	0.818271	0.960264	1.24924	1.32292	1.22535	1.17692	1.26157	1.01826
Q9UBV8	Peflin OS=Homo sapiens GN=PEF1 PE=1 SV=1 - [PEF1_HUMAN]	30.3613	3.17	1	1	1	0.845935	0.983228	1.1213	1.05467	1.14586	1.18799	1.13449	1.12955	1.16077	0.980976
Q9HC07	Transmembrane protein 165 OS=Homo sapiens GN=TMEM165 PE=1 SV=1 - [TM165_HUMAN]	34.8835	8.95	1	2	2	1.02117	1.3616	1.06376	0.784668	0.971576	1.04315	1.11326	1.73298	1.4223	1.02119
O60890	Oligophrenin-1 OS=Homo sapiens GN=OPHN1 PE=1 SV=1 - [OPHN1_HUMAN]	91.5829	0.87	1	1	1	1.10944	0.871877	1.17683	0.958491	0.819863	0.778763	0.855521	0.895597	1.01769	0.852749
O95872	G patch domain and ankyrin repeat-containing protein 1 OS=Homo sapiens GN=GPANK1 PE=1 SV=1 - [GPAN1_HUMAN]	39.2897	6.46	1	2	2	1.5327	0.70065	0.844884	0.769314	0.70474	0.697446	0.647217	0.664829	0.656867	0.795343
Q9NZB2	Constitutive coactivator of PPAR-gamma-like protein 1 OS=Homo sapiens GN=FAM120A PE=1 SV=2 - [F120A_HUMAN]	121.811	18.43	2	17	17	1.13946	0.836261	0.898896	1.14341	1.03905	0.939855	0.91527	0.870948	0.796794	1.03296
Q14197	Peptidyl-tRNA hydrolase ICT1, mitochondrial OS=Homo sapiens GN=MRPL58 PE=1 SV=1 - [ICT1_HUMAN]	23.6154	22.33	1	4	4	1.1869	0.936873	0.76867	1.18517	1.08662	1.12889	1.22589	1.19287	1.1401	1.05753
P05160	Coagulation factor XIII B chain OS=Homo sapiens GN=F13B PE=1 SV=3 - [F13B_HUMAN]	75.4612	1.21	1	1	1	1.24752	1.09768	0.828804	1.11933	0.779942	1.23514	1.19678	1.29047	0.917661	1.18716
Q9UHN6	Transmembrane protein 2 OS=Homo sapiens GN=TMEM2 PE=1 SV=1 - [TMEM2_HUMAN]	154.276	5.13	2	7	7	1.0415	1.05934	0.977629	1.01905	0.886225	0.954313	1.16108	1.25074	0.977675	1.07334
P49848	Transcription initiation factor TFIID subunit 6 OS=Homo sapiens GN=TAF6 PE=1 SV=1 - [TAF6_HUMAN]	72.6229	10.19	1	6	6	1.14739	1.00462	0.907459	1.04399	1.03823	0.937317	0.904109	0.948303	0.961117	1.06774
Q12955	Ankyrin-3 OS=Homo sapiens GN=ANK3 PE=1 SV=3 - [ANK3_HUMAN]	480.113	0.85	1	4	1	0.962997	1.39163	0.883818	0.96669	1.1052	1.11846	1.33227	1.35455	1.15969	1.0711
Q15063	Periostin OS=Homo sapiens GN=POSTN PE=1 SV=2 - [POSTN_HUMAN]	93.2553	7.06	1	6	6	1.21107	1.2495	0.858803	0.92948	0.951875	1.05891	1.6818	1.24302	0.84679	1.54427
P06126	T-cell surface glycoprotein CD1a OS=Homo sapiens GN=CD1A PE=1 SV=4 - [CD1A_HUMAN]	37.0537	3.06	1	1	1	1.91953	1.1237	0.900652	0.71481		1.80411	4.20158	0.932599	1.30009	2.3403
Q99808	Equilibrative nucleoside transporter 1 OS=Homo sapiens GN=SLC29A1 PE=1 SV=3 - [S29A1_HUMAN]	50.1864	14.25	1	5	5	0.837907	1.44318	0.794759	1.00582	1.35869	1.21768	1.30091	1.14712	1.59474	1.23034
O76013	Keratin, type I cuticular Ha6 OS=Homo sapiens GN=KRT36 PE=2 SV=1 - [KRT36_HUMAN]	52.214	3.21	4	2	1	0.477699	0.512758	0.45354	2.61525	0.867866	0.424641	0.393949	0.486064	0.445636	0.353128
Q14667	Protein KIAA0100 OS=Homo sapiens GN=KIAA0100 PE=1 SV=3 - [K0100_HUMAN]	253.539	0.76	1	1	1	0.99475	0.868612	1.19151	1.07704	0.808337	0.76805	1.03797	0.918956	0.857935	0.776883
P12268	Inosine-5'-monophosphate dehydrogenase 2 OS=Homo sapiens GN=IMPDH2 PE=1 SV=2 - [IMDH2_HUMAN]	55.7696	32.3	1	14	12	1.00945	1.2792	0.875995	0.994581	0.996495	1.20897	1.14456	1.24039	1.12994	0.978928
Q15165	Serum paraoxonase/arylesterase 2 OS=Homo sapiens GN=PON2 PE=1 SV=3 - [PON2_HUMAN]	39.3723	4.52	1	1	1	1.09294	1.14841	0.975976	1.01639	0.856297	1.18406	1.18328	1.21625	0.908074	1.10855
Q9Y256	CAAX prenyl protease 2 OS=Homo sapiens GN=RCE1 PE=1 SV=1 - [FACE2_HUMAN]	35.8087	3.04	1	1	1	1.12494	1.06931	1.04027	1.0253	0.740803	0.996556	1.21287	1.07682	1.0806	1.15282
P55084	Trifunctional enzyme subunit beta, mitochondrial OS=Homo sapiens GN=HADHB PE=1 SV=3 - [ECHB_HUMAN]	51.2615	33.12	1	16	16	1.11434	1.06029	1.04016	1.05839	0.701544	1.03909	1.15955	1.22254	1.08877	1.02824
Q5JU85	IQ motif and SEC7 domain-containing protein 2 OS=Homo sapiens GN=IQSEC2 PE=1 SV=1 - [IQEC2_HUMAN]	161.637	2.77	2	4	1	0.974251	0.948254	1.2006	1.04031	0.793973	0.993249	0.807333	0.952895	0.907124	0.757357
Q8NDA8	Maestro heat-like repeat-containing protein family member 1 OS=Homo sapiens GN=MROH1 PE=2 SV=3 - [MROH1_HUMAN]	181.134	3.29	1	6	6	1.05204	0.849404	1.10397	0.90479	0.90263	0.837077	0.92328	0.896055	0.800404	0.96753
P55011	Solute carrier family 12 member 2 OS=Homo sapiens GN=SLC12A2 PE=1 SV=1 - [S12A2_HUMAN]	131.364	0.83	1	1	1	1.05923	0.98704	1.16258	0.987356	0.759454	1.14543	1.11267	0.948577	1.1037	1.16354
Q13094	Lymphocyte cytosolic protein 2 OS=Homo sapiens GN=LCP2 PE=1 SV=1 - [LCP2_HUMAN]	60.1511	14.45	1	7	7	0.941933	0.870613	1.18305	1.06122	0.861558	0.926401	0.918802	0.91444	0.849889	0.881879
P22314	Ubiquitin-like modifier-activating enzyme 1 OS=Homo sapiens GN=UBA1 PE=1 SV=3 - [UBA1_HUMAN]	117.774	33.46	1	28	28	1.03589	0.954167	1.08036	1.04918	0.889138	1.03429	0.891205	0.972656	0.921383	0.885366
Q9UGV2	Protein NDRG3 OS=Homo sapiens GN=NDRG3 PE=1 SV=2 - [NDRG3_HUMAN]	41.3825	12.53	1	3	3	1.04016	0.957835	1.12986	0.993254	0.885349	1.03947	1.219	1.2058	0.93484	1.06378
O60231	Putative pre-mRNA-splicing factor ATP-dependent RNA helicase DHX16 OS=Homo sapiens GN=DHX16 PE=1 SV=2 - [DHX16_HUMAN]	119.189	10.57	1	10	9	0.992882	0.955304	0.937949	1.04712	1.24704	0.929596	0.87465	0.894597	1.10196	0.909624
O75340	Programmed cell death protein 6 OS=Homo sapiens GN=PDCD6 PE=1 SV=1 - [PDCD6_HUMAN]	21.8548	19.9	1	4	4	0.964737	0.961339	1.13099	0.974988	1.01892	1.25039	0.998337	1.29766	1.09643	0.93181
Q14914	Prostaglandin reductase 1 OS=Homo sapiens GN=PTGR1 PE=1 SV=2 - [PTGR1_HUMAN]	35.8467	20.36	1	5	5	0.880259	1.04041	1.14204	1.00444	0.896839	1.08877	1.47616	0.991832	0.912915	1.24586
P51531	Probable global transcription activator SNF2L2 OS=Homo sapiens GN=SMARCA2 PE=1 SV=2 - [SMCA2_HUMAN]	181.166	12.96	1	18	9	0.924698	0.95471	1.13872	0.937091	1.02169	0.972731	0.912714	0.965324	0.957588	0.870964
Q8TD47	40S ribosomal protein S4, Y isoform 2 OS=Homo sapiens GN=RPS4Y2 PE=2 SV=3 - [RS4Y2_HUMAN]	29.2769	27	1	8	3	0.662191	0.94897	0.702898	0.691293	3.32473	0.766995	3.35708	0.828438	3.02382	4.23466
Q9Y4B6	Protein VPRBP OS=Homo sapiens GN=VPRBP PE=1 SV=3 - [VPRBP_HUMAN]	168.9	6.44	1	10	10	1.05355	0.977685	1.01032	0.968505	1.14548	0.999125	0.987788	0.957705	1.03752	0.915219
Q96RQ1	Endoplasmic reticulum-Golgi intermediate compartment protein 2 OS=Homo sapiens GN=ERGIC2 PE=1 SV=2 - [ERGI2_HUMAN]	42.5215	3.45	1	1	1	0.947392	1.25567	0.99082	1.03298	0.947674	1.0874	1.23995	1.27986	0.998483	1.09312
P43250	G protein-coupled receptor kinase 6 OS=Homo sapiens GN=GRK6 PE=1 SV=2 - [GRK6_HUMAN]	65.9486	4.34	1	3	3	1.10182	0.748874	1.06828	1.13161	0.986866	0.858472	0.815097	0.782194	0.838781	1.1213
Q9Y2D4	Exocyst complex component 6B OS=Homo sapiens GN=EXOC6B PE=1 SV=3 - [EXC6B_HUMAN]	94.1411	2.22	1	2	2	0.973612	0.885925	1.25165	0.919036	0.952218	0.875769	0.959587	0.892948	0.913526	0.887148
Q8IY67	Ribonucleoprotein PTB-binding 1 OS=Homo sapiens GN=RAVER1 PE=1 SV=1 - [RAVR1_HUMAN]	63.8372	14.69	1	5	5	1.01545	1.0233	0.879113	1.04616	1.20772	0.988441	0.869858	0.886238	1.10981	0.823252
Q01167	Forkhead box protein K2 OS=Homo sapiens GN=FOXK2 PE=1 SV=3 - [FOXK2_HUMAN]	69.0196	3.64	1	2	1	1.10781	1.01909	0.964176	1.06941	0.926278	0.990979	0.92343	1.02052	0.955041	0.944967
Q9UEY8	Gamma-adducin OS=Homo sapiens GN=ADD3 PE=1 SV=1 - [ADDG_HUMAN]	79.1052	12.18	1	8	8	0.876005	0.94457	1.22786	0.904843	1.1461	0.87585	0.897551	0.875664	1.07636	0.816502
Q9NTZ6	RNA-binding protein 12 OS=Homo sapiens GN=RBM12 PE=1 SV=1 - [RBM12_HUMAN]	97.3334	11.16	1	9	9	0.958189	1.06832	0.982353	1.00002	1.20804	0.994947	0.895564	0.966002	1.0802	0.901425
O96011	Peroxisomal membrane protein 11B OS=Homo sapiens GN=PEX11B PE=1 SV=1 - [PX11B_HUMAN]	28.4132	31.27	1	6	6	0.901921	1.01828	1.24206	0.993629	0.905547	1.09939	1.32969	1.24218	0.859109	1.21827
O75151	Lysine-specific demethylase PHF2 OS=Homo sapiens GN=PHF2 PE=1 SV=4 - [PHF2_HUMAN]	120.7	4.93	1	4	4	1.00735	1.16485	0.963873	0.92499	1.17669	0.979814	0.88775	0.992642	1.08918	0.823592
Q8NBI5	Solute carrier family 43 member 3 OS=Homo sapiens GN=SLC43A3 PE=1 SV=2 - [S43A3_HUMAN]	54.4933	4.68	1	3	3	0.840401	1.23823	0.798693	1.06334	1.39989	1.27133	1.2021	1.29612	1.27989	1.09847
Q99700	Ataxin-2 OS=Homo sapiens GN=ATXN2 PE=1 SV=2 - [ATX2_HUMAN]	140.196	7.24	1	8	7	1.0512	1.03559	0.937188	1.02049	1.05919	0.978165	0.945693	1.02008	1.01219	0.974926
Q96QG7	Myotubularin-related protein 9 OS=Homo sapiens GN=MTMR9 PE=1 SV=1 - [MTMR9_HUMAN]	63.4211	3.1	1	2	2	1.02184	0.946689	1.00156	1.05018	0.978074	1.0225	0.982257	0.908497	0.928925	0.975599
Q15554	Telomeric repeat-binding factor 2 OS=Homo sapiens GN=TERF2 PE=1 SV=3 - [TERF2_HUMAN]	59.5566	8.12	1	5	5	1.02542	1.06087	1.00325	1.02137	0.985392	1.0334	1.01215	1.07595	1.04727	1.03705
Q9BU02	Thiamine-triphosphatase OS=Homo sapiens GN=THTPA PE=1 SV=3 - [THTPA_HUMAN]	25.55	16.96	1	3	3	1.19803	1.06573	0.900203	0.914155	0.927281	1.03982	1.16863	1.08414	1.04438	1.08373
Q9NRX2	39S ribosomal protein L17, mitochondrial OS=Homo sapiens GN=MRPL17 PE=1 SV=1 - [RM17_HUMAN]	20.0376	19.43	1	4	4	1.10754	0.908895	0.969069	1.05464	1.11042	1.0714	1.15488	1.08223	0.999725	1.18884
Q6UWP7	Lysocardiolipin acyltransferase 1 OS=Homo sapiens GN=LCLAT1 PE=1 SV=1 - [LCLT1_HUMAN]	48.8883	18.12	1	7	7	1.01501	1.17898	0.951252	1.00031	1.06986	1.18459	1.06721	1.10754	1.06368	1.0913
Q6GYQ0	Ral GTPase-activating protein subunit alpha-1 OS=Homo sapiens GN=RALGAPA1 PE=1 SV=1 - [RGPA1_HUMAN]	229.686	0.98	1	2	2	0.832293	1.05342	1.06225	1.09095	1.13192	0.960129	0.942798	1.00844	1.00928	0.848662
O94864	STAGA complex 65 subunit gamma OS=Homo sapiens GN=SUPT7L PE=1 SV=1 - [ST65G_HUMAN]	46.1637	4.35	1	2	2	1.02881	1.11461	0.911039	1.02867	1.11791	0.905328	0.905891	0.937806	1.15131	0.8854
Q9P281	BAH and coiled-coil domain-containing protein 1 OS=Homo sapiens GN=BAHCC1 PE=1 SV=3 - [BAHC1_HUMAN]	276.76	0.27	1	1	1	0.61065	1.41527	0.793782	1.10231	1.70575	0.845625	0.758604	0.701872	1.25301	0.493656
Q6ZWT7	Lysophospholipid acyltransferase 2 OS=Homo sapiens GN=MBOAT2 PE=2 SV=2 - [MBOA2_HUMAN]	59.4882	7.88	1	4	4	0.967865	1.2799	0.725904	1.06735	1.30809	1.23542	1.15206	1.24901	1.44889	1.08835
Q96DZ1	Endoplasmic reticulum lectin 1 OS=Homo sapiens GN=ERLEC1 PE=1 SV=1 - [ERLEC_HUMAN]	54.8233	11.8	1	5	5	0.952787	1.20476	1.01116	1.06423	0.866279	1.17832	1.33697	1.20339	1.01806	0.955558
P40429	60S ribosomal protein L13a OS=Homo sapiens GN=RPL13A PE=1 SV=2 - [RL13A_HUMAN]	23.5624	40.39	2	9	9	1.0071	1.11632	0.890385	1.04835	1.12359	1.09988	1.16811	1.09742	1.07931	1.05293
O94888	UBX domain-containing protein 7 OS=Homo sapiens GN=UBXN7 PE=1 SV=2 - [UBXN7_HUMAN]	54.8283	9	1	4	4	1.01091	1.17915	1.05878	0.994463	0.922758	1.00488	0.932914	1.00058	1.02145	0.855779
Q8IZ73	RNA pseudouridylate synthase domain-containing protein 2 OS=Homo sapiens GN=RPUSD2 PE=1 SV=2 - [RUSD2_HUMAN]	61.2732	7.34	1	2	2	0.899914	0.934418	1.06929	1.05522	1.08304	1.04739	0.758162	0.772553	1.12656	0.727859
Q8TDX7	Serine/threonine-protein kinase Nek7 OS=Homo sapiens GN=NEK7 PE=1 SV=1 - [NEK7_HUMAN]	34.5284	21.85	2	5	5	1.03743	0.892649	1.167	0.943279	0.934267	0.932526	0.886425	0.951174	0.918885	0.948665
Q9Y5K5	Ubiquitin carboxyl-terminal hydrolase isozyme L5 OS=Homo sapiens GN=UCHL5 PE=1 SV=3 - [UCHL5_HUMAN]	37.583	36.78	1	10	10	1.19722	1.01073	0.885336	0.997155	1.02392	0.957463	0.910058	0.911824	0.913996	1.04523
Q9UM22	Mammalian ependymin-related protein 1 OS=Homo sapiens GN=EPDR1 PE=1 SV=2 - [EPDR1_HUMAN]	25.4206	14.73	1	3	3	0.895278	1.27204	0.855639	1.17827	1.01235	1.53094	1.13562	1.29568	1.08617	0.991219
Q8IZD4	mRNA-decapping enzyme 1B OS=Homo sapiens GN=DCP1B PE=1 SV=2 - [DCP1B_HUMAN]	67.6808	5.02	1	4	4	1.00106	0.943313	0.932814	0.9802	1.42173	0.885196	0.846677	0.932854	1.03494	0.929835
Q96CB8	Integrator complex subunit 12 OS=Homo sapiens GN=INTS12 PE=1 SV=1 - [INT12_HUMAN]	48.7771	5.84	1	2	2	1.12403	0.89898	0.93112	0.948947	1.23624	0.918557	0.881611	0.940479	1.0364	0.891148
Q04828	Aldo-keto reductase family 1 member C1 OS=Homo sapiens GN=AKR1C1 PE=1 SV=1 - [AK1C1_HUMAN]	36.765	31.27	4	10	2	1.50004	1.20295	0.792608	0.858674	0.604963	1.13352	1.3488	1.40915	0.762714	2.29937
Q53QV2	Protein LBH OS=Homo sapiens GN=LBH PE=1 SV=1 - [LBH_HUMAN]	12.2087	18.1	1	1	1	0.970349	0.907307	1.1859	0.977012	0.987937	0.94926	0.873425	0.798559	1.07187	0.90023
Q9C0B0	RING finger protein unkempt homolog OS=Homo sapiens GN=UNK PE=1 SV=2 - [UNK_HUMAN]	88.0287	3.33	2	3	3	0.99374	0.880126	1.10365	1.04186	0.957656	0.886466	0.972098	0.819773	0.99744	0.967766
A8CG34	Nuclear envelope pore membrane protein POM 121C OS=Homo sapiens GN=POM121C PE=1 SV=2 - [P121C_HUMAN]	124.982	1.55	2	2	2	0.851741	1.03481	1.08353	1.06836	1.10966	0.876917	0.763048	0.831252	1.23119	0.806915
Q8NBN3	Transmembrane protein 87A OS=Homo sapiens GN=TMEM87A PE=1 SV=3 - [TM87A_HUMAN]	63.3889	3.06	1	2	2	0.92988	1.03662	1.24838	0.99656	0.756242	1.08849	1.25726	1.31502	0.913028	1.10181
Q9H3M7	Thioredoxin-interacting protein OS=Homo sapiens GN=TXNIP PE=1 SV=1 - [TXNIP_HUMAN]	43.6331	10.74	1	4	4	0.99011	0.96896	0.974433	1.13204	1.04106	1.07695	1.22903	0.992323	0.981604	1.27878
Q5JUQ0	Protein FAM78A OS=Homo sapiens GN=FAM78A PE=2 SV=1 - [FA78A_HUMAN]	31.9472	3.18	1	1	1	1.13783	1.04874	1.09072	0.904071	0.835462	1.04488	1.08531	1.33664	1.16477	0.956404
Q9Y6M5	Zinc transporter 1 OS=Homo sapiens GN=SLC30A1 PE=1 SV=3 - [ZNT1_HUMAN]	55.2641	19.33	1	9	9	0.89203	1.52892	0.925661	0.992988	0.836878	1.419	1.27368	1.21817	1.19462	1.01273
P52272	Heterogeneous nuclear ribonucleoprotein M OS=Homo sapiens GN=HNRNPM PE=1 SV=3 - [HNRPM_HUMAN]	77.4643	56.16	1	38	38	1.1238	1.08626	0.866461	0.967301	1.1583	0.936314	0.878463	0.939771	1.08068	0.945349
P19256	Lymphocyte function-associated antigen 3 OS=Homo sapiens GN=CD58 PE=1 SV=1 - [LFA3_HUMAN]	28.1289	7.2	1	2	2	0.851795	1.42679	0.888872	0.982017	1.20304	1.25857	1.30155	1.29423	1.24045	1.03982
Q15392	Delta(24)-sterol reductase OS=Homo sapiens GN=DHCR24 PE=1 SV=2 - [DHC24_HUMAN]	60.062	8.72	1	5	5	1.10634	1.06226	0.970139	1.01212	0.954676	0.99091	1.18388	1.25354	1.00666	1.05893
Q9BYC5	Alpha-(1,6)-fucosyltransferase OS=Homo sapiens GN=FUT8 PE=1 SV=2 - [FUT8_HUMAN]	66.474	10.43	1	6	6	0.970195	1.04241	1.11186	1.09412	0.769431	1.11284	1.26852	1.27928	0.943988	0.995323
Q9P1Y6	PHD and RING finger domain-containing protein 1 OS=Homo sapiens GN=PHRF1 PE=1 SV=3 - [PHRF1_HUMAN]	178.557	1.88	1	3	2	1.26361	1.00422	0.764274	0.900369	1.30032	0.882298	0.653917	0.860823	1.20295	0.695021
O43426	Synaptojanin-1 OS=Homo sapiens GN=SYNJ1 PE=1 SV=2 - [SYNJ1_HUMAN]	172.995	5.4	1	8	8	1.0172	1.02732	0.964179	1.02991	1.14186	1.01932	0.955127	0.991141	1.03713	0.957653
Q14738	Serine/threonine-protein phosphatase 2A 56 kDa regulatory subunit delta isoform OS=Homo sapiens GN=PPP2R5D PE=1 SV=1 - [2A5D_HUMAN]	69.9474	17.28	1	8	6	0.977956	1.04467	0.937927	1.06276	0.993111	0.972059	0.971638	0.962673	0.981336	0.977617
Q9BSW2	EF-hand calcium-binding domain-containing protein 4B OS=Homo sapiens GN=CRACR2A PE=1 SV=1 - [EFC4B_HUMAN]	45.5636	2.28	1	1	1	0.880335	1.01064	1.08233	1.15445	0.964264	1.0026	0.769151	0.842163	1.04562	0.969412
Q6P1N0	Coiled-coil and C2 domain-containing protein 1A OS=Homo sapiens GN=CC2D1A PE=1 SV=1 - [C2D1A_HUMAN]	103.998	10.73	1	10	9	1.05249	1.01466	0.946776	1.0362	1.07917	0.882254	0.877793	0.964855	1.11231	0.974542
Q9UJU6	Drebrin-like protein OS=Homo sapiens GN=DBNL PE=1 SV=1 - [DBNL_HUMAN]	48.1776	36.28	1	12	12	0.911741	0.839704	1.28728	1.00768	0.868719	0.842496	0.87825	0.95149	0.833634	0.855831
Q53H12	Acylglycerol kinase, mitochondrial OS=Homo sapiens GN=AGK PE=1 SV=2 - [AGK_HUMAN]	47.1074	18.01	1	7	7	1.01753	1.09885	1.10724	1.00128	0.831435	1.07691	1.2846	1.21162	0.954948	1.03946
Q96RS0	Trimethylguanosine synthase OS=Homo sapiens GN=TGS1 PE=1 SV=3 - [TGS1_HUMAN]	96.5597	3.63	1	2	2	1.23064	0.842537	1.00963	0.896353	1.05997	0.89708	0.82281	0.876274	1.06805	0.843318
Q9UP95	Solute carrier family 12 member 4 OS=Homo sapiens GN=SLC12A4 PE=1 SV=2 - [S12A4_HUMAN]	120.572	8.66	2	11	4	0.96997	1.14874	0.911322	0.988972	1.22325	1.09989	1.1367	1.22111	1.17203	1.04681
Q9NQH7	Probable Xaa-Pro aminopeptidase 3 OS=Homo sapiens GN=XPNPEP3 PE=1 SV=1 - [XPP3_HUMAN]	56.9968	9.27	1	4	3	0.908324	1.17227	0.96616	1.05467	1.14097	1.08781	1.26382	1.19486	1.01002	1.12387
Q9Y2Y9	Krueppel-like factor 13 OS=Homo sapiens GN=KLF13 PE=1 SV=1 - [KLF13_HUMAN]	31.1605	5.9	1	1	1	1.2723	0.918462	0.811016	0.993987	1.19954	0.910804	0.960822	0.843419	1.02358	0.844974
O94762	ATP-dependent DNA helicase Q5 OS=Homo sapiens GN=RECQL5 PE=1 SV=2 - [RECQ5_HUMAN]	108.79	0.81	1	1	1	1.03435	0.812751	1.09098	0.821703	1.4542	0.859653	0.746768	0.914695	1.03908	0.818858
Q8WVM7	Cohesin subunit SA-1 OS=Homo sapiens GN=STAG1 PE=1 SV=3 - [STAG1_HUMAN]	144.336	7.87	1	11	7	0.943362	1.1144	1.04017	0.986087	1.0864	0.938415	0.949719	1.00019	1.05109	0.985841
P49754	Vacuolar protein sorting-associated protein 41 homolog OS=Homo sapiens GN=VPS41 PE=1 SV=3 - [VPS41_HUMAN]	98.5031	3.4	1	3	2	1.12881	0.921229	1.095	0.934241	0.938953	0.921333	0.934383	0.938328	0.974227	0.950767
Q9HCU5	Prolactin regulatory element-binding protein OS=Homo sapiens GN=PREB PE=1 SV=2 - [PREB_HUMAN]	45.4397	19.9	1	5	5	1.03899	1.07705	1.06799	0.991486	0.852031	1.0347	1.09909	1.14801	1.0108	1.04982
O43264	Centromere/kinetochore protein zw10 homolog OS=Homo sapiens GN=ZW10 PE=1 SV=3 - [ZW10_HUMAN]	88.7729	6.8	1	4	4	1.12916	0.926917	0.931521	1.04718	1.09625	0.935334	0.925235	0.871325	1.0095	1.04709
Q8NCF5	NFATC2-interacting protein OS=Homo sapiens GN=NFATC2IP PE=1 SV=1 - [NF2IP_HUMAN]	45.7888	4.77	1	1	1	0.831533	1.16881	0.934856	1.22548	1.12262	0.940751	1.01665	0.819956	1.10596	0.759251
Q8TF05	Serine/threonine-protein phosphatase 4 regulatory subunit 1 OS=Homo sapiens GN=PPP4R1 PE=1 SV=1 - [PP4R1_HUMAN]	106.936	7.89	1	7	7	1.19443	0.844812	0.905331	1.02659	1.04021	0.941978	0.835699	0.863161	0.904258	1.01776
Q92685	Dol-P-Man:Man(5)GlcNAc(2)-PP-Dol alpha-1,3-mannosyltransferase OS=Homo sapiens GN=ALG3 PE=1 SV=1 - [ALG3_HUMAN]	50.0935	2.74	1	1	1	0.94376	1.18721	0.950275	1.0806	1.04348	1.12488	1.32874	1.17004	0.907772	1.2154
O95429	BAG family molecular chaperone regulator 4 OS=Homo sapiens GN=BAG4 PE=1 SV=1 - [BAG4_HUMAN]	49.5634	3.72	1	1	1	1.17654	0.772946	1.25589	0.791017	0.818019	0.880871	0.879628	0.691547	0.828177	0.813592
P05387	60S acidic ribosomal protein P2 OS=Homo sapiens GN=RPLP2 PE=1 SV=1 - [RLA2_HUMAN]	11.6578	73.91	1	5	5	0.820252	1.16761	1.12626	0.926081	1.19143	1.22608	1.29061	1.21187	1.24158	0.913262
Q53FV1	ORM1-like protein 2 OS=Homo sapiens GN=ORMDL2 PE=1 SV=2 - [ORML2_HUMAN]	17.3523	12.42	2	2	1	1.09971	1.0792	0.987555	0.983865	0.963085	1.23868	1.24211	1.26067	1.02142	0.88033
O95365	Zinc finger and BTB domain-containing protein 7A OS=Homo sapiens GN=ZBTB7A PE=1 SV=1 - [ZBT7A_HUMAN]	61.4008	5.14	1	2	2	0.892054	0.85854	1.11349	1.02147	1.2256	0.920366	0.842044	0.849254	1.10146	0.845094
P09936	Ubiquitin carboxyl-terminal hydrolase isozyme L1 OS=Homo sapiens GN=UCHL1 PE=1 SV=2 - [UCHL1_HUMAN]	24.8085	11.66	1	2	2	1.01631	0.984183	1.01068	1.24615	0.69486	1.1727	1.33028	1.32337	0.862015	1.07296
Q5EG05	Caspase recruitment domain-containing protein 16 OS=Homo sapiens GN=CARD16 PE=1 SV=1 - [CAR16_HUMAN]	22.6107	13.2	1	3	1	0.925941	0.779008	1.55176	0.79376	0.733921	0.701093	0.756195	0.95977	0.551783	0.733469
Q96QA5	Gasdermin-A OS=Homo sapiens GN=GSDMA PE=1 SV=4 - [GSDMA_HUMAN]	49.3338	3.6	1	2	2	0.951309	0.928837	1.20819	1.02726	0.852852	1.32557	0.869169	0.827198	1.57721	1.43806
O14933	Ubiquitin/ISG15-conjugating enzyme E2 L6 OS=Homo sapiens GN=UBE2L6 PE=1 SV=4 - [UB2L6_HUMAN]	17.7572	14.38	1	3	3	1.28546	0.781849	0.940219	1.05465	0.967759	0.860082	0.779645	0.798866	0.963974	1.01168
Q9Y228	TRAF3-interacting JNK-activating modulator OS=Homo sapiens GN=TRAF3IP3 PE=1 SV=2 - [T3JAM_HUMAN]	63.5868	1.45	1	1	1	1.41425	1.34759	0.71315	0.896165	0.796176	1.28109	1.38161	1.50982	0.965555	1.15635
P54098	DNA polymerase subunit gamma-1 OS=Homo sapiens GN=POLG PE=1 SV=1 - [DPOG1_HUMAN]	139.473	9.04	1	8	8	1.14819	0.938188	0.946474	1.14954	0.845769	0.966756	0.908334	0.90005	0.894731	0.948773
Q9NPQ8	Synembryn-A OS=Homo sapiens GN=RIC8A PE=1 SV=3 - [RIC8A_HUMAN]	59.6715	18.08	1	8	7	1.0611	1.09605	0.935845	1.06042	0.985063	1.03884	1.09207	1.11868	1.01143	1.11327
P35219	Carbonic anhydrase-related protein OS=Homo sapiens GN=CA8 PE=1 SV=3 - [CAH8_HUMAN]	32.9525	13.1	1	3	2	1.02359	1.15425	0.982208	0.946179	1.14604	1.12466	0.857139	0.954602	1.05231	0.729556
Q8TEV9	Smith-Magenis syndrome chromosomal region candidate gene 8 protein OS=Homo sapiens GN=SMCR8 PE=1 SV=2 - [SMCR8_HUMAN]	104.956	1.39	1	1	1	1.25297	1.04676	1.0195	0.852102	0.863984	1.13025	1.08902	1.24527	0.988123	1.12941
Q969E2	Secretory carrier-associated membrane protein 4 OS=Homo sapiens GN=SCAMP4 PE=1 SV=1 - [SCAM4_HUMAN]	25.7107	8.3	1	2	2	0.923797	1.3055	1.12575	0.906313	0.889706	1.10102	1.24317	1.27894	1.09413	1.04134
O95169	NADH dehydrogenase [ubiquinone] 1 beta subcomplex subunit 8, mitochondrial OS=Homo sapiens GN=NDUFB8 PE=1 SV=1 - [NDUB8_HUMAN]	21.7514	20.97	1	3	3	0.947806	1.36401	1.02696	0.93858	0.909808	1.11148	1.29411	1.26145	0.978833	1.20181
P00156	Cytochrome b OS=Homo sapiens GN=MT-CYB PE=1 SV=2 - [CYB_HUMAN]	42.6895	2.37	1	1	1	1.07707	1.13125	0.781938	1.0605	1.26622	1.16658	1.20423	1.2376	1.10309	1.14249
Q6ZW49	PAX-interacting protein 1 OS=Homo sapiens GN=PAXIP1 PE=1 SV=2 - [PAXI1_HUMAN]	121.265	3.18	1	2	2	1.05662	0.99116	1.00234	1.05471	0.969994	1.05728	0.942801	0.948585	0.952586	0.993378
P49748	Very long-chain specific acyl-CoA dehydrogenase, mitochondrial OS=Homo sapiens GN=ACADVL PE=1 SV=1 - [ACADV_HUMAN]	70.3454	40.15	1	22	22	1.06495	0.950417	0.993723	1.14918	0.861873	1.03489	1.09706	1.02534	1.0522	1.17734
Q9ULJ6	Zinc finger MIZ domain-containing protein 1 OS=Homo sapiens GN=ZMIZ1 PE=1 SV=3 - [ZMIZ1_HUMAN]	115.409	2.34	2	3	3	0.973733	0.852015	1.00991	1.08452	1.01113	0.890922	1.03927	0.943631	0.757152	0.91371
O14638	Ectonucleotide pyrophosphatase/phosphodiesterase family member 3 OS=Homo sapiens GN=ENPP3 PE=1 SV=2 - [ENPP3_HUMAN]	100.059	3.09	1	3	3	0.843471	1.2672	0.893845	1.0126	0.722761	0.88769	1.58794	1.59015	0.901078	0.992974
O94832	Unconventional myosin-Id OS=Homo sapiens GN=MYO1D PE=1 SV=2 - [MYO1D_HUMAN]	116.129	6.96	1	7	7	0.993132	0.906713	0.875625	1.19249	1.28989	0.837652	0.969548	0.951663	0.862782	1.05155
Q676U5	Autophagy-related protein 16-1 OS=Homo sapiens GN=ATG16L1 PE=1 SV=2 - [A16L1_HUMAN]	68.2227	3.46	1	2	2	0.957996	1.04232	1.09733	0.950802	1.06451	0.985398	0.932822	0.995435	1.04173	0.920073
Q9H4L5	Oxysterol-binding protein-related protein 3 OS=Homo sapiens GN=OSBPL3 PE=1 SV=1 - [OSBL3_HUMAN]	101.16	7.44	1	5	5	0.963433	0.870101	1.15981	1.0459	0.890459	0.860756	0.948693	0.917654	0.960837	0.872905
Q9P2X3	Protein IMPACT OS=Homo sapiens GN=IMPACT PE=1 SV=2 - [IMPCT_HUMAN]	36.4532	12.5	1	3	3	1.02338	0.855888	1.07811	1.04702	0.963171	0.88769	0.931773	0.898628	0.871082	1.05002
Q8NFG4	Folliculin OS=Homo sapiens GN=FLCN PE=1 SV=1 - [FLCN_HUMAN]	64.432	5.87	1	3	3	1.14329	0.883693	0.846544	1.11312	1.12745	0.939551	0.879516	0.766708	0.959711	1.05035
Q9HAB8	Phosphopantothenate--cysteine ligase OS=Homo sapiens GN=PPCS PE=1 SV=2 - [PPCS_HUMAN]	33.9838	21.54	1	7	7	0.876248	1.05828	1.11615	1.02764	1.04635	1.12026	1.21849	1.12607	0.966814	1.06506
O95757	Heat shock 70 kDa protein 4L OS=Homo sapiens GN=HSPA4L PE=1 SV=3 - [HS74L_HUMAN]	94.4525	19.79	1	15	13	1.1412	0.874631	0.772424	1.24576	1.11599	0.937905	0.857917	0.808961	0.941122	0.99307
Q9HB58	Sp110 nuclear body protein OS=Homo sapiens GN=SP110 PE=1 SV=5 - [SP110_HUMAN]	78.3454	2.47	1	1	1	0.739632	0.782305	1.46419	0.977327	0.965363	0.698254	0.74728	0.82528	0.91406	0.872666
Q14493	Histone RNA hairpin-binding protein OS=Homo sapiens GN=SLBP PE=1 SV=1 - [SLBP_HUMAN]	31.2662	7.04	1	1	1	1.05976	0.992464	0.910388	1.1634	1.10777	1.05725	0.898941	0.855574	1.10169	0.891644
P15260	Interferon gamma receptor 1 OS=Homo sapiens GN=IFNGR1 PE=1 SV=1 - [INGR1_HUMAN]	54.3701	3.07	1	2	2	1.17028	1.0006	1.0959	0.891672	0.837516	1.01245	1.23013	1.25152	1.02984	1.00755
Q9Y2R0	Cytochrome c oxidase assembly factor 3 homolog, mitochondrial OS=Homo sapiens GN=COA3 PE=1 SV=1 - [COA3_HUMAN]	11.7241	27.36	1	3	3	0.797497	1.16213	1.23946	0.912409	0.972916	1.0875	1.20574	1.2595	1.13899	0.995399
Q9BSC4	Nucleolar protein 10 OS=Homo sapiens GN=NOL10 PE=1 SV=1 - [NOL10_HUMAN]	80.2514	1.31	1	1	1	1.17941	0.983321	0.959526	1.05504	0.867812	1.01417	1.18551	1.24827	0.938234	1.16
Q14554	Protein disulfide-isomerase A5 OS=Homo sapiens GN=PDIA5 PE=1 SV=1 - [PDIA5_HUMAN]	59.5561	10.21	1	4	4	0.881227	1.20272	1.05952	1.02147	0.915368	1.08878	1.30072	1.15798	0.939801	1.11922
O60921	Checkpoint protein HUS1 OS=Homo sapiens GN=HUS1 PE=1 SV=1 - [HUS1_HUMAN]	31.6704	6.43	1	2	2	1.11627	0.937818	0.897975	1.08017	0.912587	1.12026	1.18254	0.958273	0.928083	1.26912
Q8N573	Oxidation resistance protein 1 OS=Homo sapiens GN=OXR1 PE=1 SV=2 - [OXR1_HUMAN]	97.9094	3.89	1	3	3	0.956165	0.996805	1.24769	0.92153	0.928005	0.936981	0.996345	0.977089	0.868221	0.826653
Q6PJG6	BRCA1-associated ATM activator 1 OS=Homo sapiens GN=BRAT1 PE=1 SV=2 - [BRAT1_HUMAN]	88.0629	1.71	1	1	1	1.4635	0.80662	0.928418	0.874559	0.914683	0.752498	0.868541	0.77764	0.816325	0.969397
Q15125	3-beta-hydroxysteroid-Delta(8),Delta(7)-isomerase OS=Homo sapiens GN=EBP PE=1 SV=3 - [EBP_HUMAN]	26.3358	9.57	1	2	2	0.895501	1.12618	1.10192	0.947368	1.13526	1.09972	1.13481	1.16164	1.20441	0.998166
Q9NSU2	Three-prime repair exonuclease 1 OS=Homo sapiens GN=TREX1 PE=1 SV=1 - [TREX1_HUMAN]	38.8981	11.38	1	3	3	1.0415	1.14835	1.06429	0.998656	0.888812	1.08688	1.06642	1.14997	0.998345	1.18663
F5GYI3	Ubiquitin-associated protein 1-like OS=Homo sapiens GN=UBAP1L PE=2 SV=1 - [UBA1L_HUMAN]	40.5666	1.84	1	1	1	1.18304	0.968416	0.91558	1.05231	0.980136	0.990719	1.13426	1.06069	1.06929	1.27044
Q9UMZ2	Synergin gamma OS=Homo sapiens GN=SYNRG PE=1 SV=2 - [SYNRG_HUMAN]	140.566	4.64	1	5	5	0.891288	0.982142	1.04823	0.997912	1.18678	0.969566	0.956693	0.880187	1.05317	0.865082
Q9NP72	Ras-related protein Rab-18 OS=Homo sapiens GN=RAB18 PE=1 SV=1 - [RAB18_HUMAN]	22.9626	33.5	1	6	6	1.08269	1.02235	0.933255	1.02785	1.02979	1.0527	1.1094	1.28077	1.00278	1.01279
Q9NYZ1	Golgi apparatus membrane protein TVP23 homolog B OS=Homo sapiens GN=TVP23B PE=1 SV=2 - [TV23B_HUMAN]	23.561	7.8	1	2	2	0.852176	1.41237	0.9146	1.03749	1.12088	1.16882	1.25003	1.3366	1.30846	1.00976
Q96GA7	Serine dehydratase-like OS=Homo sapiens GN=SDSL PE=1 SV=1 - [SDSL_HUMAN]	34.6521	12.77	1	4	4	1.01783	0.849294	0.971532	0.948556	1.38722	0.795404	0.825971	0.962219	0.956605	0.988252
Q9UN86	Ras GTPase-activating protein-binding protein 2 OS=Homo sapiens GN=G3BP2 PE=1 SV=2 - [G3BP2_HUMAN]	54.0878	9.54	1	4	4	0.965741	1.17154	1.06891	1.02871	0.834753	1.12538	1.21111	1.18932	0.988207	1.01684
Q9NRC6	Spectrin beta chain, non-erythrocytic 5 OS=Homo sapiens GN=SPTBN5 PE=1 SV=2 - [SPTN5_HUMAN]	416.493	0.19	1	1	1	1.27235	0.821471	0.932311	0.999036	1.04034	1.0805	0.904595	0.869997	0.717766	0.885687
Q9Y6K1	DNA (cytosine-5)-methyltransferase 3A OS=Homo sapiens GN=DNMT3A PE=1 SV=4 - [DNM3A_HUMAN]	101.793	2.08	1	1	1	0.79632	1.1352	0.896876	1.34903	1.05267	1.19126	0.806312	0.803181	0.941989	0.619901
O15357	Phosphatidylinositol 3,4,5-trisphosphate 5-phosphatase 2 OS=Homo sapiens GN=INPPL1 PE=1 SV=2 - [SHIP2_HUMAN]	138.513	12.24	2	14	12	1.06543	0.946374	1.09344	1.03895	0.830515	0.914048	0.967495	0.98522	0.853971	0.911516
Q93074	Mediator of RNA polymerase II transcription subunit 12 OS=Homo sapiens GN=MED12 PE=1 SV=4 - [MED12_HUMAN]	242.928	2.89	2	5	5	1.04321	0.956508	1.08519	0.972941	0.838674	0.941073	0.877987	0.840036	0.974481	0.948271
Q9HCK8	Chromodomain-helicase-DNA-binding protein 8 OS=Homo sapiens GN=CHD8 PE=1 SV=5 - [CHD8_HUMAN]	290.338	4.11	3	9	6	1.14333	0.883707	1.0136	0.969156	1.04523	0.910315	0.950047	0.936406	0.976202	0.99185
Q9NUW8	Tyrosyl-DNA phosphodiesterase 1 OS=Homo sapiens GN=TDP1 PE=1 SV=2 - [TYDP1_HUMAN]	68.3772	5.43	1	2	2	1.03346	1.00036	0.915447	1.03457	1.20502	0.88165	0.919375	0.936071	1.05127	1.03153
Q99996	A-kinase anchor protein 9 OS=Homo sapiens GN=AKAP9 PE=1 SV=3 - [AKAP9_HUMAN]	453.387	3.53	1	12	12	1.16899	0.894583	1.03072	1.00831	0.956646	0.936763	0.937588	0.916493	0.862424	1.05178
Q9NUJ1	Mycophenolic acid acyl-glucuronide esterase, mitochondrial OS=Homo sapiens GN=ABHD10 PE=1 SV=1 - [ABHDA_HUMAN]	33.9107	29.08	1	7	7	0.920906	1.10113	1.16219	0.990497	0.813861	1.18127	1.31137	1.2187	0.90733	0.993194
P62888	60S ribosomal protein L30 OS=Homo sapiens GN=RPL30 PE=1 SV=2 - [RL30_HUMAN]	12.7757	65.22	1	6	6	0.9186	1.19189	0.90153	0.996389	1.22693	1.17786	1.18426	1.04695	1.20509	1.09964
O00400	Acetyl-coenzyme A transporter 1 OS=Homo sapiens GN=SLC33A1 PE=1 SV=1 - [ACATN_HUMAN]	60.8698	5.65	1	3	3	0.93818	1.18756	1.14391	0.944126	0.98085	1.19471	1.14497	1.16305	1.04912	1.03679
Q68EM7	Rho GTPase-activating protein 17 OS=Homo sapiens GN=ARHGAP17 PE=1 SV=1 - [RHG17_HUMAN]	95.3773	5.68	1	5	5	1.04823	0.875486	1.17823	0.954153	0.848941	0.841388	0.954916	0.922921	0.886402	0.894528
Q9ULP9	TBC1 domain family member 24 OS=Homo sapiens GN=TBC1D24 PE=1 SV=2 - [TBC24_HUMAN]	62.8789	6.62	1	3	3	1.09478	0.841846	0.985252	1.04727	1.09197	1.0196	0.820685	0.818594	0.979762	1.00562
Q13422	DNA-binding protein Ikaros OS=Homo sapiens GN=IKZF1 PE=1 SV=1 - [IKZF1_HUMAN]	57.4914	6.74	2	4	4	1.08104	0.939697	1.10228	0.860403	1.21343	0.834363	0.81111	0.7871	1.19788	0.93949
Q96SB8	Structural maintenance of chromosomes protein 6 OS=Homo sapiens GN=SMC6 PE=1 SV=2 - [SMC6_HUMAN]	126.246	10.17	1	10	10	1.08168	1.01316	0.87592	1.01931	1.25548	0.983593	0.93278	0.878163	1.03869	0.982262
O95149	Snurportin-1 OS=Homo sapiens GN=SNUPN PE=1 SV=1 - [SPN1_HUMAN]	41.1162	5	1	2	2	1.1805	0.906754	0.765469	1.16998	1.14271	0.890708	0.840393	0.832563	0.866137	1.10856
P15954	Cytochrome c oxidase subunit 7C, mitochondrial OS=Homo sapiens GN=COX7C PE=1 SV=1 - [COX7C_HUMAN]	7.24082	28.57	1	2	2	0.957723	0.976367	1.25481	0.976068	0.793222	0.945134	1.72796	1.37198	0.777419	1.3048
O00189	AP-4 complex subunit mu-1 OS=Homo sapiens GN=AP4M1 PE=1 SV=2 - [AP4M1_HUMAN]	49.9459	5.74	1	3	3	1.0902	1.03951	0.917935	0.988625	1.20733	1.00326	0.948698	0.900675	0.970144	1.06364
P51811	Membrane transport protein XK OS=Homo sapiens GN=XK PE=1 SV=5 - [XK_HUMAN]	50.8686	5.41	1	2	2	0.973365	1.19336	0.927371	0.975937	1.24526	1.22711	1.10668	1.13683	1.33255	1.03907
Q9Y4K3	TNF receptor-associated factor 6 OS=Homo sapiens GN=TRAF6 PE=1 SV=1 - [TRAF6_HUMAN]	59.5337	6.7	1	3	3	0.947825	1.0103	0.924016	1.07897	1.28849	0.975789	0.843601	0.920726	0.991264	1.04629
Q06136	3-ketodihydrosphingosine reductase OS=Homo sapiens GN=KDSR PE=1 SV=1 - [KDSR_HUMAN]	36.1636	8.13	1	2	2	0.99934	1.26612	1.02305	1.07497	0.871006	1.12469	1.35678	1.22228	1.03933	1.05002
Q6UB99	Ankyrin repeat domain-containing protein 11 OS=Homo sapiens GN=ANKRD11 PE=1 SV=3 - [ANR11_HUMAN]	297.731	0.49	1	1	1	0.910117	0.81848	1.20257	1.0295	1.08548	0.824255	0.633634	0.915751	1.0718	0.964284
O75438	NADH dehydrogenase [ubiquinone] 1 beta subcomplex subunit 1 OS=Homo sapiens GN=NDUFB1 PE=1 SV=1 - [NDUB1_HUMAN]	6.95664	32.76	1	2	2	0.901299	1.67272	1.05573	0.904525	0.756582	1.13233	1.56883	1.45092	0.981198	1.39312
O14735	CDP-diacylglycerol--inositol 3-phosphatidyltransferase OS=Homo sapiens GN=CDIPT PE=1 SV=1 - [CDIPT_HUMAN]	23.5231	13.15	1	3	3	0.919193	1.18339	1.15966	0.899585	0.902303	1.15569	1.2331	1.2311	1.04176	0.94804
Q8NCN5	Pyruvate dehydrogenase phosphatase regulatory subunit, mitochondrial OS=Homo sapiens GN=PDPR PE=1 SV=2 - [PDPR_HUMAN]	99.3006	10.35	1	10	10	1.14729	0.980122	1.07247	0.973539	0.824103	1.04538	1.19346	1.12602	0.923501	1.17786
Q15404	Ras suppressor protein 1 OS=Homo sapiens GN=RSU1 PE=1 SV=3 - [RSU1_HUMAN]	31.5207	26.35	1	8	8	0.74128	1.09483	1.14038	0.968778	1.22354	1.34399	1.1461	1.23809	1.25375	0.90411
Q9UNL2	Translocon-associated protein subunit gamma OS=Homo sapiens GN=SSR3 PE=1 SV=1 - [SSRG_HUMAN]	21.0672	11.35	1	2	2	0.963608	1.26363	0.99542	0.963881	1.00508	1.18292	1.22413	1.40669	1.18831	0.858572
Q5Y7A7	HLA class II histocompatibility antigen, DRB1-13 beta chain OS=Homo sapiens GN=HLA-DRB1 PE=1 SV=1 - [2B1D_HUMAN]	29.989	32.33	2	9	2	0.957923	0.914856	1.1804	0.728723	0.483287	0.959211	1.01896	0.285598	0.346661	0.397162
Q9UBM7	7-dehydrocholesterol reductase OS=Homo sapiens GN=DHCR7 PE=1 SV=1 - [DHCR7_HUMAN]	54.4538	7.37	1	4	4	1.12928	1.04165	0.901444	0.933453	1.11356	0.984255	1.20248	1.1094	1.14371	1.05604
Q9UNH7	Sorting nexin-6 OS=Homo sapiens GN=SNX6 PE=1 SV=1 - [SNX6_HUMAN]	46.6198	30.54	1	13	12	0.911109	0.859284	1.33896	0.912657	0.923912	0.903738	0.908416	0.842432	0.845578	0.879634
O43678	NADH dehydrogenase [ubiquinone] 1 alpha subcomplex subunit 2 OS=Homo sapiens GN=NDUFA2 PE=1 SV=3 - [NDUA2_HUMAN]	10.9148	56.57	1	5	5	0.941969	1.1681	1.02112	0.999981	1.00305	1.00128	1.15717	1.04285	1.08766	1.15278
A6NDU8	UPF0600 protein C5orf51 OS=Homo sapiens GN=C5orf51 PE=1 SV=1 - [CE051_HUMAN]	33.5986	2.38	1	1	1	1.03285	0.919772	1.0222	1.05356	1.26578	1.02109	0.999045	0.840206	1.00566	1.0097
P09884	DNA polymerase alpha catalytic subunit OS=Homo sapiens GN=POLA1 PE=1 SV=2 - [DPOLA_HUMAN]	165.807	9.64	1	11	11	1.07204	0.87869	0.882678	1.02714	1.35291	0.917281	0.893946	0.928034	0.99247	0.923488
Q96IJ6	Mannose-1-phosphate guanyltransferase alpha OS=Homo sapiens GN=GMPPA PE=1 SV=1 - [GMPPA_HUMAN]	46.2621	17.14	1	6	6	1.02012	0.901393	1.03606	1.07405	1.04727	0.956666	0.956326	0.967531	0.98483	1.01247
O75131	Copine-3 OS=Homo sapiens GN=CPNE3 PE=1 SV=1 - [CPNE3_HUMAN]	60.0921	16.39	1	9	9	1.19513	0.974769	1.04291	0.987068	0.798635	1.30687	1.13344	1.10487	0.966152	1.03122
Q9NYV4	Cyclin-dependent kinase 12 OS=Homo sapiens GN=CDK12 PE=1 SV=2 - [CDK12_HUMAN]	164.054	4.09	11	5	3	0.881588	0.954762	1.00106	0.97258	1.34397	0.838194	0.881911	0.920194	1.04537	0.912098
Q9BVC6	Transmembrane protein 109 OS=Homo sapiens GN=TMEM109 PE=1 SV=1 - [TM109_HUMAN]	26.1936	12.35	1	3	3	0.891293	1.33377	1.03823	0.900519	0.975836	1.16838	1.12424	1.27376	1.20333	0.973
Q9Y6D9	Mitotic spindle assembly checkpoint protein MAD1 OS=Homo sapiens GN=MAD1L1 PE=1 SV=2 - [MD1L1_HUMAN]	83.0156	22.84	1	15	15	1.02125	1.0768	0.994751	0.949779	1.10738	0.973859	0.930664	1.01075	1.07537	0.888028
Q9H0B6	Kinesin light chain 2 OS=Homo sapiens GN=KLC2 PE=1 SV=1 - [KLC2_HUMAN]	68.8923	5.47	1	3	1	1.00617	1.0593	1.19713	0.911207	0.826546	0.826872	0.823314	1.02353	0.958968	0.898359
Q9Y2K7	Lysine-specific demethylase 2A OS=Homo sapiens GN=KDM2A PE=1 SV=3 - [KDM2A_HUMAN]	132.708	3.18	1	3	3	1.1341	0.940431	0.975707	0.985328	1.19449	0.954759	0.98426	1.01798	0.903659	1.02472
Q9H7Z7	Prostaglandin E synthase 2 OS=Homo sapiens GN=PTGES2 PE=1 SV=1 - [PGES2_HUMAN]	41.9167	17.77	1	7	7	0.993823	1.06125	1.08676	0.93564	0.9975	1.04903	1.09863	1.18638	1.01046	1.00292
Q9H254	Spectrin beta chain, non-erythrocytic 4 OS=Homo sapiens GN=SPTBN4 PE=1 SV=2 - [SPTN4_HUMAN]	288.808	1.01	1	3	1	0.6666	0.944523	1.52345	0.859539	0.978637	0.828676	0.905837	0.91656	0.698656	0.661582
P03952	Plasma kallikrein OS=Homo sapiens GN=KLKB1 PE=1 SV=1 - [KLKB1_HUMAN]	71.3228	1.25	1	1	1	1.46499	1.18496	0.851108	0.773056	0.800013	1.05723	1.43802	1.20388	1.04088	1.30892
Q86U38	Nucleolar protein 9 OS=Homo sapiens GN=NOP9 PE=1 SV=1 - [NOP9_HUMAN]	69.3945	8.33	1	5	5	1.16597	0.896536	0.835827	1.15338	1.12062	0.906619	0.818203	0.853583	1.0226	1.04635
Q13464	Rho-associated protein kinase 1 OS=Homo sapiens GN=ROCK1 PE=1 SV=1 - [ROCK1_HUMAN]	158.076	20.75	1	26	23	0.934409	0.913703	1.20138	1.01171	0.876801	0.909522	0.892825	0.900733	0.989246	0.855346
P27824	Calnexin OS=Homo sapiens GN=CANX PE=1 SV=2 - [CALX_HUMAN]	67.5259	27.7	1	15	15	0.87708	1.24948	1.12465	0.898353	0.936022	1.12762	1.18175	1.34767	1.04364	0.98861
Q8TCT8	Signal peptide peptidase-like 2A OS=Homo sapiens GN=SPPL2A PE=1 SV=2 - [SPP2A_HUMAN]	58.1043	8.27	1	3	3	0.760097	1.20299	1.16186	0.997077	0.904892	1.07424	1.1504	1.39698	1.28284	0.881526
P04062	Glucosylceramidase OS=Homo sapiens GN=GBA PE=1 SV=3 - [GLCM_HUMAN]	59.6782	14.74	1	7	7	0.997637	0.879767	1.29648	0.921051	0.827985	1.08781	1.17063	1.2659	1.00592	1.00247
Q7L2E3	Putative ATP-dependent RNA helicase DHX30 OS=Homo sapiens GN=DHX30 PE=1 SV=1 - [DHX30_HUMAN]	133.855	13.32	1	15	15	1.12191	0.919548	0.940288	1.0754	1.08723	0.936866	0.918695	0.973592	0.963304	1.05394
Q9Y624	Junctional adhesion molecule A OS=Homo sapiens GN=F11R PE=1 SV=1 - [JAM1_HUMAN]	32.5625	32.44	1	8	8	0.940933	1.26469	1.09041	0.856167	0.95641	1.12968	1.30142	1.1847	1.13074	0.941388
Q5W0Z9	Probable palmitoyltransferase ZDHHC20 OS=Homo sapiens GN=ZDHHC20 PE=1 SV=1 - [ZDH20_HUMAN]	42.2499	4.93	1	2	1	1.07438	1.33951	0.92101	0.856493	1.06114	1.17411	1.14798	1.4367	1.17435	1.00346
O75167	Phosphatase and actin regulator 2 OS=Homo sapiens GN=PHACTR2 PE=1 SV=2 - [PHAR2_HUMAN]	69.6577	3	1	2	2	0.703154	1.04922	1.26052	1.01748	1.01471	0.858776	0.905516	0.939835	0.970081	0.768538
O76009	Keratin, type I cuticular Ha3-I OS=Homo sapiens GN=KRT33A PE=2 SV=2 - [KT33A_HUMAN]	45.9114	14.11	3	6	2	0.944505	0.649609	0.747452	2.02147	0.702962	0.603039	0.664147	0.557712	0.614426	0.952338
O96028	Histone-lysine N-methyltransferase NSD2 OS=Homo sapiens GN=NSD2 PE=1 SV=1 - [NSD2_HUMAN]	152.16	6.81	1	7	7	1.26945	0.835305	0.831358	1.09125	1.09902	0.896955	0.785112	0.816678	1.04782	0.96869
O75030	Microphthalmia-associated transcription factor OS=Homo sapiens GN=MITF PE=1 SV=2 - [MITF_HUMAN]	58.7583	6.65	2	4	2	0.996569	0.815388	1.22834	1.03392	0.697365	0.860894	0.820175	0.86542	0.805075	0.840155
Q96I24	Far upstream element-binding protein 3 OS=Homo sapiens GN=FUBP3 PE=1 SV=2 - [FUBP3_HUMAN]	61.6022	44.58	1	21	18	1.06557	1.02147	0.935211	0.990734	1.07112	0.975553	0.942249	0.960596	1.04839	0.961657
O15550	Lysine-specific demethylase 6A OS=Homo sapiens GN=KDM6A PE=1 SV=2 - [KDM6A_HUMAN]	154.079	2.5	2	3	3	1.28275	0.805329	0.900711	1.18775	0.92074	0.969749	0.867607	0.926075	0.752255	0.95675
Q4ZIN3	Membralin OS=Homo sapiens GN=TMEM259 PE=1 SV=1 - [MBRL_HUMAN]	67.845	1.61	1	1	1	1.01572	1.17991	0.890717	1.0548	1.09461	1.44429	1.13954	1.15509	0.938601	1.14564
Q15022	Polycomb protein SUZ12 OS=Homo sapiens GN=SUZ12 PE=1 SV=3 - [SUZ12_HUMAN]	83.0026	6.22	1	4	4	1.04859	0.987966	0.973052	1.04675	1.13711	0.979705	0.861345	0.944458	1.13551	0.935706
O95977	Sphingosine 1-phosphate receptor 4 OS=Homo sapiens GN=S1PR4 PE=1 SV=1 - [S1PR4_HUMAN]	41.596	5.21	1	2	2	1.11861	0.940376	1.03186	1.08706	0.777503	1.01467	1.16496	1.13284	0.959661	1.14359
Q9Y5A9	YTH domain-containing family protein 2 OS=Homo sapiens GN=YTHDF2 PE=1 SV=2 - [YTHD2_HUMAN]	62.2957	5.7	1	4	1	0.969201	0.944824	1.12204	1.05109	0.962289	0.941985	1.01937	0.923082	0.85907	1.02131
P52597	Heterogeneous nuclear ribonucleoprotein F OS=Homo sapiens GN=HNRNPF PE=1 SV=3 - [HNRPF_HUMAN]	45.6429	33.98	1	11	9	1.23928	0.965084	0.900642	1.01118	0.970536	0.92602	0.910426	0.948947	0.864926	1.03284
Q3B726	DNA-directed RNA polymerase I subunit RPA43 OS=Homo sapiens GN=TWISTNB PE=1 SV=1 - [RPA43_HUMAN]	37.4088	5.03	1	1	1	1.05614	0.702866	1.27572	0.902107	0.806921	0.824452	0.650105	0.763407	0.948058	0.858499
Q8NFU3	Thiosulfate sulfurtransferase/rhodanese-like domain-containing protein 1 OS=Homo sapiens GN=TSTD1 PE=1 SV=3 - [TSTD1_HUMAN]	12.5224	7.83	1	1	1	0.90301	1.00028	1.20495	0.959681	0.993916	0.899526	0.977958	0.923884	0.93398	0.990018
Q9UK99	F-box only protein 3 OS=Homo sapiens GN=FBXO3 PE=1 SV=3 - [FBX3_HUMAN]	54.5254	8.28	1	2	2	1.09171	0.946291	0.964144	1.11946	0.937904	0.946455	0.918088	0.939684	0.904074	1.05653
Q9P0J0	NADH dehydrogenase [ubiquinone] 1 alpha subcomplex subunit 13 OS=Homo sapiens GN=NDUFA13 PE=1 SV=3 - [NDUAD_HUMAN]	16.6876	31.25	1	4	4	0.933842	1.40139	1.00973	0.933963	0.855186	1.10401	1.30233	1.2703	1.02662	1.11807
Q6ZP29	Lysosomal amino acid transporter 1 homolog OS=Homo sapiens GN=PQLC2 PE=1 SV=1 - [LAAT1_HUMAN]	31.9267	4.47	1	1	1	0.867125	1.16333	1.091	1.09043	0.962765	0.985925	0.989447	0.881019	1.06704	0.826781
Q10589	Bone marrow stromal antigen 2 OS=Homo sapiens GN=BST2 PE=1 SV=1 - [BST2_HUMAN]	19.7563	13.89	1	3	3	0.902981	1.13731	1.14464	1.02875	0.953123	1.07911	1.19643	1.24039	0.946129	1.14474
Q9NWV4	UPF0587 protein C1orf123 OS=Homo sapiens GN=C1orf123 PE=1 SV=1 - [CA123_HUMAN]	18.0368	30.63	1	4	4	0.862734	0.866372	1.20372	1.042	1.08787	1.00179	0.846182	0.867464	0.949463	0.949242
Q96JB5	CDK5 regulatory subunit-associated protein 3 OS=Homo sapiens GN=CDK5RAP3 PE=1 SV=2 - [CK5P3_HUMAN]	56.885	16.4	1	8	8	0.972866	1.04735	1.08941	1.01203	0.931226	1.07871	1.13119	1.13978	0.896557	1.14703
Q9UKZ1	CCR4-NOT transcription complex subunit 11 OS=Homo sapiens GN=CNOT11 PE=1 SV=1 - [CNO11_HUMAN]	55.1803	5.49	1	3	3	1.11517	0.969318	0.976079	1.02156	1.04867	1.03317	0.89948	0.902353	0.997413	1.04289
P51649	Succinate-semialdehyde dehydrogenase, mitochondrial OS=Homo sapiens GN=ALDH5A1 PE=1 SV=2 - [SSDH_HUMAN]	57.1783	12.52	1	7	7	1.31764	1.02532	0.714545	1.04202	1.15629	1.23926	1.06212	1.11291	1.20987	1.30592
Q9BW92	Threonine--tRNA ligase, mitochondrial OS=Homo sapiens GN=TARS2 PE=1 SV=1 - [SYTM_HUMAN]	80.9854	12.53	1	9	9	1.00879	0.823791	1.06914	1.14516	0.93937	0.909578	0.912607	0.808724	0.782115	1.0916
Q9UNN5	FAS-associated factor 1 OS=Homo sapiens GN=FAF1 PE=1 SV=2 - [FAF1_HUMAN]	73.9076	9.38	1	6	6	0.917905	0.950233	1.05873	1.04947	1.17445	1.04255	0.927743	0.835245	1.04315	0.928158
P24390	ER lumen protein-retaining receptor 1 OS=Homo sapiens GN=KDELR1 PE=1 SV=1 - [ERD21_HUMAN]	24.526	3.77	2	1	1	0.852557	1.02393	1.31209	0.918909	0.837457	1.00056	1.42019	1.14564	0.971541	1.14104
Q9Y3D8	Adenylate kinase isoenzyme 6 OS=Homo sapiens GN=AK6 PE=1 SV=1 - [KAD6_HUMAN]	20.0489	5.23	1	1	1	1.44006	0.960745	0.758445	1.08617	0.783326	1.10009	1.28262	1.18177	0.913349	1.59032
Q8N3X1	Formin-binding protein 4 OS=Homo sapiens GN=FNBP4 PE=1 SV=3 - [FNBP4_HUMAN]	110.198	6.39	1	6	6	0.919388	1.23568	1.03408	0.9719	1.08902	0.988095	0.911303	1.05016	1.05613	0.774653
Q9H0N5	Pterin-4-alpha-carbinolamine dehydratase 2 OS=Homo sapiens GN=PCBD2 PE=1 SV=4 - [PHS2_HUMAN]	14.3564	11.54	1	2	1	0.853135	1.13416	1.10253	0.917155	1.21427	1.1056	1.25636	1.23616	1.05648	1.06623
Q6ZUM4	Rho GTPase-activating protein 27 OS=Homo sapiens GN=ARHGAP27 PE=1 SV=3 - [RHG27_HUMAN]	98.3351	1.91	1	1	1	0.929874	0.86584	1.53043	0.867532	0.544155	0.838028	0.699018	0.734958	0.710622	0.747635
O00264	Membrane-associated progesterone receptor component 1 OS=Homo sapiens GN=PGRMC1 PE=1 SV=3 - [PGRC1_HUMAN]	21.6578	15.38	1	3	3	0.960517	1.0993	1.0602	0.919503	1.00889	1.09202	1.13052	1.4047	0.949307	1.00183
Q9UKS6	Protein kinase C and casein kinase substrate in neurons protein 3 OS=Homo sapiens GN=PACSIN3 PE=1 SV=2 - [PACN3_HUMAN]	48.4568	6.37	1	2	2	0.761247	0.884132	1.38549	1.11226	0.721321	0.810788	0.934353	0.824756	0.760815	0.738781
P10145	Interleukin-8 OS=Homo sapiens GN=CXCL8 PE=1 SV=1 - [IL8_HUMAN]	11.0909	23.23	1	2	2	0.770003	1.48554	1.39641	0.777233	0.531404	1.55367	1.59201	1.43155	0.817717	1.0639
Q8NBJ5	Procollagen galactosyltransferase 1 OS=Homo sapiens GN=COLGALT1 PE=1 SV=1 - [GT251_HUMAN]	71.5905	17.85	2	12	12	0.928914	1.13155	1.12155	0.988554	0.921777	1.05972	1.19778	1.22825	1.04324	0.974762
O60547	GDP-mannose 4,6 dehydratase OS=Homo sapiens GN=GMDS PE=1 SV=1 - [GMDS_HUMAN]	41.9233	15.32	1	5	5	0.94492	1.15363	1.1344	0.956552	0.813	0.936196	0.917051	0.870978	0.817353	1.01535
O75179	Ankyrin repeat domain-containing protein 17 OS=Homo sapiens GN=ANKRD17 PE=1 SV=3 - [ANR17_HUMAN]	274.088	3.27	1	8	3	1.07565	0.941881	0.952576	1.01028	1.04706	0.863718	0.852008	0.947159	1.12609	0.886952
P48553	Trafficking protein particle complex subunit 10 OS=Homo sapiens GN=TRAPPC10 PE=1 SV=2 - [TPC10_HUMAN]	142.098	3.18	1	4	4	1.10514	0.880337	0.987249	1.14363	0.963801	0.86097	0.996109	0.913371	0.883746	1.05357
Q96T23	Remodeling and spacing factor 1 OS=Homo sapiens GN=RSF1 PE=1 SV=2 - [RSF1_HUMAN]	163.72	0.62	1	1	1	0.941648	0.862575	1.12101	0.953277	1.28136	0.834082	0.88666	0.846995	1.03884	1.01666
Q8TD22	Sideroflexin-5 OS=Homo sapiens GN=SFXN5 PE=1 SV=1 - [SFXN5_HUMAN]	37.1007	2.94	1	1	1	0.837935	1.15991	1.1417	1.01129	0.959598	1.18937	1.28625	1.12429	1.01601	0.993872
P19784	Casein kinase II subunit alpha' OS=Homo sapiens GN=CSNK2A2 PE=1 SV=1 - [CSK22_HUMAN]	41.1871	20	1	5	5	0.985462	1.0526	1.00437	0.996096	1.1313	1.03341	0.941313	0.959709	1.02338	1.01101
Q09161	Nuclear cap-binding protein subunit 1 OS=Homo sapiens GN=NCBP1 PE=1 SV=1 - [NCBP1_HUMAN]	91.7805	21.39	1	14	14	1.07661	0.926034	0.921945	1.09269	1.14598	1.00491	0.905834	0.923528	0.923469	1.06525
P42765	3-ketoacyl-CoA thiolase, mitochondrial OS=Homo sapiens GN=ACAA2 PE=1 SV=2 - [THIM_HUMAN]	41.8976	41.06	1	11	11	1.00171	0.957324	1.25252	0.914122	0.79265	1.02697	1.18409	1.20743	1.05049	0.989629
P49756	RNA-binding protein 25 OS=Homo sapiens GN=RBM25 PE=1 SV=3 - [RBM25_HUMAN]	100.124	16.13	1	13	13	0.959757	1.20394	0.951487	0.947417	1.15443	0.975424	0.912996	0.922413	1.10696	0.871745
Q14257	Reticulocalbin-2 OS=Homo sapiens GN=RCN2 PE=1 SV=1 - [RCN2_HUMAN]	36.8536	23.03	1	6	6	0.80552	1.02971	1.1054	1.05404	1.11665	1.05685	1.12797	1.22995	1.05155	1.05368
Q5TZA2	Rootletin OS=Homo sapiens GN=CROCC PE=1 SV=1 - [CROCC_HUMAN]	228.388	0.79	1	2	1	0.868721	1.00832	1.29833	0.948969	0.862052	0.84053	0.930074	0.857218	0.978325	0.861766
Q9NWU2	Glucose-induced degradation protein 8 homolog OS=Homo sapiens GN=GID8 PE=1 SV=1 - [GID8_HUMAN]	26.7317	23.25	1	4	4	0.975691	1.17243	0.916567	1.01407	1.21755	1.22111	1.1601	1.1654	1.13526	1.02395
Q9HCG8	Pre-mRNA-splicing factor CWC22 homolog OS=Homo sapiens GN=CWC22 PE=1 SV=3 - [CWC22_HUMAN]	105.402	8.48	1	7	7	1.12803	1.06178	0.820497	1.06049	0.9572	0.873695	0.869957	0.845601	1.01718	1.01648
Q9H2V7	Protein spinster homolog 1 OS=Homo sapiens GN=SPNS1 PE=1 SV=1 - [SPNS1_HUMAN]	56.5937	2.65	1	1	1	1.01266	1.20953	0.954187	1.00044	1.06822	1.1048	1.13312	1.15938	1.03111	1.11855
P26368	Splicing factor U2AF 65 kDa subunit OS=Homo sapiens GN=U2AF2 PE=1 SV=4 - [U2AF2_HUMAN]	53.4672	21.89	1	8	8	1.03672	1.03769	0.959893	0.974579	1.3332	0.976063	0.94833	0.950857	1.10648	0.884864
P61020	Ras-related protein Rab-5B OS=Homo sapiens GN=RAB5B PE=1 SV=1 - [RAB5B_HUMAN]	23.6919	41.4	1	7	4	1.00945	1.18756	0.996155	0.913096	1.0682	1.07622	1.14211	1.09876	1.19612	1.00398
Q8TBF5	Phosphatidylinositol-glycan biosynthesis class X protein OS=Homo sapiens GN=PIGX PE=2 SV=3 - [PIGX_HUMAN]	28.7697	3.49	1	1	1	1.06537	1.21768	0.936532	0.961079	1.01302	1.15848	1.06212	1.19964	1.10903	1.02643
Q9NXC5	WD repeat-containing protein mio OS=Homo sapiens GN=MIOS PE=1 SV=2 - [MIO_HUMAN]	98.5209	7.66	1	5	5	1.1212	1.00325	0.969578	1.05696	0.910822	1.00278	0.886135	0.984185	0.915724	1.00551
Q6ZVX7	F-box only protein 50 OS=Homo sapiens GN=NCCRP1 PE=1 SV=1 - [FBX50_HUMAN]	30.8279	3.64	1	1	1	0.769701	0.99502	1.36237	1.0256	0.795239	1.36038	0.765984	0.716101	2.26124	1.77391
Q9HCY8	Protein S100-A14 OS=Homo sapiens GN=S100A14 PE=1 SV=1 - [S10AE_HUMAN]	11.6548	14.42	1	1	1	0.851605	0.949168	1.32436	1.04494	0.745583	1.42724	0.689895	0.669033	2.05144	2.06915
Q969R5	Lethal(3)malignant brain tumor-like protein 2 OS=Homo sapiens GN=L3MBTL2 PE=1 SV=1 - [LMBL2_HUMAN]	79.0595	2.55	1	2	1	1.28175	0.874165	0.84465	1.19773	0.815396	1.0275	1.27655	1.09549	0.985711	1.39746
O96005	Cleft lip and palate transmembrane protein 1 OS=Homo sapiens GN=CLPTM1 PE=1 SV=1 - [CLPT1_HUMAN]	76.0485	17.04	1	8	8	0.965393	1.09967	1.1063	0.987259	0.941918	1.01086	1.0917	1.20446	1.08333	1.01308
P09467	Fructose-1,6-bisphosphatase 1 OS=Homo sapiens GN=FBP1 PE=1 SV=5 - [F16P1_HUMAN]	36.8188	24.26	1	7	6	0.800931	1.14241	0.979338	1.45899	0.641282	1.19222	1.67125	1.71947	0.959041	0.868208
Q8N1G0	Zinc finger protein 687 OS=Homo sapiens GN=ZNF687 PE=1 SV=1 - [ZN687_HUMAN]	129.446	3.96	1	4	4	1.02328	1.04986	1.0208	0.984692	1.03861	0.985493	0.868881	1.0276	1.08357	0.89895
Q96S66	Chloride channel CLIC-like protein 1 OS=Homo sapiens GN=CLCC1 PE=1 SV=1 - [CLCC1_HUMAN]	61.9831	19.06	1	7	7	0.827483	1.13958	1.17122	0.921532	0.924736	1.06225	1.10104	1.2036	1.12067	0.969907
Q15907	Ras-related protein Rab-11B OS=Homo sapiens GN=RAB11B PE=1 SV=4 - [RB11B_HUMAN]	24.4735	47.71	3	11	11	0.841619	1.10848	1.15973	0.923414	1.05249	1.12281	1.22556	1.30669	1.04218	0.930827
P04424	Argininosuccinate lyase OS=Homo sapiens GN=ASL PE=1 SV=4 - [ARLY_HUMAN]	51.6253	6.03	1	3	3	0.917989	0.930347	1.10281	1.03439	1.12638	1.05123	0.988662	1.00804	0.865986	0.823827
P42330	Aldo-keto reductase family 1 member C3 OS=Homo sapiens GN=AKR1C3 PE=1 SV=4 - [AK1C3_HUMAN]	36.8298	33.13	3	10	2	1.19657	1.07132	0.777045	1.16801	0.830997	1.26304	1.09583	1.14114	1.20444	0.957349
Q8TB61	Adenosine 3'-phospho 5'-phosphosulfate transporter 1 OS=Homo sapiens GN=SLC35B2 PE=1 SV=1 - [S35B2_HUMAN]	47.4836	5.09	1	2	2	0.916735	1.03501	1.15385	0.967098	0.787891	0.946351	1.12901	1.31721	0.912189	1.13872
Q9NZ32	Actin-related protein 10 OS=Homo sapiens GN=ACTR10 PE=1 SV=1 - [ARP10_HUMAN]	46.2773	10.31	1	4	4	1.01311	0.849532	1.1431	0.979225	1.11958	0.884536	0.969163	1.01661	0.946154	0.93945
Q6Y7W6	PERQ amino acid-rich with GYF domain-containing protein 2 OS=Homo sapiens GN=GIGYF2 PE=1 SV=1 - [PERQ2_HUMAN]	149.978	16.63	1	19	19	0.921659	0.913113	1.09167	0.95533	1.28659	0.93247	0.867695	0.958659	1.04263	0.896637
Q96EB6	NAD-dependent protein deacetylase sirtuin-1 OS=Homo sapiens GN=SIRT1 PE=1 SV=2 - [SIR1_HUMAN]	81.63	11.78	1	6	6	1.09719	1.10785	0.941205	0.932828	1.1175	1.02565	0.879356	0.892653	1.14716	0.794362
Q9Y2G8	DnaJ homolog subfamily C member 16 OS=Homo sapiens GN=DNAJC16 PE=2 SV=3 - [DJC16_HUMAN]	90.5345	3.45	1	2	2	1.16008	1.08561	0.901017	1.03869	0.923835	1.04603	1.09551	1.10132	1.04027	1.1477
Q00610	Clathrin heavy chain 1 OS=Homo sapiens GN=CLTC PE=1 SV=5 - [CLH1_HUMAN]	191.493	36.78	2	51	51	1.04309	1.0535	0.978517	0.996101	1.04555	1.05014	1.06718	1.05374	1.05468	1.00427
Q9Y4D8	Probable E3 ubiquitin-protein ligase HECTD4 OS=Homo sapiens GN=HECTD4 PE=1 SV=5 - [HECD4_HUMAN]	439.065	6.11	1	21	21	1.06792	1.13043	0.850289	1.01881	1.172	0.980171	0.952428	0.911224	1.03316	0.998833
Q92945	Far upstream element-binding protein 2 OS=Homo sapiens GN=KHSRP PE=1 SV=4 - [FUBP2_HUMAN]	73.07	46.55	1	26	24	0.923274	0.912326	1.09612	0.978536	1.24027	0.959431	0.797655	0.898398	1.15289	0.788092
Q13555	Calcium/calmodulin-dependent protein kinase type II subunit gamma OS=Homo sapiens GN=CAMK2G PE=1 SV=3 - [KCC2G_HUMAN]	62.5697	14.52	3	7	4	1.00926	0.898866	1.22144	0.958252	0.861069	0.865328	0.949121	0.921857	0.788079	0.98529
Q99932	Sperm-associated antigen 8 OS=Homo sapiens GN=SPAG8 PE=1 SV=2 - [SPAG8_HUMAN]	44.7902	1.64	1	1	1	0.493597	1.38348	0.53181	1.10753	2.49921	0.759874	0.637483	0.652608	1.16922	0.450995
P51970	NADH dehydrogenase [ubiquinone] 1 alpha subcomplex subunit 8 OS=Homo sapiens GN=NDUFA8 PE=1 SV=3 - [NDUA8_HUMAN]	20.0921	4.65	1	1	1	0.86502	1.17595	1.15461	0.986094	0.812763	1.0163	1.46443	1.13884	0.95283	1.12236
Q9UET6	Putative tRNA (cytidine(32)/guanosine(34)-2'-O)-methyltransferase OS=Homo sapiens GN=FTSJ1 PE=1 SV=2 - [TRM7_HUMAN]	36.0561	3.95	1	1	1	1.01567	1.02541	1.09829	0.940415	1.01719	0.915743	1.01149	0.969605	0.977436	1.02928
Q9H9B1	Histone-lysine N-methyltransferase EHMT1 OS=Homo sapiens GN=EHMT1 PE=1 SV=4 - [EHMT1_HUMAN]	141.377	6.86	1	5	5	1.26303	0.861886	0.948226	0.970313	1.10746	0.896711	0.866094	0.863038	1.02852	1.01467
P53667	LIM domain kinase 1 OS=Homo sapiens GN=LIMK1 PE=1 SV=3 - [LIMK1_HUMAN]	72.538	1.55	1	1	1	0.883073	0.888763	0.894295	0.842758	2.04743	0.798036	0.838221	0.816181	0.828412	0.849062
P07919	Cytochrome b-c1 complex subunit 6, mitochondrial OS=Homo sapiens GN=UQCRH PE=1 SV=2 - [QCR6_HUMAN]	10.7319	60.44	2	5	5	0.897687	1.23772	1.11808	0.968965	0.916409	0.993001	1.76826	1.51627	0.911062	1.04492
P15880	40S ribosomal protein S2 OS=Homo sapiens GN=RPS2 PE=1 SV=2 - [RS2_HUMAN]	31.3046	36.52	1	12	12	1.17818	1.06414	0.812193	1.07346	1.03815	1.13681	1.20052	1.06924	1.05557	1.10261
O15523	ATP-dependent RNA helicase DDX3Y OS=Homo sapiens GN=DDX3Y PE=1 SV=2 - [DDX3Y_HUMAN]	73.1081	35.3	2	20	4	0.486151	0.774753	0.728188	0.629724	3.64991	0.561743	3.54918	0.575303	4.50972	3.19593
Q9NQW7	Xaa-Pro aminopeptidase 1 OS=Homo sapiens GN=XPNPEP1 PE=1 SV=3 - [XPP1_HUMAN]	69.8732	26.16	1	15	14	0.917967	0.83415	1.08382	1.1179	1.11931	0.990521	0.913687	0.89604	0.977705	0.922601
Q86Y39	NADH dehydrogenase [ubiquinone] 1 alpha subcomplex subunit 11 OS=Homo sapiens GN=NDUFA11 PE=1 SV=3 - [NDUAB_HUMAN]	14.8425	33.33	1	3	3	0.874493	1.21412	1.13358	0.979166	0.911914	1.0692	1.41705	1.15717	0.893807	1.23544
Q8ND24	RING finger protein 214 OS=Homo sapiens GN=RNF214 PE=1 SV=2 - [RN214_HUMAN]	77.6187	4.69	1	3	3	0.865833	1.06742	1.03832	0.963262	1.35649	0.971392	0.85201	0.993447	1.05788	0.862308
Q9Y6M9	NADH dehydrogenase [ubiquinone] 1 beta subcomplex subunit 9 OS=Homo sapiens GN=NDUFB9 PE=1 SV=3 - [NDUB9_HUMAN]	21.8168	31.84	1	4	4	0.907623	1.42272	1.02129	0.990786	0.82227	0.994732	1.34069	1.35861	1.01212	1.24801
Q93052	Lipoma-preferred partner OS=Homo sapiens GN=LPP PE=1 SV=1 - [LPP_HUMAN]	65.7038	5.07	1	3	3	1.23169	0.929276	0.994697	1.0014	0.730156	0.826702	1.05258	0.890916	0.793043	0.735512
P52434	DNA-directed RNA polymerases I, II, and III subunit RPABC3 OS=Homo sapiens GN=POLR2H PE=1 SV=4 - [RPAB3_HUMAN]	17.1324	34	1	3	3	1.03348	1.07999	0.971697	1.07023	0.958749	1.09714	1.11491	1.16016	0.918289	1.12109
P82932	28S ribosomal protein S6, mitochondrial OS=Homo sapiens GN=MRPS6 PE=1 SV=3 - [RT06_HUMAN]	14.2176	29.6	1	4	4	1.04482	0.815041	1.0738	1.09125	0.830918	0.997042	1.02063	1.10551	1.03455	1.08804
A2RTX5	Probable threonine--tRNA ligase 2, cytoplasmic OS=Homo sapiens GN=TARSL2 PE=1 SV=1 - [SYTC2_HUMAN]	92.5865	6.86	1	5	4	1.01898	1.09483	0.931735	1.07201	1.08023	1.05755	0.86924	0.933232	1.09256	0.9331
O00584	Ribonuclease T2 OS=Homo sapiens GN=RNASET2 PE=1 SV=2 - [RNT2_HUMAN]	29.4618	6.64	1	2	2	0.912796	0.711991	1.44603	1.08943	0.589231	0.655057	0.766066	0.84678	0.626871	0.890698
Q9HC52	Chromobox protein homolog 8 OS=Homo sapiens GN=CBX8 PE=1 SV=3 - [CBX8_HUMAN]	43.3694	5.66	1	2	2	0.996356	1.1266	1.01931	1.03082	0.948513	1.08871	1.11904	1.1294	0.940015	1.12384
Q14676	Mediator of DNA damage checkpoint protein 1 OS=Homo sapiens GN=MDC1 PE=1 SV=3 - [MDC1_HUMAN]	226.529	12.45	1	16	16	0.872653	1.14462	1.01967	0.89229	1.36	1.02428	0.904577	0.895699	1.04462	0.817616
O14787	Transportin-2 OS=Homo sapiens GN=TNPO2 PE=1 SV=3 - [TNPO2_HUMAN]	101.322	13.38	1	10	6	1.11086	1.04386	0.79256	1.06405	1.25573	1.02189	0.83505	0.869002	0.972949	1.04834
O94901	SUN domain-containing protein 1 OS=Homo sapiens GN=SUN1 PE=1 SV=3 - [SUN1_HUMAN]	90.0073	14.66	1	10	9	1.05423	1.05718	0.967776	1.06691	0.93905	1.08964	1.1207	1.11103	0.92372	1.11836
Q8WVC6	Dephospho-CoA kinase domain-containing protein OS=Homo sapiens GN=DCAKD PE=1 SV=1 - [DCAKD_HUMAN]	26.5333	13.42	1	3	3	1.07778	0.96776	1.01589	1.05758	0.952365	1.07703	1.00262	1.11218	0.991882	1.09829
P35658	Nuclear pore complex protein Nup214 OS=Homo sapiens GN=NUP214 PE=1 SV=2 - [NU214_HUMAN]	213.488	14.4	1	24	24	0.959816	1.13606	0.909398	0.978101	1.18484	0.977625	0.927056	0.936755	1.08062	0.850447
Q5JSH3	WD repeat-containing protein 44 OS=Homo sapiens GN=WDR44 PE=1 SV=1 - [WDR44_HUMAN]	101.304	13.03	1	10	10	0.918293	0.957758	1.10622	0.989313	1.21538	0.986337	0.899779	0.914659	1.08668	0.906412
Q05BQ5	MBT domain-containing protein 1 OS=Homo sapiens GN=MBTD1 PE=1 SV=2 - [MBTD1_HUMAN]	70.5019	2.87	1	2	1	1.36095	0.939908	0.940204	0.934058	0.82272	0.848165	0.736792	0.822486	0.913993	1.03718
Q9H9S5	Fukutin-related protein OS=Homo sapiens GN=FKRP PE=1 SV=1 - [FKRP_HUMAN]	54.5334	2.22	1	1	1	1.1403	0.982377	1.11052	0.919408	0.840819	0.958082	1.082	1.14309	1.09916	1.10208
Q86VZ5	Phosphatidylcholine:ceramide cholinephosphotransferase 1 OS=Homo sapiens GN=SGMS1 PE=1 SV=2 - [SMS1_HUMAN]	49.175	6.21	1	2	2	1.01542	1.00369	1.03435	1.06928	0.953272	0.97716	1.10457	1.01578	1.08642	1.07711
O75191	Xylulose kinase OS=Homo sapiens GN=XYLB PE=1 SV=3 - [XYLB_HUMAN]	58.3449	4.1	1	2	2	0.916907	1.02434	1.03268	1.18849	0.843368	1.01311	0.891404	0.889983	0.807238	0.985584
Q9UDY6	Tripartite motif-containing protein 10 OS=Homo sapiens GN=TRIM10 PE=1 SV=3 - [TRI10_HUMAN]	55.0016	14.35	1	7	7	1.08921	1.03106	0.625443	1.16008	1.60216	0.894592	0.768087	0.733301	1.02193	1.06742
O95810	Serum deprivation-response protein OS=Homo sapiens GN=SDPR PE=1 SV=3 - [SDPR_HUMAN]	47.1446	4	1	2	2	0.754568	0.796016	1.52963	0.991169	0.791062	0.775742	0.848235	0.799655	0.681893	0.859165
O95260	Arginyl-tRNA--protein transferase 1 OS=Homo sapiens GN=ATE1 PE=1 SV=2 - [ATE1_HUMAN]	59.0522	4.25	1	2	2	1.14935	0.885154	1.02101	1.05429	0.922897	0.929461	1.0228	0.919398	0.95936	0.883803
P51784	Ubiquitin carboxyl-terminal hydrolase 11 OS=Homo sapiens GN=USP11 PE=1 SV=3 - [UBP11_HUMAN]	109.747	6.54	1	7	7	1.26981	0.819683	0.882311	1.04859	1.07613	0.857979	0.899992	0.830168	0.895277	1.07173
P40616	ADP-ribosylation factor-like protein 1 OS=Homo sapiens GN=ARL1 PE=1 SV=1 - [ARL1_HUMAN]	20.4044	7.18	1	1	1	1.06673	0.976897	1.04896	0.992543	0.96455	0.931323	0.979244	0.918653	0.969364	1.05886
P27448	MAP/microtubule affinity-regulating kinase 3 OS=Homo sapiens GN=MARK3 PE=1 SV=4 - [MARK3_HUMAN]	84.4361	12.22	3	8	4	0.997058	0.903711	0.848378	1.04263	1.21833	0.872823	0.893021	0.825485	0.969061	1.01343
Q96EH3	Mitochondrial assembly of ribosomal large subunit protein 1 OS=Homo sapiens GN=MALSU1 PE=1 SV=1 - [MASU1_HUMAN]	26.1531	11.97	1	2	2	1.20203	0.83085	1.02256	1.04862	0.859834	1.00585	1.17922	1.17691	0.873708	1.41161
P29323	Ephrin type-B receptor 2 OS=Homo sapiens GN=EPHB2 PE=1 SV=5 - [EPHB2_HUMAN]	117.417	1.52	10	2	1	1.00336	1.11059	1.10559	1.02886	0.772381	0.93442	0.97146	1.0327	0.858695	0.748794
P01023	Alpha-2-macroglobulin OS=Homo sapiens GN=A2M PE=1 SV=3 - [A2MG_HUMAN]	163.188	3.87	2	6	6	1.52677	0.828396	0.927442	0.838791	0.971325	1.08936	1.36955	1.78405	0.968964	1.06695
O00505	Importin subunit alpha-4 OS=Homo sapiens GN=KPNA3 PE=1 SV=2 - [IMA4_HUMAN]	57.7748	17.66	1	8	5	0.975986	1.02413	0.940153	0.998699	1.32245	0.980131	0.894885	0.932795	1.0505	0.959228
P98160	Basement membrane-specific heparan sulfate proteoglycan core protein OS=Homo sapiens GN=HSPG2 PE=1 SV=4 - [PGBM_HUMAN]	468.532	12.39	1	38	38	0.999984	1.33024	0.744844	1.1721	1.00292	1.41105	1.15463	1.35046	1.08075	1.00569
P57723	Poly(rC)-binding protein 4 OS=Homo sapiens GN=PCBP4 PE=2 SV=1 - [PCBP4_HUMAN]	41.4557	4.96	1	2	1	0.851948	1.03283	1.13997	1.0328	1.07091	1.02252	0.871401	0.927108	1.08281	0.813673
O43598	2'-deoxynucleoside 5'-phosphate N-hydrolase 1 OS=Homo sapiens GN=DNPH1 PE=1 SV=1 - [DNPH1_HUMAN]	19.0966	37.93	1	5	5	0.993152	0.973641	1.07876	1.07152	0.892729	1.08749	0.960495	1.0153	1.15329	1.07942
P00558	Phosphoglycerate kinase 1 OS=Homo sapiens GN=PGK1 PE=1 SV=3 - [PGK1_HUMAN]	44.5861	50.84	1	18	14	0.816136	0.815286	1.14414	0.963815	1.50119	0.925306	0.874827	0.941448	0.896362	0.820063
Q10713	Mitochondrial-processing peptidase subunit alpha OS=Homo sapiens GN=PMPCA PE=1 SV=2 - [MPPA_HUMAN]	58.2156	20.19	1	11	11	1.11616	0.993746	0.931862	1.08814	0.861418	0.972778	1.10554	1.08242	1.00384	1.20044
Q96RU2	Ubiquitin carboxyl-terminal hydrolase 28 OS=Homo sapiens GN=USP28 PE=1 SV=1 - [UBP28_HUMAN]	122.414	3.34	1	3	3	1.2863	0.833026	0.929439	1.04194	0.90826	0.84715	0.934535	0.878555	0.834585	0.996183
Q96ES7	SAGA-associated factor 29 OS=Homo sapiens GN=SGF29 PE=1 SV=1 - [SGF29_HUMAN]	33.2172	4.44	1	1	1	0.97203	0.942527	1.12648	1.0036	1.03038	1.05926	0.855518	0.840612	0.936732	1.04756
P27540	Aryl hydrocarbon receptor nuclear translocator OS=Homo sapiens GN=ARNT PE=1 SV=1 - [ARNT_HUMAN]	86.5822	1.65	1	1	1	1.22569	1.00797	0.917143	0.986737	0.959377	0.963577	0.750981	0.96817	0.825914	1.10078
P11279	Lysosome-associated membrane glycoprotein 1 OS=Homo sapiens GN=LAMP1 PE=1 SV=3 - [LAMP1_HUMAN]	44.8538	15.59	1	7	7	0.886283	1.13097	1.25	0.908891	0.822	1.0456	1.2037	1.36243	0.975783	1.05213
Q92503	SEC14-like protein 1 OS=Homo sapiens GN=SEC14L1 PE=1 SV=2 - [S14L1_HUMAN]	81.1981	1.54	1	1	1	0.932524	1.0496	0.79195	1.34064	1.14186	0.891461	0.739108	0.746895	1.16978	0.974345
Q9NQT8	Kinesin-like protein KIF13B OS=Homo sapiens GN=KIF13B PE=1 SV=2 - [KI13B_HUMAN]	202.663	5.75	1	8	6	0.986895	1.05701	1.12469	0.99195	0.874604	0.964174	0.960625	0.984597	0.989234	0.834258
P59780	AP-3 complex subunit sigma-2 OS=Homo sapiens GN=AP3S2 PE=2 SV=1 - [AP3S2_HUMAN]	22.0033	16.06	1	3	3	1.10789	0.914886	0.938878	1.03345	1.12261	0.995028	0.92526	1.02215	1.00197	0.865131
P56381	ATP synthase subunit epsilon, mitochondrial OS=Homo sapiens GN=ATP5E PE=1 SV=2 - [ATP5E_HUMAN]	5.77611	43.14	2	3	3	0.845248	1.19856	1.10697	0.977753	1.05875	1.07898	1.30468	1.04404	1.2027	1.03326
Q9H1E3	Nuclear ubiquitous casein and cyclin-dependent kinase substrate 1 OS=Homo sapiens GN=NUCKS1 PE=1 SV=1 - [NUCKS_HUMAN]	27.28	43.21	1	7	7	0.964797	1.22893	0.969325	1.09415	0.79115	1.11567	0.879531	1.01215	0.735016	0.600893
Q6PJI9	WD repeat-containing protein 59 OS=Homo sapiens GN=WDR59 PE=1 SV=2 - [WDR59_HUMAN]	109.724	3.7	1	3	3	1.0065	1.01757	0.960375	1.05613	1.03144	0.895474	0.960679	0.928428	0.998731	1.07795
O95625	Zinc finger and BTB domain-containing protein 11 OS=Homo sapiens GN=ZBTB11 PE=1 SV=2 - [ZBT11_HUMAN]	119.308	3.99	1	3	3	1.05205	0.831304	0.956145	1.05943	1.29211	0.897203	0.792433	0.715192	1.0557	1.09871
P51116	Fragile X mental retardation syndrome-related protein 2 OS=Homo sapiens GN=FXR2 PE=1 SV=2 - [FXR2_HUMAN]	74.178	16.2	1	9	6	1.09162	0.92058	1.02391	1.08922	0.897835	0.932709	0.916545	0.888509	0.920483	1.06094
Q9H9F9	Actin-related protein 5 OS=Homo sapiens GN=ACTR5 PE=1 SV=2 - [ARP5_HUMAN]	68.2543	5.11	1	2	2	1.25361	0.857175	0.905157	0.961011	1.08421	1.07961	0.780528	0.821667	0.936186	0.916215
P52756	RNA-binding protein 5 OS=Homo sapiens GN=RBM5 PE=1 SV=2 - [RBM5_HUMAN]	92.097	8.59	1	6	4	0.928374	1.04256	1.05314	0.964583	1.29442	0.960329	0.768348	0.830216	1.21152	0.91862
Q9P0M9	39S ribosomal protein L27, mitochondrial OS=Homo sapiens GN=MRPL27 PE=1 SV=1 - [RM27_HUMAN]	16.0627	15.54	1	2	2	1.04372	1.02141	0.965629	1.02099	1.10153	0.994097	1.11908	1.2222	1.07072	1.02119
Q13217	DnaJ homolog subfamily C member 3 OS=Homo sapiens GN=DNAJC3 PE=1 SV=1 - [DNJC3_HUMAN]	57.5442	18.45	1	8	8	0.882653	1.17704	1.18755	0.890607	0.876337	1.08701	1.23035	1.23901	0.999823	0.99825
P05771	Protein kinase C beta type OS=Homo sapiens GN=PRKCB PE=1 SV=4 - [KPCB_HUMAN]	76.8191	19.97	2	11	8	1.01982	0.75386	1.28816	1.00517	0.749695	0.807855	0.831061	0.90705	0.636894	0.954638
P35236	Tyrosine-protein phosphatase non-receptor type 7 OS=Homo sapiens GN=PTPN7 PE=1 SV=3 - [PTN7_HUMAN]	40.5036	22.78	1	8	8	1.15173	0.811655	1.10224	1.01905	0.850828	0.79893	0.881593	0.88315	0.851628	1.0479
Q9H9A6	Leucine-rich repeat-containing protein 40 OS=Homo sapiens GN=LRRC40 PE=1 SV=1 - [LRC40_HUMAN]	68.2071	29.4	1	16	16	1.09739	0.947292	0.918439	1.09917	1.00664	0.972005	0.950531	0.891424	0.868672	1.07609
Q96DU7	Inositol-trisphosphate 3-kinase C OS=Homo sapiens GN=ITPKC PE=1 SV=1 - [IP3KC_HUMAN]	75.1604	4.98	1	1	1	1.08927	1.54858	0.748751	0.919078	1.05498	1.05806	0.746647	0.87876	0.807592	1.00282
Q9UHQ9	NADH-cytochrome b5 reductase 1 OS=Homo sapiens GN=CYB5R1 PE=1 SV=1 - [NB5R1_HUMAN]	34.0732	16.07	1	5	5	1.04526	0.877246	1.23395	0.89371	0.806306	0.940902	1.23784	1.26215	0.938358	1.09203
P23368	NAD-dependent malic enzyme, mitochondrial OS=Homo sapiens GN=ME2 PE=1 SV=1 - [MAOM_HUMAN]	65.4018	23.12	1	11	10	0.903989	0.997981	1.23041	0.993622	0.706245	1.04566	1.27505	1.2022	0.872599	1.08699
P48029	Sodium- and chloride-dependent creatine transporter 1 OS=Homo sapiens GN=SLC6A8 PE=1 SV=1 - [SC6A8_HUMAN]	70.4756	1.1	1	1	1	0.857144	1.49813	0.656785	1.07587	1.493	1.36642	1.15311	1.31653	1.6245	1.23041
Q96FS4	Signal-induced proliferation-associated protein 1 OS=Homo sapiens GN=SIPA1 PE=1 SV=1 - [SIPA1_HUMAN]	112.08	13.34	1	9	9	0.987129	0.896283	1.20815	0.893291	0.938464	0.854751	0.863585	0.960399	0.908688	0.96272
P10515	Dihydrolipoyllysine-residue acetyltransferase component of pyruvate dehydrogenase complex, mitochondrial OS=Homo sapiens GN=DLAT PE=1 SV=3 - [ODP2_HUMAN]	68.9531	18.24	1	11	11	1.03702	1.11654	0.981575	1.09669	0.876778	1.05552	1.19588	1.12441	0.948159	1.14686
P07205	Phosphoglycerate kinase 2 OS=Homo sapiens GN=PGK2 PE=1 SV=3 - [PGK2_HUMAN]	44.7673	13.67	1	5	1	0.979175	0.719722	1.06714	0.907083	1.53199	0.940562	0.867579	0.900385	0.926605	0.736339
Q9BTE3	Mini-chromosome maintenance complex-binding protein OS=Homo sapiens GN=MCMBP PE=1 SV=2 - [MCMBP_HUMAN]	72.9338	14.95	1	8	8	1.09589	0.88176	1.10004	1.053	0.883772	0.922408	0.938553	0.903321	0.721295	1.07907
Q15788	Nuclear receptor coactivator 1 OS=Homo sapiens GN=NCOA1 PE=1 SV=3 - [NCOA1_HUMAN]	156.658	0.62	1	1	1	1.25334	0.777971	0.932723	1.12295	0.917707	0.903049	0.845996	0.76553	0.852039	1.06158
P01920	HLA class II histocompatibility antigen, DQ beta 1 chain OS=Homo sapiens GN=HLA-DQB1 PE=1 SV=2 - [DQB1_HUMAN]	29.9722	30.65	1	7	6	1.47654	0.981042	1.18137	0.812818	0.464183	0.974789	1.96626	1.39127	0.612206	1.76065
P82930	28S ribosomal protein S34, mitochondrial OS=Homo sapiens GN=MRPS34 PE=1 SV=2 - [RT34_HUMAN]	25.6345	28.44	1	6	6	1.19095	0.883121	0.969959	1.1694	0.817253	1.01101	1.18437	1.206	0.940835	1.2667
Q13177	Serine/threonine-protein kinase PAK 2 OS=Homo sapiens GN=PAK2 PE=1 SV=3 - [PAK2_HUMAN]	58.0059	36.83	2	14	12	1.05374	0.851637	1.22353	0.954169	0.930362	0.940382	0.883527	0.983521	0.907605	0.905472
Q99819	Rho GDP-dissociation inhibitor 3 OS=Homo sapiens GN=ARHGDIG PE=1 SV=2 - [GDIR3_HUMAN]	25.0822	3.11	1	1	1	0.915561	1.03115	0.958157	1.08593	1.26216	0.937324	0.858111	0.826799	1.28375	0.594632
O75146	Huntingtin-interacting protein 1-related protein OS=Homo sapiens GN=HIP1R PE=1 SV=2 - [HIP1R_HUMAN]	119.315	1.69	1	2	1	1.35887	0.872816	0.711837	0.979334	1.333	0.942386	0.749326	0.537858	0.883921	1.16622
Q9UNS2	COP9 signalosome complex subunit 3 OS=Homo sapiens GN=COPS3 PE=1 SV=3 - [CSN3_HUMAN]	47.842	30.5	1	12	12	0.960487	1.14812	0.914407	1.03106	1.22619	1.15705	1.16548	1.18391	1.12117	1.03159
P32969	60S ribosomal protein L9 OS=Homo sapiens GN=RPL9 PE=1 SV=1 - [RL9_HUMAN]	21.8498	43.23	1	7	7	1.13575	1.05691	0.848268	1.05195	1.02405	1.11849	1.10986	1.07259	1.03126	1.08066
Q5TBK1	NEDD4-binding protein 2-like 1 OS=Homo sapiens GN=N4BP2L1 PE=2 SV=1 - [N42L1_HUMAN]	28.9634	14.81	3	4	3	1.03154	1.09814	1.04798	1.0152	0.854408	1.15401	1.02508	1.11137	1.45668	0.899996
O15162	Phospholipid scramblase 1 OS=Homo sapiens GN=PLSCR1 PE=1 SV=1 - [PLS1_HUMAN]	35.0259	14.78	1	4	4	0.983377	1.3016	1.03399	0.930347	0.87355	1.18551	1.34314	1.20268	0.935769	1.05629
Q12802	A-kinase anchor protein 13 OS=Homo sapiens GN=AKAP13 PE=1 SV=2 - [AKP13_HUMAN]	307.359	1.32	1	2	2	0.930277	0.620422	1.58165	0.91933	0.664407	0.754538	0.741351	0.829965	0.681763	0.679152
Q14999	Cullin-7 OS=Homo sapiens GN=CUL7 PE=1 SV=2 - [CUL7_HUMAN]	191.04	1	2	1	1	0.933103	0.863976	0.934289	1.38124	0.981448	0.949798	0.74064	0.702454	1.07405	0.94184
O43699	Sialic acid-binding Ig-like lectin 6 OS=Homo sapiens GN=SIGLEC6 PE=1 SV=2 - [SIGL6_HUMAN]	49.8812	6.62	1	2	2	0.849089	1.10001	1.19172	1.03307	0.844083	0.943042	1.01828	0.867375	0.854144	0.891615
O75326	Semaphorin-7A OS=Homo sapiens GN=SEMA7A PE=1 SV=1 - [SEM7A_HUMAN]	74.7762	18.92	1	11	11	0.815183	1.00552	1.20717	1.12915	0.836645	1.15303	1.18264	1.21953	1.09039	0.908817
Q9UQN3	Charged multivesicular body protein 2b OS=Homo sapiens GN=CHMP2B PE=1 SV=1 - [CHM2B_HUMAN]	23.8912	24.41	1	6	6	1.15776	1.16352	0.893774	0.97723	0.888678	1.06628	1.04561	1.42344	1.15624	0.974465
Q6Y1H2	Very-long-chain (3R)-3-hydroxyacyl-CoA dehydratase 2 OS=Homo sapiens GN=HACD2 PE=1 SV=1 - [HACD2_HUMAN]	28.3501	7.87	1	2	2	0.917087	1.51397	0.838637	0.862232	1.24783	1.17243	1.13001	1.6266	1.61913	0.952891
O75165	DnaJ homolog subfamily C member 13 OS=Homo sapiens GN=DNAJC13 PE=1 SV=5 - [DJC13_HUMAN]	254.252	11.01	1	20	20	1.00909	1.01893	1.04869	1.04378	0.883327	1.0381	1.07825	1.14378	0.955132	1.0425
P07358	Complement component C8 beta chain OS=Homo sapiens GN=C8B PE=1 SV=3 - [CO8B_HUMAN]	67.0035	1.52	1	1	1	1.37887	1.1677	0.918277	0.903988	0.614566	1.09183	1.49047	1.27871	0.753617	1.48414
P12956	X-ray repair cross-complementing protein 6 OS=Homo sapiens GN=XRCC6 PE=1 SV=2 - [XRCC6_HUMAN]	69.7991	42.69	1	23	23	1.03489	1.06434	0.969647	0.966276	1.14833	1.00302	0.954302	0.966603	1.0685	0.955257
Q10570	Cleavage and polyadenylation specificity factor subunit 1 OS=Homo sapiens GN=CPSF1 PE=1 SV=2 - [CPSF1_HUMAN]	160.782	8.59	1	13	13	1.01881	1.05669	0.945298	0.995216	1.11904	0.98785	0.987022	0.992077	1.03072	0.949333
Q9BVL4	Selenoprotein O OS=Homo sapiens GN=SELENOO PE=2 SV=3 - [SELO_HUMAN]	73.4437	8.52	1	5	5	1.15881	0.92318	0.839042	1.08824	1.12462	0.943523	0.927202	0.881811	0.875118	1.08116
Q9P0U3	Sentrin-specific protease 1 OS=Homo sapiens GN=SENP1 PE=1 SV=2 - [SENP1_HUMAN]	73.4347	5.59	1	3	3	1.16211	1.01153	0.937527	0.982947	1.03743	1.01003	0.921875	0.960633	1.03254	0.955353
Q9NZ09	Ubiquitin-associated protein 1 OS=Homo sapiens GN=UBAP1 PE=1 SV=1 - [UBAP1_HUMAN]	55.0483	3.59	1	1	1	0.931102	1.00235	1.24772	0.888576	0.950346	0.787163	0.954935	0.97219	0.996426	0.872409
Q15751	Probable E3 ubiquitin-protein ligase HERC1 OS=Homo sapiens GN=HERC1 PE=1 SV=2 - [HERC1_HUMAN]	531.891	3.89	1	15	15	1.05663	0.97157	0.89033	1.00175	1.21326	0.907827	0.898078	0.881132	1.10391	0.946689
Q96B45	BLOC-1-related complex subunit 7 OS=Homo sapiens GN=BORCS7 PE=3 SV=1 - [BORC7_HUMAN]	11.557	12.38	1	1	1	0.878739	1.01335	1.07777	1.05542	1.14193	1.13937	1.22983	1.19722	0.936014	1.06619
Q9NVC6	Mediator of RNA polymerase II transcription subunit 17 OS=Homo sapiens GN=MED17 PE=1 SV=2 - [MED17_HUMAN]	72.8445	2.92	1	2	2	1.12029	1.01194	0.96135	1.00341	1.02748	1.00877	1.00222	0.947926	1.05185	0.885968
Q14728	Major facilitator superfamily domain-containing protein 10 OS=Homo sapiens GN=MFSD10 PE=1 SV=1 - [MFS10_HUMAN]	48.3079	6.37	1	3	3	0.925241	1.01739	1.33244	0.972363	0.678821	0.987603	1.21033	1.44363	0.929855	1.16745
P12830	Cadherin-1 OS=Homo sapiens GN=CDH1 PE=1 SV=3 - [CADH1_HUMAN]	97.3959	9.64	2	7	7	0.902709	1.24163	0.7389	1.18569	1.33608	1.15283	1.38389	1.44627	1.41175	0.902249
Q9HAZ1	Dual specificity protein kinase CLK4 OS=Homo sapiens GN=CLK4 PE=1 SV=1 - [CLK4_HUMAN]	57.4554	4.37	1	2	1	1.12638	1.21861	0.942469	0.856364	1.06046	0.902071	0.761054	0.889477	1.21471	0.84904
Q86WB0	Nuclear-interacting partner of ALK OS=Homo sapiens GN=ZC3HC1 PE=1 SV=1 - [NIPA_HUMAN]	55.2261	12.35	1	4	4	0.906319	1.14092	1.01113	0.860178	1.14302	0.938485	0.868258	1.01654	1.01003	0.816891
Q9UNP9	Peptidyl-prolyl cis-trans isomerase E OS=Homo sapiens GN=PPIE PE=1 SV=1 - [PPIE_HUMAN]	33.4096	14.95	1	4	4	0.913084	1.01893	0.985771	1.02502	1.33592	0.928106	0.893362	0.903617	1.14897	0.889491
Q9Y316	Protein MEMO1 OS=Homo sapiens GN=MEMO1 PE=1 SV=1 - [MEMO1_HUMAN]	33.7115	16.16	1	4	4	1.17777	0.902081	0.89563	1.05007	1.03425	0.99314	0.872195	0.923155	0.967831	0.971604
P02787	Serotransferrin OS=Homo sapiens GN=TF PE=1 SV=3 - [TRFE_HUMAN]	77.0136	49	1	30	30	1.10312	0.946019	1.12769	1.08921	0.629775	0.9235	1.44338	1.93189	0.857971	1.03444
Q99704	Docking protein 1 OS=Homo sapiens GN=DOK1 PE=1 SV=1 - [DOK1_HUMAN]	52.3592	7.69	1	2	2	1.06524	0.945878	1.2229	0.775801	0.954609	0.876579	0.831682	0.90741	0.97422	0.921348
Q8TEU7	Rap guanine nucleotide exchange factor 6 OS=Homo sapiens GN=RAPGEF6 PE=1 SV=2 - [RPGF6_HUMAN]	179.31	5.75	1	7	5	0.99707	1.00318	0.847421	1.02599	1.39489	0.969492	0.843492	0.889209	1.03864	0.960329
Q12933	TNF receptor-associated factor 2 OS=Homo sapiens GN=TRAF2 PE=1 SV=2 - [TRAF2_HUMAN]	55.8227	7.19	1	4	4	1.11137	0.950723	0.995145	1.09035	0.970262	0.923147	0.880125	0.816259	1.05098	1.09051
Q8TDH9	Biogenesis of lysosome-related organelles complex 1 subunit 5 OS=Homo sapiens GN=BLOC1S5 PE=1 SV=1 - [BL1S5_HUMAN]	21.5958	4.28	1	1	1	0.805985	0.935568	1.05932	1.03966	1.44076	1.03055	0.903122	0.842018	0.895874	0.961628
Q9Y4F3	Meiosis arrest female protein 1 OS=Homo sapiens GN=KIAA0430 PE=1 SV=6 - [MARF1_HUMAN]	192.737	3.1	1	5	5	1.15121	0.956736	0.859818	1.17832	0.992781	0.883441	0.906983	0.813246	0.932165	1.13262
P62269	40S ribosomal protein S18 OS=Homo sapiens GN=RPS18 PE=1 SV=3 - [RS18_HUMAN]	17.7079	42.11	1	7	7	0.835506	1.26819	0.915612	0.968549	1.38397	1.29953	1.20193	1.19077	1.4376	0.994877
Q8TBQ9	Protein kish-A OS=Homo sapiens GN=TMEM167A PE=1 SV=1 - [KISHA_HUMAN]	8.05433	12.5	1	1	1	0.881117	1.10064	1.26779	0.87948	0.894035	1.05747	1.45219	1.17055	0.901255	1.13658
Q7KZ85	Transcription elongation factor SPT6 OS=Homo sapiens GN=SUPT6H PE=1 SV=2 - [SPT6H_HUMAN]	198.949	12.51	1	16	16	1.02206	0.978311	0.948519	1.02528	1.18259	0.98284	0.89845	0.92435	1.07197	0.985709
P33240	Cleavage stimulation factor subunit 2 OS=Homo sapiens GN=CSTF2 PE=1 SV=1 - [CSTF2_HUMAN]	60.9205	18.72	1	9	5	1.086	1.08423	0.919812	0.991655	1.16205	0.953093	1.03594	1.01108	1.0222	0.956555
Q7Z7M9	Polypeptide N-acetylgalactosaminyltransferase 5 OS=Homo sapiens GN=GALNT5 PE=1 SV=1 - [GALT5_HUMAN]	106.199	3.94	1	4	3	1.05346	1.27998	0.824673	0.997999	1.20593	1.05935	1.12885	1.35486	1.13465	1.23967
Q9H8Y8	Golgi reassembly-stacking protein 2 OS=Homo sapiens GN=GORASP2 PE=1 SV=3 - [GORS2_HUMAN]	47.116	15.04	2	6	6	1.0876	0.940702	1.11447	1.02579	0.826691	0.994671	1.14729	1.18333	0.944073	1.13607
P61106	Ras-related protein Rab-14 OS=Homo sapiens GN=RAB14 PE=1 SV=4 - [RAB14_HUMAN]	23.8819	70.7	5	12	11	0.960159	1.14019	1.12158	0.924228	0.924321	1.10265	1.18792	1.20904	0.995703	0.972441
Q9Y4E5	E3 SUMO-protein ligase ZNF451 OS=Homo sapiens GN=ZNF451 PE=1 SV=2 - [ZN451_HUMAN]	121.406	8.77	1	10	10	1.15615	0.962376	0.757367	1.07862	1.30023	0.918096	0.852057	0.819268	0.996507	1.07099
Q06413	Myocyte-specific enhancer factor 2C OS=Homo sapiens GN=MEF2C PE=1 SV=1 - [MEF2C_HUMAN]	51.1893	2.33	3	1	1	0.979474	1.08879	1.20336	0.951533	0.759814	0.911009	0.933422	0.908772	0.939845	0.849072
Q96KB5	Lymphokine-activated killer T-cell-originated protein kinase OS=Homo sapiens GN=PBK PE=1 SV=3 - [TOPK_HUMAN]	36.062	23.29	1	7	7	1.19558	1.08741	0.68205	1.19396	1.00082	1.13124	1.09533	1.07653	1.15291	1.30166
Q9NRY5	Protein FAM114A2 OS=Homo sapiens GN=FAM114A2 PE=1 SV=4 - [F1142_HUMAN]	55.4342	15.84	1	7	7	0.982978	1.04768	0.84511	0.991465	1.42982	0.963126	0.87465	0.900074	1.05496	0.901879
Q92820	Gamma-glutamyl hydrolase OS=Homo sapiens GN=GGH PE=1 SV=2 - [GGH_HUMAN]	35.9412	22.96	1	7	7	0.935627	1.1001	1.26946	0.887491	0.806984	1.13141	1.2718	1.39378	0.903537	1.00287
Q53EP0	Fibronectin type III domain-containing protein 3B OS=Homo sapiens GN=FNDC3B PE=1 SV=2 - [FND3B_HUMAN]	132.803	1.16	1	1	1	1.19806	0.625581	1.10205	1.28004	0.566675	0.793085	0.773695	0.9547	0.638901	0.690184
Q01813	ATP-dependent 6-phosphofructokinase, platelet type OS=Homo sapiens GN=PFKP PE=1 SV=2 - [PFKAP_HUMAN]	85.5415	30.61	1	21	16	1.19548	0.829341	0.933005	1.10786	0.914858	0.962406	0.929641	0.867771	0.842298	0.962283
O95983	Methyl-CpG-binding domain protein 3 OS=Homo sapiens GN=MBD3 PE=1 SV=1 - [MBD3_HUMAN]	32.8233	2.75	1	1	1	0.847432	1.02536	1.08357	0.957005	1.34103	0.967284	0.884153	0.880085	1.12671	0.829775
O15440	Multidrug resistance-associated protein 5 OS=Homo sapiens GN=ABCC5 PE=1 SV=2 - [MRP5_HUMAN]	160.558	9.39	1	12	12	1.02092	1.13464	0.989719	0.991355	1.05113	1.07861	1.11072	1.14518	1.2443	0.937333
P49366	Deoxyhypusine synthase OS=Homo sapiens GN=DHPS PE=1 SV=1 - [DHYS_HUMAN]	40.9446	2.71	1	1	1	0.966391	0.850563	1.24745	1.02838	0.843121	1.14235	1.32146	1.23304	0.764862	1.1729
P48426	Phosphatidylinositol 5-phosphate 4-kinase type-2 alpha OS=Homo sapiens GN=PIP4K2A PE=1 SV=2 - [PI42A_HUMAN]	46.1955	24.38	1	9	5	0.959517	1.1614	0.959584	1.06392	1.08936	1.20933	1.15302	1.02532	1.07623	1.06578
Q92542	Nicastrin OS=Homo sapiens GN=NCSTN PE=1 SV=2 - [NICA_HUMAN]	78.3615	9.87	1	8	8	0.872291	1.06747	1.23628	0.937891	0.852165	1.02277	1.27692	1.28253	0.884786	1.10294
P78368	Casein kinase I isoform gamma-2 OS=Homo sapiens GN=CSNK1G2 PE=1 SV=1 - [KC1G2_HUMAN]	47.4272	4.82	3	2	2	1.12171	0.967164	0.996937	1.0881	0.856484	0.99161	1.17863	1.14857	0.933846	1.18207
Q9P035	Very-long-chain (3R)-3-hydroxyacyl-CoA dehydratase 3 OS=Homo sapiens GN=HACD3 PE=1 SV=2 - [HACD3_HUMAN]	43.1316	22.1	1	7	7	0.933837	1.27622	0.998422	0.956755	1.06476	1.11525	1.13352	1.18417	1.16185	1.02522
Q9H147	Deoxynucleotidyltransferase terminal-interacting protein 1 OS=Homo sapiens GN=DNTTIP1 PE=1 SV=2 - [TDIF1_HUMAN]	36.9899	17.33	1	5	5	0.919395	1.03829	1.20153	0.951721	1.02691	0.955047	0.951085	0.932615	1.0703	0.90132
P62910	60S ribosomal protein L32 OS=Homo sapiens GN=RPL32 PE=1 SV=2 - [RL32_HUMAN]	15.8498	41.48	1	6	6	0.878194	1.15869	0.900412	0.989128	1.42717	1.15676	1.29095	1.10832	1.35739	1.09944
Q8WTV0	Scavenger receptor class B member 1 OS=Homo sapiens GN=SCARB1 PE=1 SV=1 - [SCRB1_HUMAN]	60.8377	3.99	1	2	2	0.863027	0.961852	1.24028	0.989508	0.940049	0.972278	1.32846	1.24938	0.918551	1.10925
Q9Y3I0	tRNA-splicing ligase RtcB homolog OS=Homo sapiens GN=RTCB PE=1 SV=1 - [RTCB_HUMAN]	55.1749	36.24	1	17	17	1.12341	0.983811	0.936942	1.05257	1.04318	0.999448	0.948611	0.922181	0.949078	1.07787
Q92793	CREB-binding protein OS=Homo sapiens GN=CREBBP PE=1 SV=3 - [CBP_HUMAN]	265.182	1.97	1	6	3	0.984637	1.03335	0.992793	1.01434	1.24171	0.97704	0.933747	0.905303	1.07991	1.03815
Q96C36	Pyrroline-5-carboxylate reductase 2 OS=Homo sapiens GN=PYCR2 PE=1 SV=1 - [P5CR2_HUMAN]	33.6157	28.75	1	8	7	0.895215	1.04031	0.862866	1.26881	1.12728	1.20441	1.31503	0.980272	0.964454	1.38734
P56270	Myc-associated zinc finger protein OS=Homo sapiens GN=MAZ PE=1 SV=1 - [MAZ_HUMAN]	48.5764	1.47	3	1	1	0.897263	0.97245	1.02366	1.0933	1.2107	0.920702	0.834241	0.901971	1.1957	0.859118
Q9NQ88	Fructose-2,6-bisphosphatase TIGAR OS=Homo sapiens GN=TIGAR PE=1 SV=1 - [TIGAR_HUMAN]	30.0431	4.81	1	1	1	0.84012	1.15237	0.933847	0.991986	1.47269	0.877151	0.944493	1.0004	1.02587	0.88064
Q96MX6	WD repeat-containing protein 92 OS=Homo sapiens GN=WDR92 PE=1 SV=1 - [WDR92_HUMAN]	39.7152	8.12	1	3	3	1.04579	1.00863	1.06558	0.986625	0.940055	1.0317	1.08803	1.03783	0.999623	1.04088
O15078	Centrosomal protein of 290 kDa OS=Homo sapiens GN=CEP290 PE=1 SV=2 - [CE290_HUMAN]	290.207	0.69	1	2	1	1.15322	0.962084	0.999472	0.986353	0.971556	1.06243	0.999483	0.942706	1.25199	1.22034
P01040	Cystatin-A OS=Homo sapiens GN=CSTA PE=1 SV=1 - [CYTA_HUMAN]	10.9997	33.67	1	2	2	0.956342	1.27934	1.17556	0.714969	1.06535	1.16101	1.04443	0.862282	1.45726	1.67183
O94874	E3 UFM1-protein ligase 1 OS=Homo sapiens GN=UFL1 PE=1 SV=2 - [UFL1_HUMAN]	89.5398	24.31	2	19	19	1.08051	0.954185	1.00165	1.05732	0.912073	1.0268	1.13625	1.1052	0.893026	1.19401
P02655	Apolipoprotein C-II OS=Homo sapiens GN=APOC2 PE=1 SV=1 - [APOC2_HUMAN]	11.2768	8.91	1	1	1	0.832187	1.54384	1.04085	0.686236	1.22316	0.753376	3.23908	1.01293	0.740777	2.82275
Q9Y4E6	WD repeat-containing protein 7 OS=Homo sapiens GN=WDR7 PE=1 SV=2 - [WDR7_HUMAN]	163.705	1.01	1	2	2	1.09872	0.916969	1.07803	0.990045	0.942191	0.920254	1.00311	0.947137	0.836688	1.03314
Q16563	Synaptophysin-like protein 1 OS=Homo sapiens GN=SYPL1 PE=1 SV=1 - [SYPL1_HUMAN]	28.5467	10.04	1	2	2	0.971166	1.051	1.28273	0.834114	0.792494	1.02378	1.22055	1.24613	0.970632	1.06252
O60306	Intron-binding protein aquarius OS=Homo sapiens GN=AQR PE=1 SV=4 - [AQR_HUMAN]	171.186	11.11	1	15	14	1.24319	0.905561	0.921805	1.02251	1.05529	0.95011	0.951959	0.920748	0.905904	1.04552
Q96A33	Coiled-coil domain-containing protein 47 OS=Homo sapiens GN=CCDC47 PE=1 SV=1 - [CCD47_HUMAN]	55.8383	18.22	1	7	7	0.978429	1.19396	0.933542	0.987724	1.07285	1.1343	1.1173	1.242	1.15243	0.92131
Q9NPF0	CD320 antigen OS=Homo sapiens GN=CD320 PE=1 SV=1 - [CD320_HUMAN]	28.9721	3.19	1	1	1	0.874481	0.808309	1.25732	1.09379	0.935915	0.929945	1.26167	1.65161	0.927246	1.09925
P35414	Apelin receptor OS=Homo sapiens GN=APLNR PE=1 SV=1 - [APJ_HUMAN]	42.6321	5.26	1	2	2	0.862049	1.13571	0.884556	0.827856	1.74712	1.46228	1.81529	1.09505	1.46988	0.94133
P49406	39S ribosomal protein L19, mitochondrial OS=Homo sapiens GN=MRPL19 PE=1 SV=2 - [RM19_HUMAN]	33.5136	12.67	1	4	4	1.18465	0.939425	0.952859	1.08557	0.992863	1.01668	1.0903	1.13214	1.05246	1.17141
P36954	DNA-directed RNA polymerase II subunit RPB9 OS=Homo sapiens GN=POLR2I PE=1 SV=1 - [RPB9_HUMAN]	14.5136	20	1	2	2	1.0551	0.948234	1.20234	0.901929	0.856675	0.819255	0.951899	0.987491	0.832796	0.964866
Q8NCL4	Polypeptide N-acetylgalactosaminyltransferase 6 OS=Homo sapiens GN=GALNT6 PE=2 SV=2 - [GALT6_HUMAN]	71.1131	6.91	1	3	3	0.946034	1.21176	0.845028	1.01688	1.13259	0.933728	1.11494	0.917533	0.70893	0.951638
Q08357	Sodium-dependent phosphate transporter 2 OS=Homo sapiens GN=SLC20A2 PE=1 SV=1 - [S20A2_HUMAN]	70.3474	1.84	1	1	1	1.01924	1.17434	1.09883	0.929869	0.848374	0.9689	1.3343	1.37972	0.969861	1.03434
P23276	Kell blood group glycoprotein OS=Homo sapiens GN=KEL PE=1 SV=2 - [KELL_HUMAN]	82.7709	5.6	1	3	3	0.969617	1.16809	0.829638	1.06845	1.28714	1.05408	1.18371	1.15796	1.12203	1.32298
O95456	Proteasome assembly chaperone 1 OS=Homo sapiens GN=PSMG1 PE=1 SV=1 - [PSMG1_HUMAN]	32.8325	9.38	1	2	2	1.02145	0.929527	0.934969	1.00709	1.3547	0.978675	0.936352	0.868049	0.851265	1.09804
Q9Y3A3	MOB-like protein phocein OS=Homo sapiens GN=MOB4 PE=1 SV=1 - [PHOCN_HUMAN]	26.0156	36.44	1	6	6	0.977686	0.942766	1.10542	1.046	1.04851	1.01151	1.06909	1.00926	0.91179	0.81155
Q2TAZ0	Autophagy-related protein 2 homolog A OS=Homo sapiens GN=ATG2A PE=1 SV=3 - [ATG2A_HUMAN]	212.726	0.52	1	1	1	1.02909	1.19262	0.775367	1.14618	1.13479	0.957177	1.08384	0.846473	0.975768	0.934019
P0C7P3	Protein SLFN14 OS=Homo sapiens GN=SLFN14 PE=1 SV=2 - [SLN14_HUMAN]	103.84	0.99	1	1	1	1.02079	1.06	0.846109	1.01626	1.32975	0.959969	0.908427	0.846399	1.1257	0.910713
Q8TED0	U3 small nucleolar RNA-associated protein 15 homolog OS=Homo sapiens GN=UTP15 PE=1 SV=3 - [UTP15_HUMAN]	58.3786	4.44	1	3	3	0.96479	1.10398	1.00557	1.0648	1.01716	1.08706	1.19077	1.08147	0.99021	1.04088
Q96LB3	Intraflagellar transport protein 74 homolog OS=Homo sapiens GN=IFT74 PE=1 SV=1 - [IFT74_HUMAN]	69.1961	1.67	1	1	1	1.02788	1.016	0.884321	1.10675	1.19423	1.17221	0.982098	1.12859	1.19744	1.11204
O75182	Paired amphipathic helix protein Sin3b OS=Homo sapiens GN=SIN3B PE=1 SV=2 - [SIN3B_HUMAN]	132.983	0.95	1	1	1	0.967474	1.05538	1.03077	1.11516	0.92514	0.964399	0.91251	0.992426	1.03071	0.974409
P50454	Serpin H1 OS=Homo sapiens GN=SERPINH1 PE=1 SV=2 - [SERPH_HUMAN]	46.4112	33.97	1	12	12	0.897932	1.54387	0.757668	0.931068	1.37065	1.37325	1.31581	1.33155	1.2491	1.12777
B0I1T2	Unconventional myosin-Ig OS=Homo sapiens GN=MYO1G PE=1 SV=2 - [MYO1G_HUMAN]	116.369	21.12	1	17	17	1.02974	0.851071	1.29913	0.943712	0.719809	0.839998	0.904665	0.904458	0.712799	0.889354
Q8N5M4	Tetratricopeptide repeat protein 9C OS=Homo sapiens GN=TTC9C PE=1 SV=1 - [TTC9C_HUMAN]	20.0002	14.04	1	2	2	1.12603	0.989609	0.976792	1.05041	0.919022	1.02506	1.18816	1.10393	0.940846	1.11802
Q9H4B7	Tubulin beta-1 chain OS=Homo sapiens GN=TUBB1 PE=1 SV=1 - [TBB1_HUMAN]	50.2946	9.76	1	4	1	1.06171	1.02539	1.09028	0.927082	0.959574	2.2163	1.03528	1.12411	1.0246	1.00984
Q9UIG0	Tyrosine-protein kinase BAZ1B OS=Homo sapiens GN=BAZ1B PE=1 SV=2 - [BAZ1B_HUMAN]	170.796	13.89	1	19	19	0.99263	0.890129	0.973802	1.03501	1.39376	0.858198	0.849882	0.923723	1.07622	1.01888
P05090	Apolipoprotein D OS=Homo sapiens GN=APOD PE=1 SV=1 - [APOD_HUMAN]	21.2618	18.52	1	3	3	1.14166	1.25807	0.870479	0.991965	0.83808	1.26578	1.0122	0.918149	1.3497	1.19723
Q96CN4	EVI5-like protein OS=Homo sapiens GN=EVI5L PE=1 SV=1 - [EVI5L_HUMAN]	91.3183	2.27	1	1	1	0.828425	0.981316	1.17631	1.02479	1.11101	0.936622	1.00746	0.901485	0.98171	0.940585
Q9Y2L5	Trafficking protein particle complex subunit 8 OS=Homo sapiens GN=TRAPPC8 PE=1 SV=2 - [TPPC8_HUMAN]	160.896	6.55	1	9	9	1.08537	0.988963	1.0371	0.949307	0.982338	0.980997	0.983952	0.980993	0.932992	1.01131
P53602	Diphosphomevalonate decarboxylase OS=Homo sapiens GN=MVD PE=1 SV=1 - [MVD1_HUMAN]	43.3772	15.25	1	6	6	0.994156	0.968189	0.83215	1.03266	1.63643	0.938764	0.950816	0.90108	0.967813	0.906553
Q5VYS8	Terminal uridylyltransferase 7 OS=Homo sapiens GN=ZCCHC6 PE=1 SV=1 - [TUT7_HUMAN]	171.122	4.01	1	5	5	1.07276	0.889458	0.951658	0.975573	1.05176	0.933073	0.935703	0.773364	0.98011	1.01633
P14868	Aspartate--tRNA ligase, cytoplasmic OS=Homo sapiens GN=DARS PE=1 SV=2 - [SYDC_HUMAN]	57.1	58.88	1	27	27	1.08685	1.05468	0.902462	1.01797	1.03224	1.01836	0.938185	0.971873	0.934391	1.02356
Q96G74	OTU domain-containing protein 5 OS=Homo sapiens GN=OTUD5 PE=1 SV=1 - [OTUD5_HUMAN]	60.5877	5.95	1	2	2	0.940774	1.00611	0.882067	0.987282	1.34681	0.988861	0.872272	0.762474	1.11027	0.855904
P62424	60S ribosomal protein L7a OS=Homo sapiens GN=RPL7A PE=1 SV=2 - [RL7A_HUMAN]	29.977	36.47	1	9	9	0.993482	1.14314	0.890853	0.979257	1.21716	1.04596	1.1304	1.06518	1.25528	1.12122
Q7L7X3	Serine/threonine-protein kinase TAO1 OS=Homo sapiens GN=TAOK1 PE=1 SV=1 - [TAOK1_HUMAN]	115.997	6.59	1	6	4	0.982857	0.946153	1.10452	1.04215	0.829601	0.94129	0.906436	0.948558	0.933267	0.908338
P50897	Palmitoyl-protein thioesterase 1 OS=Homo sapiens GN=PPT1 PE=1 SV=1 - [PPT1_HUMAN]	34.1713	16.01	1	4	4	1.1285	0.790555	1.34073	0.774882	0.764392	1.18611	1.05707	1.40832	1.16801	0.83035
Q15020	Squamous cell carcinoma antigen recognized by T-cells 3 OS=Homo sapiens GN=SART3 PE=1 SV=1 - [SART3_HUMAN]	109.865	23.16	1	21	21	1.06762	1.04517	0.943783	0.953842	1.20245	0.991454	0.956558	1.02142	1.01134	0.956271
Q9NVG8	TBC1 domain family member 13 OS=Homo sapiens GN=TBC1D13 PE=1 SV=3 - [TBC13_HUMAN]	46.5236	8.5	1	3	3	1.08918	0.947084	1.08845	0.961931	0.909605	0.966584	0.926291	0.944831	0.920626	1.00746
Q15323	Keratin, type I cuticular Ha1 OS=Homo sapiens GN=KRT31 PE=1 SV=3 - [K1H1_HUMAN]	47.2071	14.66	6	6	1	0.58054	0.435537	0.523918	2.94661	0.383838	0.3725	0.391826	0.477258	0.367842	0.462039
Q14692	Ribosome biogenesis protein BMS1 homolog OS=Homo sapiens GN=BMS1 PE=1 SV=1 - [BMS1_HUMAN]	145.716	4.6	1	6	6	1.17423	0.972358	0.907019	1.08728	0.84361	1.15086	1.10108	1.02696	0.952128	1.15784
P10606	Cytochrome c oxidase subunit 5B, mitochondrial OS=Homo sapiens GN=COX5B PE=1 SV=2 - [COX5B_HUMAN]	13.6869	44.96	1	5	5	0.85243	1.25223	1.24496	0.749954	0.928553	1.05204	1.9471	1.23331	0.865775	1.12843
Q9NVF7	F-box only protein 28 OS=Homo sapiens GN=FBXO28 PE=1 SV=1 - [FBX28_HUMAN]	41.1234	4.62	1	2	2	0.824436	1.15327	0.965328	0.999002	1.37092	0.958039	0.950194	0.882856	1.0458	0.92901
Q9BUJ2	Heterogeneous nuclear ribonucleoprotein U-like protein 1 OS=Homo sapiens GN=HNRNPUL1 PE=1 SV=2 - [HNRL1_HUMAN]	95.6793	17.17	1	13	13	1.0544	1.07772	0.941168	1	1.11554	0.986125	0.885533	1.00353	1.11493	0.914409
Q86TX2	Acyl-coenzyme A thioesterase 1 OS=Homo sapiens GN=ACOT1 PE=1 SV=1 - [ACOT1_HUMAN]	46.2481	20.19	2	8	8	1.28021	1.03784	1.10968	0.832889	0.673486	1.03282	1.17542	1.10358	1.11346	1.12229
P30443	HLA class I histocompatibility antigen, A-1 alpha chain OS=Homo sapiens GN=HLA-A PE=1 SV=1 - [1A01_HUMAN]	40.8202	27.4	5	7	3	0.837609	1.66058	1.47408	0.635897	0.4808	0.330325	0.901428	1.10659	0.303749	0.845691
O95674	Phosphatidate cytidylyltransferase 2 OS=Homo sapiens GN=CDS2 PE=1 SV=1 - [CDS2_HUMAN]	51.3841	6.52	1	2	2	0.887738	1.12288	1.23107	0.960735	0.809127	1.08072	1.23806	1.1166	1.00974	1.05343
P31321	cAMP-dependent protein kinase type I-beta regulatory subunit OS=Homo sapiens GN=PRKAR1B PE=1 SV=4 - [KAP1_HUMAN]	43.0461	13.39	1	5	2	1.00942	1.05859	1.03011	1.09016	0.877831	0.954138	0.946408	0.955497	0.97925	1.01384
Q5H8A4	GPI ethanolamine phosphate transferase 2 OS=Homo sapiens GN=PIGG PE=1 SV=1 - [PIGG_HUMAN]	108.103	1.42	1	1	1	1.15748	1.33224	0.929352	0.925943	0.775964	1.04741	1.3319	1.27392	1.04051	1.08045
P32121	Beta-arrestin-2 OS=Homo sapiens GN=ARRB2 PE=1 SV=2 - [ARRB2_HUMAN]	46.0768	13.2	1	5	3	0.94539	0.819471	1.21754	1.03332	1.02197	0.875762	0.906547	0.883543	0.795768	1.10776
P02649	Apolipoprotein E OS=Homo sapiens GN=APOE PE=1 SV=1 - [APOE_HUMAN]	36.1318	62.15	1	19	19	1.17817	1.13253	1.14718	0.871744	0.61952	1.14496	1.24422	1.33629	1.19037	0.817047
P55263	Adenosine kinase OS=Homo sapiens GN=ADK PE=1 SV=2 - [ADK_HUMAN]	40.5197	19.34	1	7	7	1.14758	1.01563	0.964695	1.01898	0.976377	1.06033	1.05278	1.0829	0.99691	1.17706
Q9NUQ2	1-acyl-sn-glycerol-3-phosphate acyltransferase epsilon OS=Homo sapiens GN=AGPAT5 PE=1 SV=3 - [PLCE_HUMAN]	42.0449	19.78	1	7	7	1.0278	1.13828	0.946107	1.0405	0.931106	1.04753	1.12988	1.2034	0.919204	1.12722
Q9BT78	COP9 signalosome complex subunit 4 OS=Homo sapiens GN=COPS4 PE=1 SV=1 - [CSN4_HUMAN]	46.2397	46.06	1	15	15	1.01257	1.09298	0.932075	1.00752	1.1235	1.10924	1.07361	1.10181	1.08971	1.00989
Q9C0I1	Myotubularin-related protein 12 OS=Homo sapiens GN=MTMR12 PE=1 SV=2 - [MTMRC_HUMAN]	86.0928	1.47	1	1	1	1.015	0.852252	0.898379	1.14725	1.30922	0.978354	0.830473	0.780636	1.05551	1.01761
P49916	DNA ligase 3 OS=Homo sapiens GN=LIG3 PE=1 SV=2 - [DNLI3_HUMAN]	112.835	6.24	1	6	6	1.05504	0.85517	1.08604	1.12867	0.844464	0.885833	0.887502	0.900027	0.892443	1.03113
P20039	HLA class II histocompatibility antigen, DRB1-11 beta chain OS=Homo sapiens GN=HLA-DRB1 PE=1 SV=1 - [2B1B_HUMAN]	30.141	25.94	1	7	1	0.730396	1.26594	0.716066	1.58992	0.985894	0.769608	2.85519	1.55047	0.840158	1.5789
O60831	PRA1 family protein 2 OS=Homo sapiens GN=PRAF2 PE=1 SV=1 - [PRAF2_HUMAN]	19.2455	22.47	1	3	3	0.854518	1.05638	1.23693	0.99208	0.793155	1.00196	1.19307	1.19467	0.965015	1.09203
Q9Y646	Carboxypeptidase Q OS=Homo sapiens GN=CPQ PE=1 SV=1 - [CBPQ_HUMAN]	51.8545	17.16	1	6	6	1.05537	1.13846	1.06008	1.02205	0.683552	1.15441	1.21564	1.35425	0.92514	0.948447
Q9H9Q4	Non-homologous end-joining factor 1 OS=Homo sapiens GN=NHEJ1 PE=1 SV=1 - [NHEJ1_HUMAN]	33.3159	8.36	1	2	2	1.10073	0.999018	0.937683	1.01262	1.14574	0.980038	0.947688	0.861745	1.13325	0.948313
Q04446	1,4-alpha-glucan-branching enzyme OS=Homo sapiens GN=GBE1 PE=1 SV=3 - [GLGB_HUMAN]	80.4226	14.67	1	10	10	0.959698	1.02463	1.1418	1.01038	0.970327	1.08559	0.971074	0.881	0.915677	0.986117
P55042	GTP-binding protein RAD OS=Homo sapiens GN=RRAD PE=1 SV=2 - [RAD_HUMAN]	33.2249	22.08	1	4	4	0.642966	1.74737	0.89352	1.06383	1.10264	2.43131	1.62046	1.22748	1.26589	0.768494
Q9NWB6	Arginine and glutamate-rich protein 1 OS=Homo sapiens GN=ARGLU1 PE=1 SV=1 - [ARGL1_HUMAN]	33.1968	13.92	1	5	5	0.651557	1.04057	1.10913	0.917314	1.70188	0.892118	0.764613	0.830379	1.15208	0.722701
Q9UHA4	Ragulator complex protein LAMTOR3 OS=Homo sapiens GN=LAMTOR3 PE=1 SV=1 - [LTOR3_HUMAN]	13.6143	36.29	1	3	3	0.986724	1.09548	1.12234	0.956536	0.953478	1.09596	1.02914	1.20942	0.990539	1.0786	mTORC1
Q96EY8	Cob(I)yrinic acid a,c-diamide adenosyltransferase, mitochondrial OS=Homo sapiens GN=MMAB PE=1 SV=1 - [MMAB_HUMAN]	27.371	12.8	1	2	2	1.08855	0.962933	0.902327	1.05612	1.12158	1.18357	1.2163	1.02795	0.864237	1.38364
Q06187	Tyrosine-protein kinase BTK OS=Homo sapiens GN=BTK PE=1 SV=3 - [BTK_HUMAN]	76.2324	28.83	10	16	15	0.921395	0.649477	1.4382	1.05874	0.672963	0.691204	0.861699	0.747915	0.515643	0.996467
Q9Y484	WD repeat domain phosphoinositide-interacting protein 4 OS=Homo sapiens GN=WDR45 PE=2 SV=1 - [WIPI4_HUMAN]	39.8419	3.06	1	1	1	1.20987	1.09454	0.858303	0.956104	1.06695	1.04409	0.945238	0.995784	0.973841	0.838936
Q9BV86	N-terminal Xaa-Pro-Lys N-methyltransferase 1 OS=Homo sapiens GN=NTMT1 PE=1 SV=3 - [NTM1A_HUMAN]	25.3708	8.52	1	1	1	0.870394	0.889753	1.33758	0.989536	1.22327	0.916922	0.946687	0.965576	1.0361	0.908492
Q8WX92	Negative elongation factor B OS=Homo sapiens GN=NELFB PE=1 SV=1 - [NELFB_HUMAN]	65.6554	12.59	1	7	7	1.08948	0.965005	1.01648	1.03723	1.04144	0.986019	0.978986	0.983799	0.968056	1.07566
Q9H061	Transmembrane protein 126A OS=Homo sapiens GN=TMEM126A PE=1 SV=1 - [T126A_HUMAN]	21.5135	4.62	1	1	1	1.15781	1.03734	0.97473	1.01139	0.884537	1.07074	1.26044	1.36522	0.818246	1.12809
Q9C035	Tripartite motif-containing protein 5 OS=Homo sapiens GN=TRIM5 PE=1 SV=1 - [TRIM5_HUMAN]	56.3021	11.16	1	6	6	1.12205	1.10336	0.893237	1.0076	1.00787	1.03136	1.01337	0.976644	1.30175	1.24951
O75449	Katanin p60 ATPase-containing subunit A1 OS=Homo sapiens GN=KATNA1 PE=1 SV=1 - [KTNA1_HUMAN]	55.9293	4.28	1	2	2	0.85256	0.985052	1.05104	0.842884	1.55336	0.871	0.782391	0.914844	1.02269	0.93325
Q9NTJ3	Structural maintenance of chromosomes protein 4 OS=Homo sapiens GN=SMC4 PE=1 SV=2 - [SMC4_HUMAN]	147.091	28.88	1	36	36	1.12987	1.05137	0.785567	1.01509	1.32257	0.925322	0.848803	0.858404	1.12596	0.983335
Q8NB15	Zinc finger protein 511 OS=Homo sapiens GN=ZNF511 PE=1 SV=1 - [ZN511_HUMAN]	29.4085	9.92	1	2	2	1.17896	0.910006	0.92278	1.00685	1.1495	0.896448	0.887364	0.785696	1.05342	1.09674
Q9UBP6	tRNA (guanine-N(7)-)-methyltransferase OS=Homo sapiens GN=METTL1 PE=1 SV=1 - [TRMB_HUMAN]	31.4511	14.49	1	3	3	1.14345	0.960692	0.844379	1.13203	1.02637	0.981597	0.929882	0.947449	0.997871	0.928923
Q01780	Exosome component 10 OS=Homo sapiens GN=EXOSC10 PE=1 SV=2 - [EXOSX_HUMAN]	100.768	24.52	1	19	19	1.11049	0.958593	0.902865	1.02374	1.14293	0.937336	0.956207	0.875853	1.06103	1.00254
O95772	MLN64 N-terminal domain homolog OS=Homo sapiens GN=STARD3NL PE=1 SV=1 - [MENTO_HUMAN]	26.6377	2.99	1	1	1	0.96358	1.3831	1.10216	0.897025	0.744543	1.10684	1.33833	1.50971	0.869197	1.123
Q9H0H0	Integrator complex subunit 2 OS=Homo sapiens GN=INTS2 PE=1 SV=2 - [INT2_HUMAN]	134.237	2.24	1	2	2	1.06526	1.00122	0.875177	1.00451	1.29685	0.972476	0.858094	0.987091	0.989801	1.01871
P46939	Utrophin OS=Homo sapiens GN=UTRN PE=1 SV=2 - [UTRO_HUMAN]	394.22	1.72	1	5	5	0.953231	0.893732	1.32762	0.89891	0.724758	0.81153	0.88076	0.897591	0.697574	0.912773
Q9H3S1	Semaphorin-4A OS=Homo sapiens GN=SEMA4A PE=1 SV=2 - [SEM4A_HUMAN]	83.5203	3.55	1	2	2	0.991107	0.947359	1.37932	0.87691	0.675635	0.721909	0.775765	1.01314	0.693967	0.936688
O43291	Kunitz-type protease inhibitor 2 OS=Homo sapiens GN=SPINT2 PE=1 SV=2 - [SPIT2_HUMAN]	28.2098	12.7	1	3	3	1.26372	1.19513	0.862432	0.87553	1.03712	0.954011	1.05016	1.43482	1.38269	1.10795
Q9P2Y5	UV radiation resistance-associated gene protein OS=Homo sapiens GN=UVRAG PE=1 SV=1 - [UVRAG_HUMAN]	78.1022	4.01	1	3	3	1.06068	1.02753	0.950601	1.01404	1.14398	0.956311	0.93025	0.966174	1.07039	1.04238
P78406	mRNA export factor OS=Homo sapiens GN=RAE1 PE=1 SV=1 - [RAE1L_HUMAN]	40.9419	25.27	1	7	7	0.989333	1.0934	0.845465	1.03078	1.27487	0.927417	0.922262	0.987289	1.04442	0.941519
O60315	Zinc finger E-box-binding homeobox 2 OS=Homo sapiens GN=ZEB2 PE=1 SV=1 - [ZEB2_HUMAN]	136.361	5.11	1	5	5	1.19558	0.866523	0.988597	1.01019	0.892632	0.902544	0.938266	0.986368	0.855991	0.926035
Q8TF68	Zinc finger protein 384 OS=Homo sapiens GN=ZNF384 PE=1 SV=2 - [ZN384_HUMAN]	63.1789	5.72	1	2	2	0.963244	1.08661	1.02634	0.951144	1.22694	0.963935	0.873954	0.98729	1.15587	0.87122
Q9Y3A5	Ribosome maturation protein SBDS OS=Homo sapiens GN=SBDS PE=1 SV=4 - [SBDS_HUMAN]	28.7453	28.8	1	8	8	1.10181	1.03531	0.902634	1.07615	1.02915	1.10742	1.06505	1.04784	1.06464	1.05914
P09972	Fructose-bisphosphate aldolase C OS=Homo sapiens GN=ALDOC PE=1 SV=2 - [ALDOC_HUMAN]	39.4312	34.89	2	11	8	0.750229	0.914561	1.0492	0.946131	1.59004	0.938189	0.856128	0.904933	0.944084	0.794443
Q96EP5	DAZ-associated protein 1 OS=Homo sapiens GN=DAZAP1 PE=1 SV=1 - [DAZP1_HUMAN]	43.3561	10.07	1	3	3	0.858336	1.06536	0.962898	1.02014	1.37545	0.975483	0.823626	0.934488	1.11315	0.880156
Q9UKT5	F-box only protein 4 OS=Homo sapiens GN=FBXO4 PE=1 SV=2 - [FBX4_HUMAN]	44.108	2.33	1	1	1	1.14833	0.657501	0.93908	1.13899	1.22053	0.869543	0.889314	0.77072	0.92352	1.03552
O95487	Protein transport protein Sec24B OS=Homo sapiens GN=SEC24B PE=1 SV=2 - [SC24B_HUMAN]	137.331	5.68	1	6	5	1.07336	0.943432	1.00944	1.02778	0.981025	0.973011	0.983981	0.967568	0.876683	1.04243
Q96EF9	Zinc fingers and homeoboxes protein 1, isoform 2 OS=Homo sapiens GN=ZHX1-C8orf76 PE=2 SV=1 - [ZHX1R_HUMAN]	33.2639	2.74	2	1	1	1.14272	0.948879	0.865197	1.18039	0.973942	0.785305	0.897453	0.887403	1.03551	1.06582
O60637	Tetraspanin-3 OS=Homo sapiens GN=TSPAN3 PE=2 SV=1 - [TSN3_HUMAN]	27.9992	5.53	1	2	2	0.972476	0.97592	1.41055	0.852019	0.685069	0.783698	1.42172	1.60235	1.04744	1.08652
P20591	Interferon-induced GTP-binding protein Mx1 OS=Homo sapiens GN=MX1 PE=1 SV=4 - [MX1_HUMAN]	75.4732	3.02	2	2	1	0.582793	0.869625	2.21065	0.421173	0.458385	0.520456	0.546077	0.596983	0.540715	0.474975
P78540	Arginase-2, mitochondrial OS=Homo sapiens GN=ARG2 PE=1 SV=1 - [ARGI2_HUMAN]	38.5539	33.9	1	9	9	0.837313	1.54075	0.860563	0.972949	1.1038	1.31816	1.21175	1.31183	1.47225	0.893412
Q9UBS8	E3 ubiquitin-protein ligase RNF14 OS=Homo sapiens GN=RNF14 PE=1 SV=1 - [RNF14_HUMAN]	53.8016	6.12	1	1	1	0.734911	0.736759	1.35536	0.877117	1.41911	0.722127	0.775341	1.02192	0.916182	0.799284
Q8N4L2	Type 2 phosphatidylinositol 4,5-bisphosphate 4-phosphatase OS=Homo sapiens GN=TMEM55A PE=1 SV=1 - [TM55A_HUMAN]	28.0623	4.28	1	1	1	1.04736	1.062	0.932063	1.07599	1.04911	1.03325	1.01059	1.11359	1.08405	1.10817
O95786	Probable ATP-dependent RNA helicase DDX58 OS=Homo sapiens GN=DDX58 PE=1 SV=2 - [DDX58_HUMAN]	106.531	1.51	1	1	1	1.05426	0.791825	1.23057	1.03441	0.726666	0.985364	0.834629	0.780943	0.708282	0.943582
Q96AX2	Ras-related protein Rab-37 OS=Homo sapiens GN=RAB37 PE=1 SV=3 - [RAB37_HUMAN]	24.7995	32.74	5	7	6	0.809085	0.77319	1.69493	0.777255	0.643744	0.673467	0.767864	0.7779	0.578795	0.814792
P61421	V-type proton ATPase subunit d 1 OS=Homo sapiens GN=ATP6V0D1 PE=1 SV=1 - [VA0D1_HUMAN]	40.3032	20.8	1	8	8	0.9633	1.06163	1.27452	0.817788	0.824555	1.00626	1.20737	1.35038	1.01278	0.982082
Q8NCH0	Carbohydrate sulfotransferase 14 OS=Homo sapiens GN=CHST14 PE=1 SV=2 - [CHSTE_HUMAN]	42.9694	3.19	1	1	1	1.67006	1.04252	0.841316	0.77986	0.591522	1.16402	1.29115	1.37811	0.952591	1.24443
Q16630	Cleavage and polyadenylation specificity factor subunit 6 OS=Homo sapiens GN=CPSF6 PE=1 SV=2 - [CPSF6_HUMAN]	59.1734	24.68	1	11	11	0.903751	1.10202	1.07282	0.913877	1.21096	0.985314	0.874465	0.987359	1.10455	0.832311
Q8NE71	ATP-binding cassette sub-family F member 1 OS=Homo sapiens GN=ABCF1 PE=1 SV=2 - [ABCF1_HUMAN]	95.8665	26.75	1	18	17	1.1588	1.02035	0.876489	1.04325	1.08252	0.960242	0.897098	0.919745	1.06579	1.02686
O14732	Inositol monophosphatase 2 OS=Homo sapiens GN=IMPA2 PE=1 SV=1 - [IMPA2_HUMAN]	31.3011	10.76	1	3	3	0.972062	0.988577	1.00502	0.911867	1.31727	1.20208	0.92741	1.20299	1.52174	1.02691
Q9BUR4	Telomerase Cajal body protein 1 OS=Homo sapiens GN=WRAP53 PE=1 SV=1 - [WAP53_HUMAN]	59.2721	8.03	1	3	3	1.11913	1.10623	0.874467	1.01147	1.38154	1.06988	0.899922	1.02475	1.1229	0.820894
Q8WU79	Stromal membrane-associated protein 2 OS=Homo sapiens GN=SMAP2 PE=1 SV=1 - [SMAP2_HUMAN]	46.7548	14.92	1	6	6	0.980839	0.866624	0.955054	1.01117	1.41677	0.95246	0.835058	0.87761	1.03939	0.960454
Q04759	Protein kinase C theta type OS=Homo sapiens GN=PRKCQ PE=1 SV=3 - [KPCT_HUMAN]	81.8107	3.82	1	3	1	1.21425	0.823457	1.01342	1.00007	0.965263	0.928141	0.85363	0.833999	1.07059	0.913846
Q07020	60S ribosomal protein L18 OS=Homo sapiens GN=RPL18 PE=1 SV=2 - [RL18_HUMAN]	21.6211	42.02	1	7	7	1.00468	1.14897	0.926697	1.04791	1.13854	1.05582	1.15067	1.11133	1.13411	1.0675
Q92835	Phosphatidylinositol 3,4,5-trisphosphate 5-phosphatase 1 OS=Homo sapiens GN=INPP5D PE=1 SV=2 - [SHIP1_HUMAN]	133.209	23.63	3	26	24	1.16023	0.947564	0.952567	1.10733	0.881025	0.912754	0.972927	0.974528	0.837099	1.01285
Q15813	Tubulin-specific chaperone E OS=Homo sapiens GN=TBCE PE=1 SV=1 - [TBCE_HUMAN]	59.309	12.14	1	7	7	1.25463	0.827707	0.877585	1.13063	1.02287	0.903998	0.932669	0.837958	0.87243	1.07478
Q15291	Retinoblastoma-binding protein 5 OS=Homo sapiens GN=RBBP5 PE=1 SV=2 - [RBBP5_HUMAN]	59.1157	21.75	1	10	10	1.05315	0.936811	0.954949	1.06763	1.19541	0.980674	0.908918	0.862178	0.963504	1.1323
O95251	Histone acetyltransferase KAT7 OS=Homo sapiens GN=KAT7 PE=1 SV=1 - [KAT7_HUMAN]	70.5981	7.69	1	4	4	1.22151	0.831878	0.928166	1.05135	1.06612	0.920811	0.819058	0.827701	0.91576	1.13357
Q9BXW9	Fanconi anemia group D2 protein OS=Homo sapiens GN=FANCD2 PE=1 SV=2 - [FACD2_HUMAN]	164.025	8.68	1	10	10	1.34146	0.755384	0.887718	1.03182	0.954316	0.858517	0.858305	0.87853	0.843454	0.974638
Q9UHJ6	Sedoheptulokinase OS=Homo sapiens GN=SHPK PE=1 SV=3 - [SHPK_HUMAN]	51.458	14.64	1	4	4	1.06069	1.03666	1.03734	1.02495	0.901672	0.980675	0.922256	0.939185	1.0379	0.988985
O95873	Uncharacterized protein C6orf47 OS=Homo sapiens GN=C6orf47 PE=1 SV=2 - [CF047_HUMAN]	31.6903	2.72	1	1	1	0.870524	1.02905	1.26559	0.944218	0.896163	0.973242	1.17707	1.30758	1.10588	0.970925
Q9C0C7	Activating molecule in BECN1-regulated autophagy protein 1 OS=Homo sapiens GN=AMBRA1 PE=1 SV=2 - [AMRA1_HUMAN]	142.42	3.78	1	3	3	0.846086	0.938231	0.861106	1.03895	1.54335	0.96762	0.732777	0.806392	1.04632	0.89818
Q6ZRS2	Helicase SRCAP OS=Homo sapiens GN=SRCAP PE=1 SV=3 - [SRCAP_HUMAN]	343.343	0.84	1	3	3	1.08482	1.01475	0.883396	0.998394	1.02377	1.00768	0.866645	0.909833	1.03879	0.929937
Q9Y217	Myotubularin-related protein 6 OS=Homo sapiens GN=MTMR6 PE=1 SV=3 - [MTMR6_HUMAN]	71.9222	9.02	1	5	5	1.11129	0.86996	1.12423	1.0066	0.826629	0.958011	0.91201	0.902441	0.81124	0.982595
O75570	Peptide chain release factor 1, mitochondrial OS=Homo sapiens GN=MTRF1 PE=1 SV=2 - [RF1M_HUMAN]	52.2728	2.25	1	1	1	0.760187	0.497286	0.600956	2.55926	0.486731	0.489618	0.513724	0.505317	0.589628	0.612037
Q5VTD9	Zinc finger protein Gfi-1b OS=Homo sapiens GN=GFI1B PE=1 SV=1 - [GFI1B_HUMAN]	37.4684	7.58	2	2	2	1.83192	0.632767	0.449396	1.11926	1.25116	0.853907	0.60866	0.528649	0.941671	0.927832
Q9P0V8	SLAM family member 8 OS=Homo sapiens GN=SLAMF8 PE=1 SV=1 - [SLAF8_HUMAN]	31.6492	4.91	1	1	1	1.25325	1.04337	1.24899	0.813019	0.369164	1.06474	1.22245	1.77479	0.967112	0.940236
Q6ZMI0	Protein phosphatase 1 regulatory subunit 21 OS=Homo sapiens GN=PPP1R21 PE=1 SV=1 - [PPR21_HUMAN]	88.2595	10.38	1	7	6	0.950759	0.957089	1.15209	0.9533	0.966319	0.962062	0.924841	1.01483	0.916405	0.923232
O00178	GTP-binding protein 1 OS=Homo sapiens GN=GTPBP1 PE=1 SV=3 - [GTPB1_HUMAN]	72.408	22.57	3	12	12	1.12778	1.03044	0.817204	1.04972	1.1253	1.00581	0.941766	0.88265	0.979058	1.00407
Q8TAD4	Zinc transporter 5 OS=Homo sapiens GN=SLC30A5 PE=1 SV=1 - [ZNT5_HUMAN]	83.9916	3.01	1	2	2	1.04686	1.10844	0.92204	1.10932	0.956136	1.06627	1.11508	1.19514	0.969898	1.08887
Q9NUN5	Probable lysosomal cobalamin transporter OS=Homo sapiens GN=LMBRD1 PE=1 SV=1 - [LMBD1_HUMAN]	61.3491	7.41	1	2	2	0.855108	1.25269	1.08682	0.96341	0.959487	1.03618	1.17732	1.44766	1.12258	0.937106
Q8NBZ7	UDP-glucuronic acid decarboxylase 1 OS=Homo sapiens GN=UXS1 PE=1 SV=1 - [UXS1_HUMAN]	47.5467	6.67	1	2	2	1.00756	1.05852	1.08039	1.04891	0.823933	0.947954	1.11406	1.24829	1.01596	1.07052
P53367	Arfaptin-1 OS=Homo sapiens GN=ARFIP1 PE=1 SV=2 - [ARFP1_HUMAN]	41.7126	29.49	1	10	9	1.05804	1.09218	0.976509	0.968502	1.03494	1.16177	1.10941	1.13721	0.9698	0.9995
Q8WZ74	Cortactin-binding protein 2 OS=Homo sapiens GN=CTTNBP2 PE=1 SV=1 - [CTTB2_HUMAN]	180.938	1.56	1	2	2	1.03676	0.795551	1.36017	0.98337	0.505046	0.757692	0.815358	0.852593	0.752847	0.716762
Q15758	Neutral amino acid transporter B(0) OS=Homo sapiens GN=SLC1A5 PE=1 SV=2 - [AAAT_HUMAN]	56.5623	24.03	1	9	9	0.759	1.56726	0.746663	1.02271	1.47693	1.33302	1.33058	1.34284	1.67733	1.00737
O00559	Receptor-binding cancer antigen expressed on SiSo cells OS=Homo sapiens GN=EBAG9 PE=1 SV=1 - [RCAS1_HUMAN]	24.3623	8.92	1	1	1	0.779201	1.07053	1.22291	0.956709	1.11028	0.815101	0.961706	1.10738	1.00412	0.648784
Q9NPI1	Bromodomain-containing protein 7 OS=Homo sapiens GN=BRD7 PE=1 SV=1 - [BRD7_HUMAN]	74.0922	5.68	1	3	3	1.0309	1.09426	1.08856	0.885181	1.05759	0.98002	0.997507	0.928687	1.07785	0.906078
P42696	RNA-binding protein 34 OS=Homo sapiens GN=RBM34 PE=1 SV=2 - [RBM34_HUMAN]	48.5351	9.77	1	4	4	1.01565	1.03296	0.975468	1.13283	0.993709	0.957605	1.06686	0.938728	0.943442	1.03577
Q92841	Probable ATP-dependent RNA helicase DDX17 OS=Homo sapiens GN=DDX17 PE=1 SV=2 - [DDX17_HUMAN]	80.222	41.15	1	27	19	1.08938	0.923664	0.932324	1.00916	1.16734	0.936311	0.893412	0.880991	1.09119	0.989664
Q9BZL4	Protein phosphatase 1 regulatory subunit 12C OS=Homo sapiens GN=PPP1R12C PE=1 SV=1 - [PP12C_HUMAN]	84.8299	7.54	1	4	4	0.879147	0.908016	1.19072	0.969133	0.941921	0.920986	0.880016	0.977221	0.968046	0.78415
P19793	Retinoic acid receptor RXR-alpha OS=Homo sapiens GN=RXRA PE=1 SV=1 - [RXRA_HUMAN]	50.7785	5.41	2	2	1	0.948649	0.770831	1.13606	0.98144	1.2973	0.859178	0.880888	0.799466	0.8193	1.16634
O14777	Kinetochore protein NDC80 homolog OS=Homo sapiens GN=NDC80 PE=1 SV=1 - [NDC80_HUMAN]	73.8665	16.98	1	11	11	1.19129	0.88374	0.775065	1.09928	1.30607	0.881058	0.901122	0.791758	0.975228	1.10143
O43676	NADH dehydrogenase [ubiquinone] 1 beta subcomplex subunit 3 OS=Homo sapiens GN=NDUFB3 PE=1 SV=3 - [NDUB3_HUMAN]	11.3947	18.37	1	2	2	0.755379	1.63419	0.97085	0.844779	1.14827	1.1744	1.50215	1.37048	0.984381	1.29905
Q9NUV9	GTPase IMAP family member 4 OS=Homo sapiens GN=GIMAP4 PE=1 SV=1 - [GIMA4_HUMAN]	37.5104	6.08	1	2	2	0.759598	0.754725	1.44055	0.933907	0.734605	0.804543	0.58445	0.815056	0.827756	0.817293
Q8N6T3	ADP-ribosylation factor GTPase-activating protein 1 OS=Homo sapiens GN=ARFGAP1 PE=1 SV=2 - [ARFG1_HUMAN]	44.6403	14.78	1	4	4	0.870441	0.978802	1.13662	0.981034	1.23353	0.922767	1.00622	1.00007	1.01408	0.874984
Q96EZ8	Microspherule protein 1 OS=Homo sapiens GN=MCRS1 PE=1 SV=1 - [MCRS1_HUMAN]	51.7712	3.46	1	2	2	1.11083	0.985948	1.00569	0.966618	1.0424	1.05131	1.00412	1.03176	1.15775	1.06533
Q9Y5B0	RNA polymerase II subunit A C-terminal domain phosphatase OS=Homo sapiens GN=CTDP1 PE=1 SV=3 - [CTDP1_HUMAN]	104.335	12.17	1	11	11	1.12054	0.988612	0.900588	1.01194	1.0821	0.871484	1.00664	0.935542	0.936643	1.07246
Q9UHY1	Nuclear receptor-binding protein OS=Homo sapiens GN=NRBP1 PE=1 SV=1 - [NRBP_HUMAN]	59.8071	7.29	1	3	3	1.03419	1.0759	1.03857	1.00225	0.917252	1.00643	1.01863	0.951268	0.90093	1.00178
Q6NXE6	Armadillo repeat-containing protein 6 OS=Homo sapiens GN=ARMC6 PE=1 SV=2 - [ARMC6_HUMAN]	54.1074	15.17	1	6	6	1.15023	0.893004	0.849465	1.11136	1.11924	0.919237	0.863687	0.877679	0.966743	1.08659
O75298	Reticulon-2 OS=Homo sapiens GN=RTN2 PE=1 SV=1 - [RTN2_HUMAN]	59.2275	1.65	1	1	1	0.836306	1.03554	1.29795	0.935073	0.915324	0.957178	1.13638	1.15176	1.42187	0.981628
P03915	NADH-ubiquinone oxidoreductase chain 5 OS=Homo sapiens GN=MT-ND5 PE=1 SV=2 - [NU5M_HUMAN]	66.9824	2.49	1	1	1	0.797832	1.10338	1.166	1.00564	1.07775	1.13395	1.01206	0.94389	1.18706	1.51533
Q53H82	Endoribonuclease LACTB2 OS=Homo sapiens GN=LACTB2 PE=1 SV=2 - [LACB2_HUMAN]	32.7849	13.54	1	4	4	0.98681	0.917659	1.08387	0.953242	1.02889	1.07386	1.05438	1.06658	0.970346	0.998807
Q9Y314	Nitric oxide synthase-interacting protein OS=Homo sapiens GN=NOSIP PE=1 SV=1 - [NOSIP_HUMAN]	33.151	7.97	1	2	2	1.17547	0.924327	0.859345	0.935667	1.35095	0.870404	0.842386	0.850773	1.04132	1.06844
Q9NZW5	MAGUK p55 subfamily member 6 OS=Homo sapiens GN=MPP6 PE=1 SV=2 - [MPP6_HUMAN]	61.0788	7.59	2	5	3	1.29535	1.13147	0.757822	1.05315	0.842184	1.2059	1.06044	1.03204	1.21744	1.13199
Q6ZUJ8	Phosphoinositide 3-kinase adapter protein 1 OS=Homo sapiens GN=PIK3AP1 PE=1 SV=2 - [BCAP_HUMAN]	90.341	18.51	1	12	12	1.13786	0.951174	1.01547	0.985218	0.825049	0.882618	0.881192	1.01482	0.914942	0.915873
Q9H1D9	DNA-directed RNA polymerase III subunit RPC6 OS=Homo sapiens GN=POLR3F PE=1 SV=1 - [RPC6_HUMAN]	35.6611	4.43	1	1	1	0.895168	1.00589	0.841527	0.953554	1.81224	0.779573	0.87996	0.921434	1.07199	0.841608
Q9NPB8	Glycerophosphocholine phosphodiesterase GPCPD1 OS=Homo sapiens GN=GPCPD1 PE=1 SV=2 - [GPCP1_HUMAN]	75.9865	7.74	1	4	4	0.828199	0.946623	1.13978	1.06699	1.21967	1.02458	0.841788	0.868324	0.933057	1.08163
Q9BXV9	Uncharacterized protein C14orf142 OS=Homo sapiens GN=C14orf142 PE=1 SV=2 - [CN142_HUMAN]	10.8521	53	1	3	3	0.741453	0.856684	1.49188	0.843126	1.09322	0.907527	0.808794	0.828135	0.956251	0.770995
Q9BTC8	Metastasis-associated protein MTA3 OS=Homo sapiens GN=MTA3 PE=1 SV=2 - [MTA3_HUMAN]	67.461	11.11	1	6	1	1.14753	0.925211	1.00098	1.00919	0.984582	0.95812	1.02398	0.891027	0.887842	1.04164
P49750	YLP motif-containing protein 1 OS=Homo sapiens GN=YLPM1 PE=1 SV=3 - [YLPM1_HUMAN]	219.849	8.25	3	13	12	0.896047	1.06228	1.10304	0.91499	1.1778	0.906694	0.927381	0.910429	1.13205	0.89432
Q9NR56	Muscleblind-like protein 1 OS=Homo sapiens GN=MBNL1 PE=1 SV=2 - [MBNL1_HUMAN]	41.79	7.47	3	3	3	1.01295	0.923304	0.951779	1.06233	1.25165	0.963152	0.901456	0.885011	1.10541	0.967547
P51809	Vesicle-associated membrane protein 7 OS=Homo sapiens GN=VAMP7 PE=1 SV=3 - [VAMP7_HUMAN]	24.919	28.64	1	7	7	0.932056	1.26355	1.00812	0.970688	0.987113	1.09041	1.07844	1.15225	1.15965	1.02833
Q96HZ4	Transcription cofactor HES-6 OS=Homo sapiens GN=HES6 PE=2 SV=1 - [HES6_HUMAN]	24.1143	5.36	1	1	1	1.21027	0.9076	0.8773	1.0847	1.03074	1.22089	1.19303	1.05927	0.942733	1.12095
Q9HB90	Ras-related GTP-binding protein C OS=Homo sapiens GN=RRAGC PE=1 SV=1 - [RRAGC_HUMAN]	44.1958	15.79	2	6	6	0.999575	1.11933	1.09096	0.957057	0.83833	1.04279	1.12021	1.17102	0.953215	1.05653
Q99615	DnaJ homolog subfamily C member 7 OS=Homo sapiens GN=DNAJC7 PE=1 SV=2 - [DNJC7_HUMAN]	56.4047	31.17	1	17	17	1.25485	0.815373	0.868095	1.11061	1.05309	0.917352	0.840492	0.85097	0.910926	1.08503
P12724	Eosinophil cationic protein OS=Homo sapiens GN=RNASE3 PE=1 SV=2 - [ECP_HUMAN]	18.3733	17.5	1	2	2	1.0621	0.953151	1.23726	0.89258	0.758396	0.851185	1.18471	1.21066	0.90777	1.57573
Q03001	Dystonin OS=Homo sapiens GN=DST PE=1 SV=4 - [DYST_HUMAN]	860.127	0.48	1	3	2	1.12063	1.09503	0.841732	1.11325	0.914187	1.2709	1.20913	1.39387	1.10214	0.766638
P13807	Glycogen [starch] synthase, muscle OS=Homo sapiens GN=GYS1 PE=1 SV=2 - [GYS1_HUMAN]	83.7325	7.19	2	5	5	1.21426	0.895304	1.00431	1.04213	0.876011	0.99959	0.936981	0.886042	0.951761	0.912171
Q9HBM0	Vezatin OS=Homo sapiens GN=VEZT PE=1 SV=3 - [VEZA_HUMAN]	88.6091	4.62	1	3	3	1.03995	0.980202	1.14303	0.911854	0.871767	0.933415	0.914665	0.923838	0.943623	0.966558
Q9UGU0	Transcription factor 20 OS=Homo sapiens GN=TCF20 PE=1 SV=3 - [TCF20_HUMAN]	211.641	0.46	1	1	1	0.76368	0.954809	1.23896	0.863985	1.40045	0.810706	0.810912	0.861235	1.11097	0.915031
P16220	Cyclic AMP-responsive element-binding protein 1 OS=Homo sapiens GN=CREB1 PE=1 SV=2 - [CREB1_HUMAN]	36.6656	17.3	1	4	2	1.01385	1.0604	0.980785	0.955284	1.18457	0.970459	0.924543	1.03209	1.10538	0.822436
Q5TKA1	Protein lin-9 homolog OS=Homo sapiens GN=LIN9 PE=1 SV=1 - [LIN9_HUMAN]	61.9069	1.85	1	1	1	1.32342	1.02674	0.800086	0.886422	1.17888	0.894815	0.819211	0.769638	1.20082	0.872842
Q3KQU3	MAP7 domain-containing protein 1 OS=Homo sapiens GN=MAP7D1 PE=1 SV=1 - [MA7D1_HUMAN]	92.7641	2.14	1	2	2	0.7567	1.06721	1.42118	0.977574	0.957733	0.870782	0.882239	0.999055	0.89607	0.929354
Q8NG68	Tubulin--tyrosine ligase OS=Homo sapiens GN=TTL PE=1 SV=2 - [TTL_HUMAN]	43.1851	3.18	1	1	1	0.971249	1.0032	0.999729	1.11974	1.025	1.02875	1.16249	0.993138	1.08298	1.05901
Q9HCN8	Stromal cell-derived factor 2-like protein 1 OS=Homo sapiens GN=SDF2L1 PE=1 SV=2 - [SDF2L_HUMAN]	23.5837	18.55	1	3	3	0.934405	1.08996	1.03959	0.922661	1.14552	1.06496	1.1573	1.12393	0.997842	1.06617
P82650	28S ribosomal protein S22, mitochondrial OS=Homo sapiens GN=MRPS22 PE=1 SV=1 - [RT22_HUMAN]	41.2544	25.28	1	9	9	1.03631	0.85602	1.05402	1.14492	0.865299	0.990568	1.15395	1.07747	0.942618	1.18907
P98194	Calcium-transporting ATPase type 2C member 1 OS=Homo sapiens GN=ATP2C1 PE=1 SV=3 - [AT2C1_HUMAN]	100.512	10.66	1	7	7	1.3194	0.933809	0.902242	0.97277	0.90108	0.974649	1.14438	1.35171	1.06989	1.0432
P15144	Aminopeptidase N OS=Homo sapiens GN=ANPEP PE=1 SV=4 - [AMPN_HUMAN]	109.471	14.79	1	14	14	0.93221	0.964295	1.46455	0.894969	0.490325	1.00398	1.51924	1.75983	0.677508	1.11746
P35573	Glycogen debranching enzyme OS=Homo sapiens GN=AGL PE=1 SV=3 - [GDE_HUMAN]	174.652	10.25	1	15	15	1.01774	0.902472	0.965616	1.08273	1.16697	0.990156	0.942325	0.93614	1.01756	0.988122
Q9UFF9	CCR4-NOT transcription complex subunit 8 OS=Homo sapiens GN=CNOT8 PE=1 SV=1 - [CNOT8_HUMAN]	33.5185	12.33	1	3	3	1.00538	1.07576	1.18634	0.823861	1.0208	1.10553	0.849559	0.904701	1.00502	0.821743
P16615	Sarcoplasmic/endoplasmic reticulum calcium ATPase 2 OS=Homo sapiens GN=ATP2A2 PE=1 SV=1 - [AT2A2_HUMAN]	114.683	29.08	2	27	21	1.04175	1.13677	1.03679	0.986476	0.83863	1.08934	1.09999	1.23541	1.00148	0.975074
P42858	Huntingtin OS=Homo sapiens GN=HTT PE=1 SV=2 - [HD_HUMAN]	347.383	2.61	1	6	6	1.04614	0.908648	1.17312	0.968792	0.935899	0.882923	0.9768	0.886964	0.938244	1.044
Q9UBX1	Cathepsin F OS=Homo sapiens GN=CTSF PE=1 SV=1 - [CATF_HUMAN]	53.3318	1.45	1	1	1	1.09652	1.02746	1.20899	0.912948	0.664119	1.01439	1.42108	1.32111	0.759288	1.20205
P19404	NADH dehydrogenase [ubiquinone] flavoprotein 2, mitochondrial OS=Homo sapiens GN=NDUFV2 PE=1 SV=2 - [NDUV2_HUMAN]	27.374	38.55	1	8	8	0.932837	1.17351	1.05285	1.03661	0.880072	1.02822	1.20204	1.05929	0.98566	1.14903
Q8WVQ1	Soluble calcium-activated nucleotidase 1 OS=Homo sapiens GN=CANT1 PE=1 SV=1 - [CANT1_HUMAN]	44.8117	4.99	1	2	2	1.14137	1.0621	0.940595	0.972625	1.01557	1.03077	1.12979	1.17745	1.04151	1.01005
Q13472	DNA topoisomerase 3-alpha OS=Homo sapiens GN=TOP3A PE=1 SV=1 - [TOP3A_HUMAN]	112.3	5.89	1	5	5	1.12508	0.957749	0.920498	1.03303	1.07279	0.880804	0.966367	0.912793	0.903471	1.13046
O00571	ATP-dependent RNA helicase DDX3X OS=Homo sapiens GN=DDX3X PE=1 SV=3 - [DDX3X_HUMAN]	73.198	37.76	2	22	6	1.321	1.11658	0.674466	1.05243	0.894369	0.999542	0.702524	0.938926	0.986906	0.75946
Q6PJG2	ELM2 and SANT domain-containing protein 1 OS=Homo sapiens GN=ELMSAN1 PE=1 SV=2 - [EMSA1_HUMAN]	114.918	1.24	1	1	1	0.855156	0.989203	1.24289	0.939483	1.04884	0.852835	0.90092	0.844032	0.917962	1.11811
Q92784	Zinc finger protein DPF3 OS=Homo sapiens GN=DPF3 PE=1 SV=3 - [DPF3_HUMAN]	43.0566	8.2	1	2	2	0.78466	1.13633	0.84917	0.788607	2.27087	0.763659	0.774762	0.983922	1.06784	0.659047
P11233	Ras-related protein Ral-A OS=Homo sapiens GN=RALA PE=1 SV=1 - [RALA_HUMAN]	23.552	20.39	1	4	3	0.876261	1.16419	1.06824	1.02248	0.942839	1.09393	1.18023	1.11951	1.23415	0.873125
O15381	Nuclear valosin-containing protein-like OS=Homo sapiens GN=NVL PE=1 SV=1 - [NVL_HUMAN]	94.991	6.54	1	5	5	1.11272	0.882541	0.839603	0.999074	1.25391	0.922067	0.950835	0.913412	0.792668	1.04599
Q13835	Plakophilin-1 OS=Homo sapiens GN=PKP1 PE=1 SV=2 - [PKP1_HUMAN]	82.8078	2.54	1	2	2	0.860276	1.13685	1.13518	1.05559	0.895989	1.1686	0.924965	0.857293	1.28761	1.80229
Q8N4V1	Membrane magnesium transporter 1 OS=Homo sapiens GN=MMGT1 PE=1 SV=1 - [MMGT1_HUMAN]	14.6766	18.32	1	1	1	0.759381	1.49421	1.06628	0.84101	1.18027	1.28076	1.32376	1.43492	1.36679	0.83826
Q9HC35	Echinoderm microtubule-associated protein-like 4 OS=Homo sapiens GN=EML4 PE=1 SV=3 - [EMAL4_HUMAN]	108.848	8.26	1	5	5	1.01846	0.901613	1.20151	0.976174	0.877289	0.901804	0.922215	0.999029	0.870536	0.950834
Q15493	Regucalcin OS=Homo sapiens GN=RGN PE=1 SV=1 - [RGN_HUMAN]	33.2314	8.7	1	2	2	1.38035	1.26112	0.829299	0.902215	0.798929	1.20845	1.07552	1.40715	1.15439	1.05332
P54577	Tyrosine--tRNA ligase, cytoplasmic OS=Homo sapiens GN=YARS PE=1 SV=4 - [SYYC_HUMAN]	59.1061	49.24	1	26	26	0.963666	1.10334	0.986604	1.09416	0.991065	1.27004	1.05196	0.975661	1.07556	1.07125
Q13868	Exosome complex component RRP4 OS=Homo sapiens GN=EXOSC2 PE=1 SV=2 - [EXOS2_HUMAN]	32.7681	21.5	1	5	5	0.982364	1.14902	0.917859	1.03529	1.06616	1.08344	1.16661	1.0747	1.04138	1.03025
Q9H3N1	Thioredoxin-related transmembrane protein 1 OS=Homo sapiens GN=TMX1 PE=1 SV=1 - [TMX1_HUMAN]	31.7708	18.57	1	4	4	1.04212	1.22367	0.863168	0.954204	1.13765	1.1298	1.12506	1.25812	1.10313	1.00913
Q92536	Y+L amino acid transporter 2 OS=Homo sapiens GN=SLC7A6 PE=1 SV=3 - [YLAT2_HUMAN]	56.7905	8.74	1	3	2	1.07408	1.17365	0.952855	0.914764	1.06621	1.13926	1.08134	1.27468	1.19659	0.906085
P00367	Glutamate dehydrogenase 1, mitochondrial OS=Homo sapiens GN=GLUD1 PE=1 SV=2 - [DHE3_HUMAN]	61.3592	37.99	2	18	18	0.922492	1.048	1.29356	0.899472	0.73314	1.07135	1.25839	1.33508	0.957028	0.93446
Q2M389	WASH complex subunit SWIP OS=Homo sapiens GN=KIAA1033 PE=1 SV=2 - [WASH7_HUMAN]	136.316	7.16	1	9	9	1.05158	0.999792	1.09853	1.00493	0.82644	1.02798	1.11543	1.16374	0.913663	1.10039
Q9Y3B3	Transmembrane emp24 domain-containing protein 7 OS=Homo sapiens GN=TMED7 PE=1 SV=2 - [TMED7_HUMAN]	25.1556	16.07	1	4	4	0.849031	1.19338	0.93079	1.08852	1.09181	1.17899	1.26199	1.21351	1.00818	0.953915
P78385	Keratin, type II cuticular Hb3 OS=Homo sapiens GN=KRT83 PE=1 SV=2 - [KRT83_HUMAN]	54.1605	17.44	5	9	8	0.533782	0.272928	0.554442	3.32626	0.377647	0.286601	0.301476	0.470127	0.365886	0.515994
P10599	Thioredoxin OS=Homo sapiens GN=TXN PE=1 SV=3 - [THIO_HUMAN]	11.7297	49.52	1	5	5	0.710251	1.09392	1.31295	0.988358	0.93627	1.36398	1.04105	1.01497	1.49669	0.921807
Q96F44	E3 ubiquitin-protein ligase TRIM11 OS=Homo sapiens GN=TRIM11 PE=1 SV=2 - [TRI11_HUMAN]	52.7405	4.91	1	2	2	1.12657	0.960765	0.944275	1.0449	1.03384	0.989466	0.935408	0.938441	0.891204	1.09751
Q13571	Lysosomal-associated transmembrane protein 5 OS=Homo sapiens GN=LAPTM5 PE=1 SV=1 - [LAPM5_HUMAN]	29.9166	17.18	1	4	4	1.44257	1.19989	0.854088	0.819641	0.761875	0.802817	1.43247	1.88413	1.16616	1.01576
P42574	Caspase-3 OS=Homo sapiens GN=CASP3 PE=1 SV=2 - [CASP3_HUMAN]	31.5875	26.71	1	6	6	0.805157	0.964771	1.23236	1.01958	1.03129	0.945132	0.926213	0.815177	1.08902	0.823689
O60462	Neuropilin-2 OS=Homo sapiens GN=NRP2 PE=1 SV=2 - [NRP2_HUMAN]	104.792	1.93	1	2	2	1.07825	0.968781	1.19194	1.03032	0.600434	1.02472	1.48145	1.1655	0.747135	1.31045
P62487	DNA-directed RNA polymerase II subunit RPB7 OS=Homo sapiens GN=POLR2G PE=1 SV=1 - [RPB7_HUMAN]	19.2819	15.12	1	2	2	0.821355	0.864038	1.13865	1.03967	1.37895	0.955809	0.805077	0.831262	1.13049	0.897718
Q9UBN7	Histone deacetylase 6 OS=Homo sapiens GN=HDAC6 PE=1 SV=2 - [HDAC6_HUMAN]	131.336	3.46	1	5	4	1.08866	1.09183	0.840269	1.0419	1.24253	0.921482	0.859808	0.910085	1.0929	1.08804
O00255	Menin OS=Homo sapiens GN=MEN1 PE=1 SV=4 - [MEN1_HUMAN]	67.9809	6.02	1	4	4	1.10473	1.01126	0.940735	1.02946	1.04897	0.914099	0.965293	0.985547	0.990364	1.0783
Q9P0J1	[Pyruvate dehydrogenase [acetyl-transferring]]-phosphatase 1, mitochondrial OS=Homo sapiens GN=PDP1 PE=1 SV=3 - [PDP1_HUMAN]	61.0156	1.49	1	1	1	1.04045	0.948284	1.26962	0.858132	0.82511	0.969497	1.08925	1.07238	1.07853	1.20196
A3KMH1	von Willebrand factor A domain-containing protein 8 OS=Homo sapiens GN=VWA8 PE=1 SV=2 - [VWA8_HUMAN]	214.689	4.83	1	9	9	0.749554	1.02724	0.999397	1.36753	0.983229	1.02821	1.08031	0.947463	1.23752	1.84938
Q9BX68	Histidine triad nucleotide-binding protein 2, mitochondrial OS=Homo sapiens GN=HINT2 PE=1 SV=1 - [HINT2_HUMAN]	17.1512	28.83	1	4	4	0.963525	1.0176	1.15016	1.03346	0.839719	0.992957	1.21272	1.11544	0.899506	1.20885
Q8NBS9	Thioredoxin domain-containing protein 5 OS=Homo sapiens GN=TXNDC5 PE=1 SV=2 - [TXND5_HUMAN]	47.5987	12.5	1	6	6	0.820548	1.10395	1.12662	0.914018	1.10952	1.08469	1.08285	1.19603	1.1621	0.950486
P23396	40S ribosomal protein S3 OS=Homo sapiens GN=RPS3 PE=1 SV=2 - [RS3_HUMAN]	26.6714	79.84	1	18	18	1.1498	1.01896	0.849747	1.11308	1.03854	1.11393	1.17715	1.06006	0.987319	1.16649
Q9Y5Z7	Host cell factor 2 OS=Homo sapiens GN=HCFC2 PE=1 SV=1 - [HCFC2_HUMAN]	86.7244	3.54	1	3	2	1.22203	0.971567	0.900064	0.921519	1.11708	0.881643	0.902599	0.957596	1.08882	0.917176
Q9BRX9	WD repeat domain-containing protein 83 OS=Homo sapiens GN=WDR83 PE=1 SV=1 - [WDR83_HUMAN]	34.3208	8.25	1	2	2	0.92236	1.05168	1.10216	0.961566	1.1038	0.923329	0.912418	1.02894	1.11842	0.820165
Q92520	Protein FAM3C OS=Homo sapiens GN=FAM3C PE=1 SV=1 - [FAM3C_HUMAN]	24.6646	20.7	1	4	4	0.897343	1.06532	1.03738	1.08179	1.05312	1.10123	1.09795	1.12106	1.01035	1.01951
P14866	Heterogeneous nuclear ribonucleoprotein L OS=Homo sapiens GN=HNRNPL PE=1 SV=2 - [HNRPL_HUMAN]	64.0924	39.9	1	18	17	1.07137	0.975542	0.860173	1.04982	1.2101	0.99443	0.861317	0.899578	1.08007	0.963624
P22415	Upstream stimulatory factor 1 OS=Homo sapiens GN=USF1 PE=1 SV=1 - [USF1_HUMAN]	33.5176	2.9	1	1	1	0.960986	1.02229	1.17742	0.887661	1.04006	0.98555	0.993197	0.976118	0.961286	0.90181
Q9NVK5	FGFR1 oncogene partner 2 OS=Homo sapiens GN=FGFR1OP2 PE=1 SV=1 - [FGOP2_HUMAN]	29.408	9.09	1	2	2	0.957772	1.05395	1.0299	0.955198	1.30553	1.03518	0.949882	1.02998	1.04445	0.845012
P39023	60S ribosomal protein L3 OS=Homo sapiens GN=RPL3 PE=1 SV=2 - [RL3_HUMAN]	46.0798	39.21	2	16	16	0.995649	1.13108	0.849232	1.08373	1.15467	1.1193	1.12121	1.08247	1.12595	1.06751
Q9BRX2	Protein pelota homolog OS=Homo sapiens GN=PELO PE=1 SV=2 - [PELO_HUMAN]	43.332	32.73	1	13	13	1.20494	0.964309	0.92176	1.04702	0.993749	0.991671	0.842643	0.922137	0.921069	1.10416
Q3YEC7	Rab-like protein 6 OS=Homo sapiens GN=RABL6 PE=1 SV=2 - [RABL6_HUMAN]	79.4996	7.68	1	5	5	0.958771	1.00166	1.05059	0.972295	1.05798	1.02644	0.949771	1.00608	1.00314	0.876715
Q8TCT9	Minor histocompatibility antigen H13 OS=Homo sapiens GN=HM13 PE=1 SV=1 - [HM13_HUMAN]	41.4616	9.81	1	4	4	0.847368	0.995662	1.35745	0.990356	0.713641	1.04342	1.24683	1.25592	0.955753	1.05622
Q9H1B7	Interferon regulatory factor 2-binding protein-like OS=Homo sapiens GN=IRF2BPL PE=1 SV=1 - [I2BPL_HUMAN]	82.607	3.52	1	2	2	0.977771	0.981728	1.15261	1.0008	0.94572	0.939188	0.882823	0.924053	1.09645	0.942713
P57729	Ras-related protein Rab-38 OS=Homo sapiens GN=RAB38 PE=1 SV=1 - [RAB38_HUMAN]	23.697	19.91	2	4	2	1.03648	0.925572	1.1433	1.06794	0.763428	0.880948	1.10443	0.857378	0.840918	0.802062
Q9H857	5'-nucleotidase domain-containing protein 2 OS=Homo sapiens GN=NT5DC2 PE=1 SV=1 - [NT5D2_HUMAN]	60.6797	3.85	1	2	2	1.22723	0.860503	0.931096	1.10444	0.773704	0.762249	0.910255	0.819438	0.790767	1.08042
Q9NUJ3	T-complex protein 11-like protein 1 OS=Homo sapiens GN=TCP11L1 PE=1 SV=1 - [T11L1_HUMAN]	56.9987	5.7	1	2	2	0.790952	0.869877	1.50484	0.700763	1.3202	0.754029	0.899894	0.911363	1.03661	0.681215
P52630	Signal transducer and activator of transcription 2 OS=Homo sapiens GN=STAT2 PE=1 SV=1 - [STAT2_HUMAN]	97.8546	2.82	1	1	1	1.0236	0.831994	1.16886	1.1308	0.759133	0.843356	0.920407	0.82087	0.601254	1.11414
Q8WXG6	MAP kinase-activating death domain protein OS=Homo sapiens GN=MADD PE=1 SV=2 - [MADD_HUMAN]	183.188	1.64	1	3	3	0.9808	1.05584	1.10055	1.17191	0.761148	0.927838	0.859652	0.987788	0.979617	0.922283
P31939	Bifunctional purine biosynthesis protein PURH OS=Homo sapiens GN=ATIC PE=1 SV=3 - [PUR9_HUMAN]	64.5753	64.86	1	29	29	1.13488	0.946934	0.844715	1.12014	1.07785	0.984316	0.866967	0.954232	0.991467	1.00369
Q9UEW8	STE20/SPS1-related proline-alanine-rich protein kinase OS=Homo sapiens GN=STK39 PE=1 SV=3 - [STK39_HUMAN]	59.4365	3.12	1	2	1	1.11194	0.894579	1.08653	1.08693	0.7689	0.875535	0.897357	0.962226	0.811749	1.00256
O43818	U3 small nucleolar RNA-interacting protein 2 OS=Homo sapiens GN=RRP9 PE=1 SV=1 - [U3IP2_HUMAN]	51.8085	19.58	1	8	8	0.873819	1.07886	0.98023	1.03101	1.2745	1.00372	0.856223	0.866496	1.15826	0.891344
Q9UBS4	DnaJ homolog subfamily B member 11 OS=Homo sapiens GN=DNAJB11 PE=1 SV=1 - [DJB11_HUMAN]	40.4886	28.77	1	8	8	0.802047	1.22738	1.22017	0.932763	0.911129	1.17495	1.20933	1.33687	0.941045	1.02063
Q92878	DNA repair protein RAD50 OS=Homo sapiens GN=RAD50 PE=1 SV=1 - [RAD50_HUMAN]	153.797	28.05	1	40	40	1.2073	0.94816	0.841312	1.12481	0.968504	0.959732	0.923127	0.823407	0.839625	1.10626
O14802	DNA-directed RNA polymerase III subunit RPC1 OS=Homo sapiens GN=POLR3A PE=1 SV=2 - [RPC1_HUMAN]	155.542	4.1	1	6	5	1.0255	1.047	0.884403	1.10255	0.982657	1.00278	0.970456	0.880036	0.895301	1.04089
O43172	U4/U6 small nuclear ribonucleoprotein Prp4 OS=Homo sapiens GN=PRPF4 PE=1 SV=2 - [PRP4_HUMAN]	58.4124	29.89	1	14	14	1.08916	1.06993	0.884389	1.00978	1.15337	1.00718	0.933511	0.971123	1.0749	0.944626
O43719	HIV Tat-specific factor 1 OS=Homo sapiens GN=HTATSF1 PE=1 SV=1 - [HTSF1_HUMAN]	85.8006	17.88	1	12	12	1.07719	0.989965	0.958162	0.969856	1.09603	0.93667	0.884399	0.948045	1.03214	1.06169
Q9P086	Mediator of RNA polymerase II transcription subunit 11 OS=Homo sapiens GN=MED11 PE=1 SV=2 - [MED11_HUMAN]	13.1207	22.22	1	2	2	0.915816	1.23041	1.07245	0.933337	1.01132	1.21055	1.21355	1.02248	1.14839	0.968014
Q96BY7	Autophagy-related protein 2 homolog B OS=Homo sapiens GN=ATG2B PE=1 SV=5 - [ATG2B_HUMAN]	232.616	4.43	1	7	7	1.054	1.15596	0.819006	1.0213	1.13988	1.01421	0.995217	0.889872	0.975249	0.978086
Q9UKX7	Nuclear pore complex protein Nup50 OS=Homo sapiens GN=NUP50 PE=1 SV=2 - [NUP50_HUMAN]	50.1132	19.23	1	8	8	0.91892	1.07726	1.03725	0.899093	1.24598	0.965059	0.854799	0.943204	1.1507	0.813573
P13804	Electron transfer flavoprotein subunit alpha, mitochondrial OS=Homo sapiens GN=ETFA PE=1 SV=1 - [ETFA_HUMAN]	35.0576	47.45	1	13	13	1.1344	0.927322	1.0268	1.05803	0.866593	1.00857	1.09461	1.07777	0.952513	1.23367
Q9BQE4	Selenoprotein S OS=Homo sapiens GN=SELENOS PE=1 SV=3 - [SELS_HUMAN]	21.1509	8.99	1	1	1	0.917174	1.26283	1.0234	1.02624	0.934744	1.1757	1.13133	1.16828	1.03442	1.02264
Q6N069	N-alpha-acetyltransferase 16, NatA auxiliary subunit OS=Homo sapiens GN=NAA16 PE=1 SV=2 - [NAA16_HUMAN]	101.397	8.56	1	8	5	1.13335	0.929709	0.942973	1.10893	0.970624	0.946917	0.984344	0.917836	0.905456	1.06048
Q70J99	Protein unc-13 homolog D OS=Homo sapiens GN=UNC13D PE=1 SV=1 - [UN13D_HUMAN]	123.205	22.57	1	21	21	1.15131	0.7934	1.10935	1.08081	0.75608	0.800952	0.868956	0.84796	0.699012	1.1073
Q9H1Z4	WD repeat-containing protein 13 OS=Homo sapiens GN=WDR13 PE=1 SV=2 - [WDR13_HUMAN]	53.6622	6.6	1	2	2	0.929443	1.02514	1.01422	1.06585	1.1422	0.992729	1.02041	1.0339	0.932904	0.992589
O75628	GTP-binding protein REM 1 OS=Homo sapiens GN=REM1 PE=1 SV=2 - [REM1_HUMAN]	32.927	7.72	1	2	2	0.532107	0.56811	2.19276	0.609561	0.632971	0.639898	0.584901	0.508936	0.561098	0.542758
Q12907	Vesicular integral-membrane protein VIP36 OS=Homo sapiens GN=LMAN2 PE=1 SV=1 - [LMAN2_HUMAN]	40.2031	19.38	1	6	6	0.848326	1.24406	1.01263	1.02348	1.10725	1.06403	1.10648	1.22703	1.04259	1.18235
Q01085	Nucleolysin TIAR OS=Homo sapiens GN=TIAL1 PE=1 SV=1 - [TIAR_HUMAN]	41.5641	13.6	1	5	3	1.03679	0.995836	0.925446	1.05668	1.22938	1.04917	0.833512	0.874995	1.17608	0.877729
Q96DC7	Transmembrane and coiled-coil domain-containing protein 6 OS=Homo sapiens GN=TMCO6 PE=1 SV=2 - [TMCO6_HUMAN]	54.4078	2.03	1	1	1	1.08485	0.993067	0.867345	1.01115	1.35144	0.945469	0.801903	1.00916	1.09729	0.961011
P35579	Myosin-9 OS=Homo sapiens GN=MYH9 PE=1 SV=4 - [MYH9_HUMAN]	226.392	47.91	9	83	70	0.793294	1.04901	1.29708	0.922089	0.966739	0.91783	0.94082	0.956801	0.895874	0.868956
Q9P0W2	SWI/SNF-related matrix-associated actin-dependent regulator of chromatin subfamily E member 1-related OS=Homo sapiens GN=HMG20B PE=1 SV=1 - [HM20B_HUMAN]	35.7905	2.84	1	1	1	0.970592	0.833382	0.864623	1.20452	1.3998	1.04401	0.838882	0.876486	1.03537	0.863913
P42345	Serine/threonine-protein kinase mTOR OS=Homo sapiens GN=MTOR PE=1 SV=1 - [MTOR_HUMAN]	288.707	8.24	1	19	19	1.20513	0.945557	0.929789	1.06915	0.935401	0.901392	0.968426	0.883037	0.859429	1.1066	mTORC1/2
Q6PJ69	Tripartite motif-containing protein 65 OS=Homo sapiens GN=TRIM65 PE=1 SV=3 - [TRI65_HUMAN]	57.3168	14.7	1	6	6	1.15998	0.830213	0.936462	1.10713	0.877095	0.919976	0.881002	0.836434	0.714516	1.09129
Q7Z6L1	Tectonin beta-propeller repeat-containing protein 1 OS=Homo sapiens GN=TECPR1 PE=1 SV=1 - [TCPR1_HUMAN]	129.614	1.37	1	1	1	0.877032	0.894314	1.43724	0.871823	0.758778	0.8595	0.885036	1.00458	0.707108	0.680138
Q9P219	Protein Daple OS=Homo sapiens GN=CCDC88C PE=1 SV=3 - [DAPLE_HUMAN]	228.091	1.13	1	2	2	0.993414	0.843414	1.16715	0.987418	0.978598	0.786717	0.759936	0.991678	1.10969	0.886879
Q8TBZ6	tRNA methyltransferase 10 homolog A OS=Homo sapiens GN=TRMT10A PE=1 SV=1 - [TM10A_HUMAN]	39.694	4.13	1	1	1	0.930541	0.997295	0.982901	0.978529	1.40192	1.02146	0.829393	0.851377	1.20782	0.761265
P11498	Pyruvate carboxylase, mitochondrial OS=Homo sapiens GN=PC PE=1 SV=2 - [PYC_HUMAN]	129.551	20.88	1	20	20	1.16106	0.921579	0.770446	1.28883	0.976661	0.971829	0.867985	0.838014	0.999777	0.938087
P81605	Dermcidin OS=Homo sapiens GN=DCD PE=1 SV=2 - [DCD_HUMAN]	11.2768	32.73	1	4	4	0.932764	1.172	1.04956	0.822706	1.2338	1.28928	0.812949	0.897771	1.54161	1.60314
O00151	PDZ and LIM domain protein 1 OS=Homo sapiens GN=PDLIM1 PE=1 SV=4 - [PDLI1_HUMAN]	36.049	10.64	1	3	3	0.826626	0.830123	1.2821	0.99485	0.946743	0.911272	0.74101	0.788239	1.10027	0.787329
O43148	mRNA cap guanine-N7 methyltransferase OS=Homo sapiens GN=RNMT PE=1 SV=1 - [MCES_HUMAN]	54.8093	8.61	1	5	5	0.998982	0.959147	1.01066	0.951106	1.1661	0.921887	1.02242	0.888833	1.01012	0.99688
Q9NVJ2	ADP-ribosylation factor-like protein 8B OS=Homo sapiens GN=ARL8B PE=1 SV=1 - [ARL8B_HUMAN]	21.5251	14.52	1	3	1	1.0878	1.3189	0.971533	0.876281	0.774785	1.11012	1.19616	1.24175	0.928799	1.11685
Q9NP64	Nucleolar protein of 40 kDa OS=Homo sapiens GN=ZCCHC17 PE=1 SV=1 - [NO40_HUMAN]	27.5522	18.26	1	4	4	1.02241	0.994808	1.08726	1.03008	0.861078	0.990919	1.07114	1.05942	0.986314	1.12902
P09104	Gamma-enolase OS=Homo sapiens GN=ENO2 PE=1 SV=3 - [ENOG_HUMAN]	47.239	29.26	1	8	6	0.562456	0.777463	1.15363	1.00922	1.96329	0.900875	0.72647	0.746814	1.19297	0.516513
Q9UKD2	mRNA turnover protein 4 homolog OS=Homo sapiens GN=MRTO4 PE=1 SV=2 - [MRT4_HUMAN]	27.5429	18.41	1	3	3	1.03717	1.08268	0.894738	1.07124	1.18329	1.08334	1.1695	1.06803	1.0239	1.24231
Q75QN2	Integrator complex subunit 8 OS=Homo sapiens GN=INTS8 PE=1 SV=1 - [INT8_HUMAN]	113.016	2.41	1	2	2	1.33427	0.889296	0.830966	1.09605	0.811837	0.855304	0.89972	0.746416	0.827034	1.05228
Q8NE86	Calcium uniporter protein, mitochondrial OS=Homo sapiens GN=MCU PE=1 SV=1 - [MCU_HUMAN]	39.8418	7.12	1	2	2	0.999702	0.994673	1.24393	0.986251	0.699378	1.0952	1.25669	1.10476	0.937273	1.05419
O14578	Citron Rho-interacting kinase OS=Homo sapiens GN=CIT PE=1 SV=2 - [CTRO_HUMAN]	231.286	8.78	1	17	17	1.20272	0.993059	0.75037	1.08674	1.11194	0.948758	0.855823	0.824813	1.04526	1.00997
Q8IUW5	RELT-like protein 1 OS=Homo sapiens GN=RELL1 PE=1 SV=1 - [RELL1_HUMAN]	29.3219	3.32	1	1	1	1.22049	1.23818	0.78572	0.978947	0.995415	0.975645	1.07715	1.22822	1.91781	1.02579
Q9Y2S7	Polymerase delta-interacting protein 2 OS=Homo sapiens GN=POLDIP2 PE=1 SV=1 - [PDIP2_HUMAN]	42.0072	18.21	1	6	6	1.05091	0.996296	0.911485	1.16465	0.845298	0.966965	1.14366	1.09296	0.974144	1.1459
P01111	GTPase NRas OS=Homo sapiens GN=NRAS PE=1 SV=1 - [RASN_HUMAN]	21.2155	23.28	1	4	2	1.08197	1.2147	0.869047	0.952565	1.09214	1.13175	1.09345	1.10567	1.18973	1.03023
P20138	Myeloid cell surface antigen CD33 OS=Homo sapiens GN=CD33 PE=1 SV=2 - [CD33_HUMAN]	39.8001	8.79	1	3	3	0.990852	1.14353	1.19583	0.952055	0.603799	0.730699	1.10471	0.604637	0.696733	1.01128
Q9UIQ6	Leucyl-cystinyl aminopeptidase OS=Homo sapiens GN=LNPEP PE=1 SV=3 - [LCAP_HUMAN]	117.274	13.37	1	11	11	0.894962	1.05625	1.29965	0.904925	0.787096	1.0388	1.17264	1.21917	0.971942	1.05885
Q6PIU2	Neutral cholesterol ester hydrolase 1 OS=Homo sapiens GN=NCEH1 PE=1 SV=3 - [NCEH1_HUMAN]	45.7787	26.23	1	9	9	0.885523	1.57319	0.848912	0.954459	0.996739	1.26072	1.16843	1.43804	1.40864	0.860416
P14410	Sucrase-isomaltase, intestinal OS=Homo sapiens GN=SI PE=1 SV=6 - [SUIS_HUMAN]	209.32	0.38	2	1	1	1.23339	1.02359	1.04784	0.87611	0.825923	1.06755	1.04458	1.35609	1.06557	0.977902
Q8NB49	Phospholipid-transporting ATPase IG OS=Homo sapiens GN=ATP11C PE=1 SV=3 - [AT11C_HUMAN]	129.394	7.51	1	9	8	0.932805	1.21001	1.00206	1.03278	0.886188	1.08739	1.1708	1.09695	1.02539	1.00881
Q9BQ95	Evolutionarily conserved signaling intermediate in Toll pathway, mitochondrial OS=Homo sapiens GN=ECSIT PE=1 SV=1 - [ECSIT_HUMAN]	49.1169	18.56	1	5	5	0.877947	1.28826	0.955465	1.03675	1.10577	1.13765	1.06297	1.33875	1.03085	1.15267
Q9P0K9	DOMON domain-containing protein FRRS1L OS=Homo sapiens GN=FRRS1L PE=1 SV=2 - [FRS1L_HUMAN]	37.2463	3.2	1	1	1	1.00332	1.08144	0.9237	1.11733	1.05775	1.0079	0.940824	0.947576	1.14829	0.793285
Q969S3	Zinc finger protein 622 OS=Homo sapiens GN=ZNF622 PE=1 SV=1 - [ZN622_HUMAN]	54.2374	5.45	1	2	2	1.02982	1.16696	1.01748	0.911638	1.03074	1.01951	0.968958	1.01007	0.996545	0.936995
P49642	DNA primase small subunit OS=Homo sapiens GN=PRIM1 PE=1 SV=1 - [PRI1_HUMAN]	49.8704	1.9	1	1	1	1.05149	0.822777	0.880602	0.912038	1.71947	0.876642	0.7584	0.824382	1.02509	1.00515
P15927	Replication protein A 32 kDa subunit OS=Homo sapiens GN=RPA2 PE=1 SV=1 - [RFA2_HUMAN]	29.2285	27.04	1	6	6	0.950079	1.17884	0.932223	0.964267	1.23934	1.01085	0.949831	0.944943	1.07284	0.921626
Q9Y3B7	39S ribosomal protein L11, mitochondrial OS=Homo sapiens GN=MRPL11 PE=1 SV=1 - [RM11_HUMAN]	20.6704	40.1	1	7	7	1.09898	0.870379	1.08579	1.05558	0.878927	0.966178	1.17718	1.11018	0.915288	1.2307
Q9ULU4	Protein kinase C-binding protein 1 OS=Homo sapiens GN=ZMYND8 PE=1 SV=2 - [PKCB1_HUMAN]	131.61	11.8	1	10	10	0.98525	0.990868	1.01159	0.891768	1.22117	0.987209	0.906059	0.947203	1.08236	0.814073
P53992	Protein transport protein Sec24C OS=Homo sapiens GN=SEC24C PE=1 SV=3 - [SC24C_HUMAN]	118.249	15.63	1	15	15	0.956176	0.954085	1.06311	1.04273	1.09242	1.03152	0.994479	0.933636	1.01986	0.952467
Q10567	AP-1 complex subunit beta-1 OS=Homo sapiens GN=AP1B1 PE=1 SV=2 - [AP1B1_HUMAN]	104.57	21.71	1	20	11	0.9292	0.99199	1.15003	0.942813	1.11006	0.968753	0.986071	1.0265	0.956148	0.943229
Q9NWV8	BRISC and BRCA1-A complex member 1 OS=Homo sapiens GN=BABAM1 PE=1 SV=1 - [BABA1_HUMAN]	36.5366	21.58	1	5	5	0.937933	0.959036	1.00756	0.974411	1.28817	0.934635	0.843295	0.96569	1.13142	0.865278
Q15067	Peroxisomal acyl-coenzyme A oxidase 1 OS=Homo sapiens GN=ACOX1 PE=1 SV=3 - [ACOX1_HUMAN]	74.3762	13.33	1	6	6	0.974983	0.93047	1.0924	1.08759	0.885898	0.976157	1.26587	1.2939	0.933656	0.965195
Q6P2H3	Centrosomal protein of 85 kDa OS=Homo sapiens GN=CEP85 PE=1 SV=1 - [CEP85_HUMAN]	85.5862	4.33	1	2	2	1.26909	0.887451	0.878112	1.05767	0.985643	0.96723	0.783582	0.853394	0.825819	1.14633
P27694	Replication protein A 70 kDa DNA-binding subunit OS=Homo sapiens GN=RPA1 PE=1 SV=2 - [RFA1_HUMAN]	68.0953	28.9	1	16	16	1.00824	1.16333	0.907373	0.957637	1.27655	1.05637	0.937284	0.937383	1.05391	0.944118
P11169	Solute carrier family 2, facilitated glucose transporter member 3 OS=Homo sapiens GN=SLC2A3 PE=1 SV=1 - [GTR3_HUMAN]	53.8893	3.63	2	2	2	0.845099	1.09926	1.14609	1.04287	0.909358	1.07677	1.13899	1.15589	1.06743	0.951928
Q6YHU6	Thyroid adenoma-associated protein OS=Homo sapiens GN=THADA PE=1 SV=1 - [THADA_HUMAN]	219.465	0.72	1	1	1	1.09922	1.01355	0.990589	1.0332	0.952491	0.969425	0.98211	0.851687	0.948252	1.09807
Q6ZNC8	Lysophospholipid acyltransferase 1 OS=Homo sapiens GN=MBOAT1 PE=1 SV=1 - [MBOA1_HUMAN]	56.5204	2.42	1	1	1	0.937005	1.10367	1.21025	0.908802	0.879864	1.05383	0.992395	1.5	1.07001	1.01274
E9PRG8	Uncharacterized protein C11orf98 OS=Homo sapiens GN=C11orf98 PE=4 SV=1 - [CK098_HUMAN]	13.7897	10.66	1	1	1	0.81296	0.928399	1.04706	1.09046	1.377	0.958299	0.842342	0.833228	1.15493	0.890107
Q96CW5	Gamma-tubulin complex component 3 OS=Homo sapiens GN=TUBGCP3 PE=1 SV=2 - [GCP3_HUMAN]	103.506	12.24	1	9	9	1.12475	0.949163	0.95324	1.08908	0.980968	0.966571	0.969562	0.969652	0.928402	1.0488
Q9H074	Polyadenylate-binding protein-interacting protein 1 OS=Homo sapiens GN=PAIP1 PE=1 SV=1 - [PAIP1_HUMAN]	53.4911	4.8	1	2	2	0.931747	1.00655	1.19346	1.0771	1.01414	1.01995	1.02617	0.99733	0.873966	1.03298
Q9Y666	Solute carrier family 12 member 7 OS=Homo sapiens GN=SLC12A7 PE=1 SV=3 - [S12A7_HUMAN]	119.029	10.16	1	9	9	1.0088	1.18835	1.00882	1.00339	0.972379	1.11103	1.09419	1.23866	1.08391	0.957964
Q9BVJ6	U3 small nucleolar RNA-associated protein 14 homolog A OS=Homo sapiens GN=UTP14A PE=1 SV=1 - [UT14A_HUMAN]	87.9241	7.52	2	5	5	1.02047	1.2079	0.899169	1.01333	1.10582	1.11298	1.06189	1.19903	1.24751	0.98465
Q8IY18	Structural maintenance of chromosomes protein 5 OS=Homo sapiens GN=SMC5 PE=1 SV=2 - [SMC5_HUMAN]	128.726	11.35	1	12	12	1.14895	1.04997	0.879217	1.0187	1.10609	0.995048	0.958789	0.922763	1.02062	1.04317
Q06787	Synaptic functional regulator FMR1 OS=Homo sapiens GN=FMR1 PE=1 SV=1 - [FMR1_HUMAN]	71.1309	12.82	1	7	5	1.08449	1.09151	0.887162	1.02169	1.28322	0.995236	0.928357	0.97307	1.17205	0.883121
P21399	Cytoplasmic aconitate hydratase OS=Homo sapiens GN=ACO1 PE=1 SV=3 - [ACOC_HUMAN]	98.3366	13.84	1	12	12	1.02555	1.00924	0.845049	1.1247	1.26175	1.00932	1.03957	0.875533	0.987815	0.971898
Q15776	Zinc finger protein with KRAB and SCAN domains 8 OS=Homo sapiens GN=ZKSCAN8 PE=1 SV=2 - [ZKSC8_HUMAN]	65.7747	2.6	1	2	1	1.30499	1.13659	0.728534	0.91871	1.1848	0.957985	0.723863	0.946198	1.18843	0.783074
Q8IZ81	ELMO domain-containing protein 2 OS=Homo sapiens GN=ELMOD2 PE=1 SV=1 - [ELMD2_HUMAN]	34.9377	7.51	1	2	2	0.925156	1.08187	1.20269	0.965732	0.841623	1.02532	1.1089	1.07839	0.97928	1.20618
O95319	CUGBP Elav-like family member 2 OS=Homo sapiens GN=CELF2 PE=1 SV=1 - [CELF2_HUMAN]	54.2501	12.6	1	7	6	1.20181	0.825352	1.19879	0.982784	0.738483	0.80638	0.830045	0.98289	0.805032	0.989248
Q8TCS8	Polyribonucleotide nucleotidyltransferase 1, mitochondrial OS=Homo sapiens GN=PNPT1 PE=1 SV=2 - [PNPT1_HUMAN]	85.8966	21.07	1	15	15	0.924456	1.1531	0.889796	1.17116	0.988019	1.12179	1.11587	1.08495	0.95528	1.21915
O60508	Pre-mRNA-processing factor 17 OS=Homo sapiens GN=CDC40 PE=1 SV=1 - [PRP17_HUMAN]	65.4795	3.11	1	2	2	0.828697	0.890623	0.974004	1.07945	1.56628	0.929958	0.916681	0.823934	1.02706	0.944669
Q14232	Translation initiation factor eIF-2B subunit alpha OS=Homo sapiens GN=EIF2B1 PE=1 SV=1 - [EI2BA_HUMAN]	33.6908	10.49	1	3	3	1.05386	0.939289	1.02746	1.11978	1.0294	1.03033	1.11686	1.034	1.01667	1.21744
Q93050	V-type proton ATPase 116 kDa subunit a isoform 1 OS=Homo sapiens GN=ATP6V0A1 PE=1 SV=3 - [VPP1_HUMAN]	96.3501	20.19	1	14	13	0.91193	1.07545	1.20114	0.884404	0.883732	1.05764	1.18619	1.24831	0.957951	0.953871
Q8N5Y2	Male-specific lethal 3 homolog OS=Homo sapiens GN=MSL3 PE=1 SV=1 - [MS3L1_HUMAN]	59.7865	1.54	1	1	1	0.969662	1.20931	0.90203	0.975479	1.25328	0.894226	0.784823	0.904634	1.25644	0.922185
Q6PML9	Zinc transporter 9 OS=Homo sapiens GN=SLC30A9 PE=1 SV=1 - [ZNT9_HUMAN]	63.4748	10.56	1	7	7	0.964403	1.19307	1.00196	1.04216	0.930016	1.05724	1.14763	1.13243	1.02301	1.03939
Q08623	Pseudouridine-5'-phosphatase OS=Homo sapiens GN=PUDP PE=1 SV=3 - [HDHD1_HUMAN]	25.2329	4.39	1	1	1	0.765238	0.836126	1.51751	0.952489	0.755343	1.04945	0.605648	0.821815	0.877846	0.626419
Q5TBB1	Ribonuclease H2 subunit B OS=Homo sapiens GN=RNASEH2B PE=1 SV=1 - [RNH2B_HUMAN]	35.1164	8.01	1	3	3	1.10175	0.991644	0.921881	0.992125	1.24394	1.03053	0.952196	0.87573	1.10468	0.934556
Q96IZ7	Serine/Arginine-related protein 53 OS=Homo sapiens GN=RSRC1 PE=1 SV=1 - [RSRC1_HUMAN]	38.6544	4.79	1	1	1	0.975771	0.917701	1.12556	0.913651	1.20756	0.978691	0.810339	0.831031	1.22693	0.768499
P61599	N-alpha-acetyltransferase 20 OS=Homo sapiens GN=NAA20 PE=1 SV=1 - [NAA20_HUMAN]	20.3552	3.93	1	1	1	0.978119	1.04553	0.823901	1.18758	1.24925	1.35398	1.25598	1.03557	1.07399	1.06748
Q9H330	Transmembrane protein 245 OS=Homo sapiens GN=TMEM245 PE=1 SV=2 - [TM245_HUMAN]	100.881	8.56	1	6	6	0.964839	1.30482	0.935133	0.911672	1.02436	1.15689	1.16792	1.31272	1.15748	0.867285
Q96SN8	CDK5 regulatory subunit-associated protein 2 OS=Homo sapiens GN=CDK5RAP2 PE=1 SV=5 - [CK5P2_HUMAN]	214.905	3.17	1	5	5	1.07877	1.0063	0.910692	1.05891	1.05824	0.972538	0.869552	0.876149	1.02099	1.10063
Q5XKP0	MICOS complex subunit MIC13 OS=Homo sapiens GN=MIC13 PE=1 SV=1 - [MIC13_HUMAN]	13.0788	5.93	1	1	1	0.889206	1.28838	1.04685	0.930498	1.11039	1.14112	1.07612	1.2255	1.39464	0.952226
P40855	Peroxisomal biogenesis factor 19 OS=Homo sapiens GN=PEX19 PE=1 SV=1 - [PEX19_HUMAN]	32.7856	5.69	1	1	1	0.934218	0.962952	0.723494	1.15622	1.69095	0.962947	0.888631	0.934158	0.95733	0.880417
Q9UPY3	Endoribonuclease Dicer OS=Homo sapiens GN=DICER1 PE=1 SV=3 - [DICER_HUMAN]	218.542	2.65	1	4	4	1.06496	0.850466	1.1434	1.04158	0.973791	0.937572	0.985112	0.918093	0.834168	1.07588
P15374	Ubiquitin carboxyl-terminal hydrolase isozyme L3 OS=Homo sapiens GN=UCHL3 PE=1 SV=1 - [UCHL3_HUMAN]	26.166	28.26	1	5	5	0.995003	0.948937	1.05554	0.99315	1.1102	1.05523	0.897769	1.06138	0.94818	0.910442
Q92620	Pre-mRNA-splicing factor ATP-dependent RNA helicase PRP16 OS=Homo sapiens GN=DHX38 PE=1 SV=2 - [PRP16_HUMAN]	140.415	7.91	1	7	7	1.2109	0.931338	0.908757	1.03736	0.953753	0.860742	0.903652	0.913749	0.896884	1.10796
Q9NVN3	Synembryn-B OS=Homo sapiens GN=RIC8B PE=1 SV=2 - [RIC8B_HUMAN]	58.7875	4.42	1	2	1	0.986392	1.91262	0.828226	0.810966	0.821856	0.919895	0.73986	0.713925	0.800271	1.05419
Q9UBL3	Set1/Ash2 histone methyltransferase complex subunit ASH2 OS=Homo sapiens GN=ASH2L PE=1 SV=1 - [ASH2L_HUMAN]	68.6795	7.48	1	5	5	0.977557	0.957804	0.948533	1.00471	1.34432	0.953945	0.905551	0.895422	1.11451	0.929562
P48200	Iron-responsive element-binding protein 2 OS=Homo sapiens GN=IREB2 PE=1 SV=3 - [IREB2_HUMAN]	104.978	4.57	1	5	5	0.835301	0.941842	1.00299	0.952415	1.48758	0.880355	0.894103	0.806942	1.00691	1.01498
P62277	40S ribosomal protein S13 OS=Homo sapiens GN=RPS13 PE=1 SV=2 - [RS13_HUMAN]	17.2117	56.29	1	9	9	0.820805	1.20778	0.970885	0.941159	1.36318	1.24708	1.23167	1.1737	1.35783	0.918401
Q9UPT8	Zinc finger CCCH domain-containing protein 4 OS=Homo sapiens GN=ZC3H4 PE=1 SV=3 - [ZC3H4_HUMAN]	140.169	13.2	1	10	9	0.91389	0.994927	0.959692	0.886984	1.44778	0.932334	0.813287	0.879168	1.18894	0.728987
Q8TDW0	Volume-regulated anion channel subunit LRRC8C OS=Homo sapiens GN=LRRC8C PE=1 SV=2 - [LRC8C_HUMAN]	92.39	5.23	1	4	4	1.03664	1.00277	1.0347	1.04807	0.901611	0.955821	1.13037	1.13472	1.04219	0.99031
Q15582	Transforming growth factor-beta-induced protein ig-h3 OS=Homo sapiens GN=TGFBI PE=1 SV=1 - [BGH3_HUMAN]	74.634	12.59	1	8	8	1.04561	1.0198	1.09325	0.989603	0.832639	0.944387	1.67783	1.07832	0.823292	1.24801
P78536	Disintegrin and metalloproteinase domain-containing protein 17 OS=Homo sapiens GN=ADAM17 PE=1 SV=1 - [ADA17_HUMAN]	92.9613	0.97	1	1	1	1.10051	1.01183	1.02179	1.11705	0.74133	0.931976	1.00941	1.39856	0.983959	1.23627
P61313	60S ribosomal protein L15 OS=Homo sapiens GN=RPL15 PE=1 SV=2 - [RL15_HUMAN]	24.1311	35.78	1	7	7	1.04367	1.13077	0.868828	1.01674	1.13427	1.07582	1.14601	1.11831	1.1375	0.999106
Q14C86	GTPase-activating protein and VPS9 domain-containing protein 1 OS=Homo sapiens GN=GAPVD1 PE=1 SV=2 - [GAPD1_HUMAN]	164.877	22.33	1	27	27	1.10153	1.14853	0.840976	0.978549	1.14004	0.996704	0.941442	0.925651	1.04146	0.987537
P49585	Choline-phosphate cytidylyltransferase A OS=Homo sapiens GN=PCYT1A PE=1 SV=2 - [PCY1A_HUMAN]	41.7048	44.41	1	15	10	1.04224	1.00962	1.05855	1.00068	1.02172	1.01549	0.897814	1.07639	1.05056	0.883623
Q92499	ATP-dependent RNA helicase DDX1 OS=Homo sapiens GN=DDX1 PE=1 SV=2 - [DDX1_HUMAN]	82.3798	29.46	1	20	20	1.0604	1.01677	0.921425	1.04415	1.13074	1.03736	0.952917	0.955727	0.988508	1.04071
Q9H2J4	Phosducin-like protein 3 OS=Homo sapiens GN=PDCL3 PE=1 SV=1 - [PDCL3_HUMAN]	27.5971	10.88	1	3	3	0.979261	0.978714	1.17753	0.897235	0.968359	1.03142	1.05718	1.09236	0.979861	1.10466
Q9H6Y2	WD repeat-containing protein 55 OS=Homo sapiens GN=WDR55 PE=1 SV=2 - [WDR55_HUMAN]	42.0436	2.09	1	1	1	1.04106	0.981853	1.18352	1.00026	0.732244	0.999495	1.0842	1.03469	1.06636	1.14612
Q53SF7	Cordon-bleu protein-like 1 OS=Homo sapiens GN=COBLL1 PE=1 SV=2 - [COBL1_HUMAN]	131.705	1	1	1	1	0.959114	0.938257	1.25538	1.07585	0.653907	0.826644	0.911733	0.868787	0.699721	1.0121
Q9C073	Protein FAM117A OS=Homo sapiens GN=FAM117A PE=1 SV=1 - [F117A_HUMAN]	48.2882	3.31	1	1	1	1.02013	1.05403	0.922785	1.00528	1.25066	0.935629	0.861735	0.921437	1.17602	0.969525
P41181	Aquaporin-2 OS=Homo sapiens GN=AQP2 PE=1 SV=1 - [AQP2_HUMAN]	28.8193	3.69	1	1	1	0.959334	0.709005	1.34443	0.848514	1.11797	0.767547	0.858374	2.08123	1.72963	0.984681
O75069	Transmembrane and coiled-coil domains protein 2 OS=Homo sapiens GN=TMCC2 PE=1 SV=3 - [TMCC2_HUMAN]	77.4013	20.59	2	12	12	0.658172	1.06707	0.503194	1.11884	2.6154	0.638873	0.675163	0.666179	1.25792	0.732288
Q96BQ5	Coiled-coil domain-containing protein 127 OS=Homo sapiens GN=CCDC127 PE=1 SV=1 - [CC127_HUMAN]	30.815	3.46	1	1	1	0.974882	1.03605	1.27747	0.901076	0.754251	1.0311	1.29629	1.16864	1.0254	0.95744
P20774	Mimecan OS=Homo sapiens GN=OGN PE=1 SV=1 - [MIME_HUMAN]	33.9009	5.7	1	2	2	1.42093	1.11011	0.850862	0.897482	0.705743	1.04024	1.29037	1.43955	0.875261	1.14191
O14745	Na(+)/H(+) exchange regulatory cofactor NHE-RF1 OS=Homo sapiens GN=SLC9A3R1 PE=1 SV=4 - [NHRF1_HUMAN]	38.8446	29.61	1	8	8	0.730052	0.751158	1.70179	0.83618	0.740993	0.758348	0.764518	0.820327	0.656165	0.794254
Q9HD42	Charged multivesicular body protein 1a OS=Homo sapiens GN=CHMP1A PE=1 SV=1 - [CHM1A_HUMAN]	21.6892	23.98	1	6	6	0.940574	1.16164	1.02257	0.874596	1.17013	1.08208	1.05155	1.21262	1.11044	1.048
Q9BQP7	Mitochondrial genome maintenance exonuclease 1 OS=Homo sapiens GN=MGME1 PE=1 SV=1 - [MGME1_HUMAN]	39.396	25.87	1	7	7	1.04966	1.11492	0.991818	0.918586	1.07992	1.04389	0.972879	1.04031	1.25511	1.14937
Q92598	Heat shock protein 105 kDa OS=Homo sapiens GN=HSPH1 PE=1 SV=1 - [HS105_HUMAN]	96.8037	25.64	1	21	18	1.28097	0.92762	0.781991	1.0809	1.18033	1.04206	0.852038	0.861847	1.05751	0.936661
Q7L3B6	Hsp90 co-chaperone Cdc37-like 1 OS=Homo sapiens GN=CDC37L1 PE=1 SV=1 - [CD37L_HUMAN]	38.8097	10.39	1	3	3	1.01218	1.14396	0.863243	1.13919	1.0281	1.14172	0.852815	0.935385	0.931913	0.969309
Q9H227	Cytosolic beta-glucosidase OS=Homo sapiens GN=GBA3 PE=1 SV=2 - [GBA3_HUMAN]	53.6616	1.49	1	1	1	1.16836	0.791171	0.881804	1.07486	1.25684	0.694005	0.868853	0.977557	0.984359	1.09133
P30536	Translocator protein OS=Homo sapiens GN=TSPO PE=1 SV=3 - [TSPO_HUMAN]	18.8156	9.47	1	2	2	1.04712	1.05613	1.00786	1.08753	0.861846	1.00137	1.46009	1.32353	0.979647	0.889312
Q9BU23	Lipase maturation factor 2 OS=Homo sapiens GN=LMF2 PE=1 SV=2 - [LMF2_HUMAN]	79.6475	3.68	1	3	3	0.877103	1.10371	1.06771	0.908931	1.18772	0.925814	1.17757	1.36492	1.20554	0.974826
Q00839	Heterogeneous nuclear ribonucleoprotein U OS=Homo sapiens GN=HNRNPU PE=1 SV=6 - [HNRPU_HUMAN]	90.528	30.06	1	21	21	1.25795	0.961984	0.88554	1.03601	1.02077	0.938124	0.914369	0.957844	0.987366	1.03326
P98170	E3 ubiquitin-protein ligase XIAP OS=Homo sapiens GN=XIAP PE=1 SV=2 - [XIAP_HUMAN]	56.6484	3.82	1	2	2	0.947746	0.915071	1.23865	0.936067	0.807527	0.845484	0.955158	0.90296	0.910727	0.853984
O95684	FGFR1 oncogene partner OS=Homo sapiens GN=FGFR1OP PE=1 SV=1 - [FR1OP_HUMAN]	43.0389	6.77	1	2	2	0.794357	1.44213	1.08224	0.79796	1.11156	1.17903	1.1378	1.10604	1.35015	1.10325
Q96G21	U3 small nucleolar ribonucleoprotein protein IMP4 OS=Homo sapiens GN=IMP4 PE=1 SV=1 - [IMP4_HUMAN]	33.7355	15.81	1	4	4	1.24324	1.06655	0.896353	0.997999	0.84809	1.1553	1.12952	1.16351	0.964816	1.04002
Q86TI2	Dipeptidyl peptidase 9 OS=Homo sapiens GN=DPP9 PE=1 SV=3 - [DPP9_HUMAN]	98.201	4.98	1	4	4	0.921428	0.907691	1.07269	1.0855	1.0374	0.947432	0.98733	1.016	0.943468	0.921681
Q9H1J1	Regulator of nonsense transcripts 3A OS=Homo sapiens GN=UPF3A PE=1 SV=1 - [REN3A_HUMAN]	54.663	2.1	1	1	1	0.790334	1.10801	1.24756	0.70433	1.41767	1.08557	0.858296	0.805167	1.1915	0.28028
Q4G0J3	La-related protein 7 OS=Homo sapiens GN=LARP7 PE=1 SV=1 - [LARP7_HUMAN]	66.8574	28.69	1	16	16	0.989233	1.26105	0.930376	0.964009	1.09395	0.982154	0.935305	1.00231	1.07823	0.902638
Q08AG7	Mitotic-spindle organizing protein 1 OS=Homo sapiens GN=MZT1 PE=1 SV=2 - [MZT1_HUMAN]	8.47331	21.95	1	2	2	0.955441	1.02582	1.01272	1.04002	1.11979	0.970329	1.07819	0.839631	1.06589	0.942175
Q96MG7	Non-structural maintenance of chromosomes element 3 homolog OS=Homo sapiens GN=NSMCE3 PE=1 SV=1 - [NSE3_HUMAN]	34.2868	21.05	1	6	6	1.00545	1.10194	1.00945	0.94271	1.23865	1.03576	0.985593	0.951609	1.05867	0.99021
Q15054	DNA polymerase delta subunit 3 OS=Homo sapiens GN=POLD3 PE=1 SV=2 - [DPOD3_HUMAN]	51.3683	8.37	1	4	4	1.31937	0.749198	0.72312	1.07554	1.37322	0.887971	0.84193	0.819199	0.931358	1.04311
Q16875	6-phosphofructo-2-kinase/fructose-2,6-bisphosphatase 3 OS=Homo sapiens GN=PFKFB3 PE=1 SV=1 - [F263_HUMAN]	59.5712	6.35	1	3	2	1.07451	1.22694	1.11925	0.801483	0.830737	0.842664	0.956076	1.02845	0.934953	0.833594
P0C7T5	Ataxin-1-like OS=Homo sapiens GN=ATXN1L PE=1 SV=1 - [ATX1L_HUMAN]	73.2608	1.31	1	1	1	0.874735	0.986253	1.10542	0.976729	1.25458	0.896407	0.894008	0.898961	1.21595	0.812845
O75923	Dysferlin OS=Homo sapiens GN=DYSF PE=1 SV=1 - [DYSF_HUMAN]	237.144	0.82	1	1	1	0.762321	1.05701	1.18706	0.954772	1.24072	0.832684	1.19264	0.821941	0.768025	1.00517
Q15560	Transcription elongation factor A protein 2 OS=Homo sapiens GN=TCEA2 PE=1 SV=1 - [TCEA2_HUMAN]	33.579	11.04	1	3	1	0.692916	0.484839	1.59238	1.23603	0.690457	0.567056	0.628596	0.722554	0.903155	0.801758
O15042	U2 snRNP-associated SURP motif-containing protein OS=Homo sapiens GN=U2SURP PE=1 SV=2 - [SR140_HUMAN]	118.219	7.29	1	7	7	0.956178	1.05329	0.981986	0.997844	1.23545	1.00351	0.90303	0.933828	1.12386	0.940733
Q9Y4X0	AMME syndrome candidate gene 1 protein OS=Homo sapiens GN=AMMECR1 PE=1 SV=1 - [AMMR1_HUMAN]	35.4403	13.51	2	4	4	1.29293	0.923688	0.701375	1.16213	1.16036	0.963171	0.886896	0.923087	0.807678	1.08441
O75427	Leucine-rich repeat and calponin homology domain-containing protein 4 OS=Homo sapiens GN=LRCH4 PE=1 SV=2 - [LRCH4_HUMAN]	73.405	4.83	1	3	3	1.09347	0.920639	1.21759	0.96143	0.72839	0.818787	0.995502	0.934373	0.714691	0.967723
Q12931	Heat shock protein 75 kDa, mitochondrial OS=Homo sapiens GN=TRAP1 PE=1 SV=3 - [TRAP1_HUMAN]	80.0597	36.36	1	22	21	1.14282	1.0889	0.84808	1.14912	0.870563	1.04112	1.09971	1.07953	0.984382	1.36067
Q86XP3	ATP-dependent RNA helicase DDX42 OS=Homo sapiens GN=DDX42 PE=1 SV=1 - [DDX42_HUMAN]	102.912	15.25	1	11	11	0.951324	0.96273	1.09914	1.02136	1.11484	0.990944	0.93858	0.941883	1.09258	0.964592
Q56VL3	OCIA domain-containing protein 2 OS=Homo sapiens GN=OCIAD2 PE=1 SV=1 - [OCAD2_HUMAN]	16.9426	28.57	1	5	5	1.02035	1.12983	1.02662	0.99453	0.884872	1.01899	1.0268	1.34612	1.0501	0.995536
Q8NG06	E3 ubiquitin-protein ligase TRIM58 OS=Homo sapiens GN=TRIM58 PE=2 SV=2 - [TRI58_HUMAN]	54.7315	20.16	1	9	9	0.967182	1.02426	0.50827	1.22422	1.75249	0.793691	0.886231	0.803974	1.10645	0.834497
Q9BZF3	Oxysterol-binding protein-related protein 6 OS=Homo sapiens GN=OSBPL6 PE=1 SV=1 - [OSBL6_HUMAN]	106.239	2.78	1	2	2	0.886473	1.16403	0.756354	1.34137	1.05062	0.764879	0.912786	0.738606	0.943069	1.18744
Q08722	Leukocyte surface antigen CD47 OS=Homo sapiens GN=CD47 PE=1 SV=1 - [CD47_HUMAN]	35.1907	10.84	1	4	4	0.822437	1.28289	1.20422	0.893602	0.88269	1.05016	1.2255	1.38127	0.982265	1.04408
P17480	Nucleolar transcription factor 1 OS=Homo sapiens GN=UBTF PE=1 SV=1 - [UBF1_HUMAN]	89.3502	23.69	1	19	19	1.03757	1.05794	0.899065	0.961989	1.34271	0.933496	0.961728	0.879967	1.10849	0.989235
O00468	Agrin OS=Homo sapiens GN=AGRN PE=1 SV=5 - [AGRIN_HUMAN]	217.092	3.05	1	6	6	1.19759	1.10163	0.800826	0.996095	1.09415	1.20904	1.13545	1.15111	1.06664	1.00794
Q9NYZ2	Mitoferrin-1 OS=Homo sapiens GN=SLC25A37 PE=2 SV=2 - [MFRN1_HUMAN]	37.2985	19.53	1	6	6	0.933869	1.2268	0.777951	0.945364	1.41349	1.0974	1.22942	1.25067	1.46936	0.962515
P11940	Polyadenylate-binding protein 1 OS=Homo sapiens GN=PABPC1 PE=1 SV=2 - [PABP1_HUMAN]	70.6259	33.18	4	20	15	1.11389	0.895676	0.821849	1.08615	1.31339	0.920783	0.894439	0.902424	1.06447	0.985767
P00966	Argininosuccinate synthase OS=Homo sapiens GN=ASS1 PE=1 SV=2 - [ASSY_HUMAN]	46.501	6.8	1	3	3	1.2285	1.80695	0.738693	0.948786	0.410638	1.73455	1.03514	1.56782	1.13963	1.04504
Q9H4M7	Pleckstrin homology domain-containing family A member 4 OS=Homo sapiens GN=PLEKHA4 PE=1 SV=2 - [PKHA4_HUMAN]	85.3489	1.28	1	1	1	0.780242	1.31634	1.17578	0.93651	0.951268	0.966144	0.955397	0.923417	0.791269	1.01338
Q96P11	Probable 28S rRNA (cytosine-C(5))-methyltransferase OS=Homo sapiens GN=NSUN5 PE=1 SV=2 - [NSUN5_HUMAN]	46.6623	15.38	3	6	6	1.13027	0.910903	0.906645	1.14566	1.08367	0.983529	0.99881	0.96464	0.878387	1.05266
Q96RL1	BRCA1-A complex subunit RAP80 OS=Homo sapiens GN=UIMC1 PE=1 SV=2 - [UIMC1_HUMAN]	79.6779	9.18	1	6	6	0.970893	1.10983	0.886033	0.909161	1.5016	0.914163	0.785873	0.9317	1.25744	0.773152
Q15048	Leucine-rich repeat-containing protein 14 OS=Homo sapiens GN=LRRC14 PE=2 SV=1 - [LRC14_HUMAN]	54.4784	5.07	1	2	2	1.27609	0.954921	0.909954	1.10158	0.843255	0.79477	0.923514	0.874165	0.909328	1.11563
Q13469	Nuclear factor of activated T-cells, cytoplasmic 2 OS=Homo sapiens GN=NFATC2 PE=1 SV=2 - [NFAC2_HUMAN]	100.083	12.43	1	9	8	1.13814	1.03378	0.865335	1.0347	1.08203	0.921636	0.862533	0.945948	1.1265	0.980369
Q01433	AMP deaminase 2 OS=Homo sapiens GN=AMPD2 PE=1 SV=2 - [AMPD2_HUMAN]	100.624	7.85	1	7	6	0.954679	0.985735	1.11752	1.00926	1.07556	0.99608	1.07346	0.982771	0.992179	0.889968
Q96H79	Zinc finger CCCH-type antiviral protein 1-like OS=Homo sapiens GN=ZC3HAV1L PE=1 SV=2 - [ZCCHL_HUMAN]	32.9405	5.67	1	2	2	1.2054	0.936015	0.937754	1.00949	0.9892	0.934366	1.02712	0.775358	0.992257	1.01128
Q6PD62	RNA polymerase-associated protein CTR9 homolog OS=Homo sapiens GN=CTR9 PE=1 SV=1 - [CTR9_HUMAN]	133.42	13.04	1	13	13	1.12401	0.942243	0.911104	1.06197	1.04045	0.97166	0.939361	0.944115	0.936989	1.05994
P63092	Guanine nucleotide-binding protein G(s) subunit alpha isoforms short OS=Homo sapiens GN=GNAS PE=1 SV=1 - [GNAS2_HUMAN]	45.6359	21.07	3	8	7	1.05563	1.0193	1.03383	1.03356	0.888171	0.984481	1.07819	0.973312	1.11368	1.0881
O43934	UNC93-like protein MFSD11 OS=Homo sapiens GN=MFSD11 PE=2 SV=2 - [MFS11_HUMAN]	49.1702	2	1	1	1	0.84889	1.22092	1.17144	0.87468	1.04474	1.04322	1.0917	1.148	1.17888	1.09283
O15228	Dihydroxyacetone phosphate acyltransferase OS=Homo sapiens GN=GNPAT PE=1 SV=1 - [GNPAT_HUMAN]	77.138	3.68	1	3	3	1.2035	0.860821	0.987993	1.03446	0.906313	0.989861	1.12726	1.09259	0.916861	1.31848
A0A075B6P5	Immunoglobulin kappa variable 2-28 OS=Homo sapiens GN=IGKV2-28 PE=3 SV=1 - [KV228_HUMAN]	12.9485	5.83	2	1	1	1.87602	0.99288	0.768393	0.684423	0.582171	1.08077	1.07054	1.29185	1.39911	1.26865
Q96QF0	Rab-3A-interacting protein OS=Homo sapiens GN=RAB3IP PE=1 SV=1 - [RAB3I_HUMAN]	52.9877	3.78	1	2	2	1.16752	0.993792	0.787087	1.00683	1.38678	1.11518	0.802048	0.804354	1.11602	0.894387
Q86WC4	Osteopetrosis-associated transmembrane protein 1 OS=Homo sapiens GN=OSTM1 PE=1 SV=1 - [OSTM1_HUMAN]	37.2326	9.28	1	3	3	0.967641	1.09344	1.1202	0.933935	0.923465	1.00552	1.13041	1.19144	0.955304	1.05072
Q9BSB4	Autophagy-related protein 101 OS=Homo sapiens GN=ATG101 PE=1 SV=1 - [ATGA1_HUMAN]	24.9867	3.67	1	1	1	1.02379	0.969616	0.906107	1.2764	0.919734	1.07118	1.14741	1.07041	0.921637	1.39973
Q9Y3F4	Serine-threonine kinase receptor-associated protein OS=Homo sapiens GN=STRAP PE=1 SV=1 - [STRAP_HUMAN]	38.414	48	1	13	13	1.08933	0.869021	0.924291	1.1687	1.08497	0.981534	0.984299	0.929161	0.935257	1.01594
P63000	Ras-related C3 botulinum toxin substrate 1 OS=Homo sapiens GN=RAC1 PE=1 SV=1 - [RAC1_HUMAN]	21.4362	34.38	4	6	3	0.879512	1.03321	1.03839	0.987634	1.17364	1.10338	1.08371	1.06715	1.17234	0.97102
P83731	60S ribosomal protein L24 OS=Homo sapiens GN=RPL24 PE=1 SV=1 - [RL24_HUMAN]	17.7679	38.85	1	7	7	0.898298	1.19261	0.781815	1.1011	1.46042	1.22625	1.19131	1.17709	1.41477	1.07354
Q15648	Mediator of RNA polymerase II transcription subunit 1 OS=Homo sapiens GN=MED1 PE=1 SV=4 - [MED1_HUMAN]	168.373	3.42	1	5	5	1.14444	0.978043	0.924415	1.02649	1.06761	1.00078	0.945453	0.935677	0.984403	1.05841
Q12974	Protein tyrosine phosphatase type IVA 2 OS=Homo sapiens GN=PTP4A2 PE=1 SV=1 - [TP4A2_HUMAN]	19.1148	5.39	2	1	1	1.12286	0.913428	1.0518	1.07762	0.817738	0.990535	1.08249	0.936325	1.14211	1.20261
Q6UX04	Peptidyl-prolyl cis-trans isomerase CWC27 homolog OS=Homo sapiens GN=CWC27 PE=1 SV=1 - [CWC27_HUMAN]	53.8142	7.2	1	3	3	0.951253	0.990132	0.995854	0.96899	1.30411	1.04519	0.882846	0.833935	1.1579	0.831137
Q6NZI2	Polymerase I and transcript release factor OS=Homo sapiens GN=PTRF PE=1 SV=1 - [PTRF_HUMAN]	43.4498	6.41	1	2	2	0.775304	0.953319	1.23016	1.05996	0.830042	0.889395	0.967548	0.899184	0.811522	0.856333
A6NKF1	SAC3 domain-containing protein 1 OS=Homo sapiens GN=SAC3D1 PE=1 SV=2 - [SAC31_HUMAN]	43.5258	5.69	1	2	2	1.3845	0.8165	0.929602	0.935991	0.851319	0.909551	0.822807	0.927254	0.83008	0.90745
Q9H0E9	Bromodomain-containing protein 8 OS=Homo sapiens GN=BRD8 PE=1 SV=2 - [BRD8_HUMAN]	135.251	5.34	1	6	6	0.915378	1.04814	1.0365	0.963215	1.16953	0.987912	0.975851	0.903138	1.0426	0.982529
O95273	Cyclin-D1-binding protein 1 OS=Homo sapiens GN=CCNDBP1 PE=1 SV=2 - [CCDB1_HUMAN]	40.2365	8.61	1	3	3	0.885927	1.20325	0.693477	1.04267	1.70519	0.954949	0.856051	0.885159	1.03633	0.933147
Q8NFC6	Biorientation of chromosomes in cell division protein 1-like 1 OS=Homo sapiens GN=BOD1L1 PE=1 SV=2 - [BD1L1_HUMAN]	330.266	3.38	1	8	8	0.809006	1.0421	1.1262	0.874982	1.48903	0.921807	0.800366	0.921891	1.21338	0.780117
Q8IWJ2	GRIP and coiled-coil domain-containing protein 2 OS=Homo sapiens GN=GCC2 PE=1 SV=4 - [GCC2_HUMAN]	195.789	3.21	3	5	4	1.06904	1.02926	0.980942	1.03656	0.971885	1.04876	1.01105	0.96976	1.14555	1.08741
O95347	Structural maintenance of chromosomes protein 2 OS=Homo sapiens GN=SMC2 PE=1 SV=2 - [SMC2_HUMAN]	135.572	29.99	1	37	37	1.11899	1.09988	0.751817	1.00783	1.34196	0.904005	0.848265	0.870012	1.18488	0.953972
Q96PL5	Erythroid membrane-associated protein OS=Homo sapiens GN=ERMAP PE=1 SV=1 - [ERMAP_HUMAN]	52.5716	17.26	1	7	7	1.04658	1.2392	0.763181	0.940595	1.53224	1.08589	1.24311	1.29657	1.61143	1.09007
Q9NWZ5	Uridine-cytidine kinase-like 1 OS=Homo sapiens GN=UCKL1 PE=1 SV=2 - [UCKL1_HUMAN]	61.1025	1.28	1	1	1	1.02226	1.00956	1.1851	0.877368	0.939514	1.15129	1.32946	1.09044	1.00881	0.894242
Q9Y2A7	Nck-associated protein 1 OS=Homo sapiens GN=NCKAP1 PE=1 SV=1 - [NCKP1_HUMAN]	128.707	2.66	1	3	3	0.885031	0.811151	1.20638	1.3001	0.733326	0.850985	0.952645	0.875086	0.814408	0.877822
O15260	Surfeit locus protein 4 OS=Homo sapiens GN=SURF4 PE=1 SV=3 - [SURF4_HUMAN]	30.3738	13.38	1	3	3	0.904543	1.26521	1.01134	1.01573	1.00016	1.11921	1.12784	1.23595	0.992972	1.0755
Q96E11	Ribosome-recycling factor, mitochondrial OS=Homo sapiens GN=MRRF PE=1 SV=1 - [RRFM_HUMAN]	29.2586	15.27	1	3	3	1.01697	1.10367	1.00046	1.04853	0.929437	0.998531	1.05103	1.05584	1.02698	1.16507
Q9Y4C2	TRPM8 channel-associated factor 1 OS=Homo sapiens GN=TCAF1 PE=1 SV=3 - [TCAF1_HUMAN]	102.061	1.85	1	1	1	1.06666	0.969523	0.938799	1.19131	0.913144	1.20554	1.1616	0.997328	0.87342	1.28714
P13010	X-ray repair cross-complementing protein 5 OS=Homo sapiens GN=XRCC5 PE=1 SV=3 - [XRCC5_HUMAN]	82.6523	30.05	1	20	20	1.04409	1.04269	0.979395	0.985917	1.08695	1.01804	0.989341	0.954572	1.0456	1.0075
Q9NW64	Pre-mRNA-splicing factor RBM22 OS=Homo sapiens GN=RBM22 PE=1 SV=1 - [RBM22_HUMAN]	46.8654	16.43	1	7	7	0.990734	1.03568	0.976946	0.992949	1.26407	0.980419	0.944232	0.96992	1.13623	0.898567
O75717	WD repeat and HMG-box DNA-binding protein 1 OS=Homo sapiens GN=WDHD1 PE=1 SV=1 - [WDHD1_HUMAN]	125.888	18.16	1	18	18	1.19134	0.941679	0.784132	1.0866	1.18492	0.939034	0.846042	0.84813	0.907714	1.16672
Q96BP3	Peptidylprolyl isomerase domain and WD repeat-containing protein 1 OS=Homo sapiens GN=PPWD1 PE=1 SV=1 - [PPWD1_HUMAN]	73.5279	11.15	1	7	7	1.01343	0.983474	0.987275	0.981212	1.23542	1.00004	0.923949	0.90742	1.06877	1.01721
Q9NX08	COMM domain-containing protein 8 OS=Homo sapiens GN=COMMD8 PE=1 SV=1 - [COMD8_HUMAN]	21.077	4.37	1	1	1	1.2691	0.857327	1.00567	1.06913	0.723227	1.00653	1.18746	1.18574	0.791217	1.47209
Q14596	Next to BRCA1 gene 1 protein OS=Homo sapiens GN=NBR1 PE=1 SV=3 - [NBR1_HUMAN]	107.346	8.9	1	6	6	1.1727	0.940281	0.777609	1.16491	1.03902	0.889188	1.10201	1.22858	1.03244	1.40977
Q92889	DNA repair endonuclease XPF OS=Homo sapiens GN=ERCC4 PE=1 SV=3 - [XPF_HUMAN]	104.42	4.8	1	4	4	1.16132	0.895661	0.98328	1.06989	0.8184	0.855471	0.99422	0.956286	0.886639	0.913129
P23526	Adenosylhomocysteinase OS=Homo sapiens GN=AHCY PE=1 SV=4 - [SAHH_HUMAN]	47.6852	35.19	1	15	14	1.02051	0.952183	0.986329	1.09326	1.05906	1.15842	0.955172	1.07675	1.0954	1.03272
Q9UKV3	Apoptotic chromatin condensation inducer in the nucleus OS=Homo sapiens GN=ACIN1 PE=1 SV=2 - [ACINU_HUMAN]	151.771	22.37	1	26	26	0.828406	1.18679	1.02409	0.842832	1.47968	0.89429	0.847679	0.969346	1.20016	0.746514
P54252	Ataxin-3 OS=Homo sapiens GN=ATXN3 PE=1 SV=4 - [ATX3_HUMAN]	41.7545	15.66	1	4	4	0.9468	1.0715	1.00391	1.01328	1.04171	0.908856	0.926211	0.921079	1.09225	1.02447
Q8NBF6	Late secretory pathway protein AVL9 homolog OS=Homo sapiens GN=AVL9 PE=1 SV=1 - [AVL9_HUMAN]	71.9024	9.1	1	5	5	1.17879	1.07031	0.839669	1.06522	0.911413	1.06751	1.16246	1.07071	1.00437	1.08358
Q8TEY7	Ubiquitin carboxyl-terminal hydrolase 33 OS=Homo sapiens GN=USP33 PE=1 SV=2 - [UBP33_HUMAN]	106.659	1.27	1	1	1	1.07965	1.13595	0.881895	0.979663	1.17272	0.978141	0.974407	0.951584	1.08987	0.967766
P20839	Inosine-5'-monophosphate dehydrogenase 1 OS=Homo sapiens GN=IMPDH1 PE=1 SV=2 - [IMDH1_HUMAN]	55.3705	10.7	1	5	3	1.06661	1.04488	1.07559	0.958684	0.673314	1.10246	1.09665	1.26702	1.02372	0.834621
Q9HCN4	GPN-loop GTPase 1 OS=Homo sapiens GN=GPN1 PE=1 SV=1 - [GPN1_HUMAN]	41.7137	2.94	1	1	1	0.848032	0.838352	1.29113	0.938136	1.13456	0.882697	0.801923	0.878474	1.0696	0.933186
A6NJ78	Probable methyltransferase-like protein 15 OS=Homo sapiens GN=METTL15 PE=1 SV=1 - [MET15_HUMAN]	46.0916	7.37	1	2	2	0.996615	0.975718	0.905825	1.09599	1.39236	0.994062	0.84679	0.974297	1.14702	0.919772
Q9P016	Thymocyte nuclear protein 1 OS=Homo sapiens GN=THYN1 PE=1 SV=1 - [THYN1_HUMAN]	25.681	28.44	1	7	7	0.854111	1.05063	0.963731	0.997064	1.38843	0.996845	0.890437	0.877639	1.11745	0.871195
P61225	Ras-related protein Rap-2b OS=Homo sapiens GN=RAP2B PE=1 SV=1 - [RAP2B_HUMAN]	20.4912	31.15	1	6	4	0.929215	1.15621	1.2	0.888151	0.893224	1.1659	1.13228	1.12188	0.993525	1.02423
P24386	Rab proteins geranylgeranyltransferase component A 1 OS=Homo sapiens GN=CHM PE=1 SV=3 - [RAE1_HUMAN]	73.4286	4.59	1	2	2	1.19018	0.779581	1.18665	0.986308	0.549642	0.85651	0.876055	0.798981	0.711375	0.829571
P62877	E3 ubiquitin-protein ligase RBX1 OS=Homo sapiens GN=RBX1 PE=1 SV=1 - [RBX1_HUMAN]	12.2657	7.41	1	1	1	1.02565	0.995269	0.953895	1.04455	1.1749	1.15551	1.03886	1.01326	1.11786	1.0908
P62937	Peptidyl-prolyl cis-trans isomerase A OS=Homo sapiens GN=PPIA PE=1 SV=2 - [PPIA_HUMAN]	18.0009	51.52	6	8	8	0.997751	0.826335	0.999343	1.07082	1.2265	0.993642	0.775601	0.866768	1.12566	0.930629
Q92785	Zinc finger protein ubi-d4 OS=Homo sapiens GN=DPF2 PE=1 SV=2 - [REQU_HUMAN]	44.1272	7.67	1	2	2	0.909236	0.975545	1.22025	0.985172	0.889742	0.930338	0.909017	0.926014	1.05458	0.817754
P51157	Ras-related protein Rab-28 OS=Homo sapiens GN=RAB28 PE=1 SV=2 - [RAB28_HUMAN]	24.8256	11.31	1	2	2	1.07948	0.94179	0.990733	1.02633	1.0764	0.954455	0.952215	0.948492	0.945722	1.11124
Q12894	Interferon-related developmental regulator 2 OS=Homo sapiens GN=IFRD2 PE=1 SV=3 - [IFRD2_HUMAN]	54.7794	6.72	1	3	3	1.01089	1.03048	0.97634	1.09013	0.944932	1.08367	1.1589	1.02459	0.955841	1.0338
Q9BQ24	Zinc finger FYVE domain-containing protein 21 OS=Homo sapiens GN=ZFYVE21 PE=1 SV=1 - [ZFY21_HUMAN]	26.4882	4.7	1	1	1	1.13873	0.910378	0.973338	1.06643	0.978717	1.05077	1.05776	1.01715	1.01965	1.1499
P78332	RNA-binding protein 6 OS=Homo sapiens GN=RBM6 PE=1 SV=5 - [RBM6_HUMAN]	128.565	7.03	1	9	8	0.926664	1.11665	1.00889	0.900852	1.20984	0.957713	0.803294	0.915172	1.21448	0.810495
Q96QE3	ATPase family AAA domain-containing protein 5 OS=Homo sapiens GN=ATAD5 PE=1 SV=4 - [ATAD5_HUMAN]	207.441	3.09	1	5	5	1.19139	0.942237	0.847613	1.19125	1.01512	0.826917	0.938084	0.828247	0.954851	1.18146
P06280	Alpha-galactosidase A OS=Homo sapiens GN=GLA PE=1 SV=1 - [AGAL_HUMAN]	48.7349	10.49	1	5	5	0.934858	0.93356	1.43502	0.807253	0.803681	0.949015	1.18691	1.32415	1.0804	1.02568
Q9Y312	Protein AAR2 homolog OS=Homo sapiens GN=AAR2 PE=1 SV=2 - [AAR2_HUMAN]	43.4441	11.2	1	3	3	0.945144	0.947982	1.05622	1.07801	1.20527	0.974711	0.943743	1.02595	1.00491	1.03516
Q86VI4	Lysosomal-associated transmembrane protein 4B OS=Homo sapiens GN=LAPTM4B PE=1 SV=1 - [LAP4B_HUMAN]	41.119	2.43	1	1	1	1.40885	1.0293	0.891265	0.875223	0.816962	1.05767	1.12745	1.22607	1.12151	1.03432
Q96IR7	4-hydroxyphenylpyruvate dioxygenase-like protein OS=Homo sapiens GN=HPDL PE=1 SV=1 - [HPDL_HUMAN]	39.3614	21.29	1	5	5	1.04799	1.02876	0.951408	1.07694	0.894996	1.01243	1.06765	0.965679	1.04307	1.11538
Q8NHS3	Major facilitator superfamily domain-containing protein 8 OS=Homo sapiens GN=MFSD8 PE=1 SV=1 - [MFSD8_HUMAN]	57.5902	5.41	1	2	2	0.951238	1.04048	1.07854	1.03181	0.944413	1.08667	0.986375	1.20177	1.09573	0.935419
P23258	Tubulin gamma-1 chain OS=Homo sapiens GN=TUBG1 PE=1 SV=2 - [TBG1_HUMAN]	51.1378	19.73	2	8	8	1.1575	0.996263	0.894021	1.08195	0.994741	0.944454	0.928542	0.969558	0.985847	1.05463
P25205	DNA replication licensing factor MCM3 OS=Homo sapiens GN=MCM3 PE=1 SV=3 - [MCM3_HUMAN]	90.924	44.8	1	31	31	1.12826	1.05477	0.813723	1.08076	1.04245	1.08522	1.10068	1.05484	1.00701	1.16711
Q15437	Protein transport protein Sec23B OS=Homo sapiens GN=SEC23B PE=1 SV=2 - [SC23B_HUMAN]	86.4235	19.04	1	12	12	1.07499	0.932571	1.01986	1.08437	0.962274	0.965813	0.970712	0.92146	0.954971	1.07102
Q9Y2C4	Nuclease EXOG, mitochondrial OS=Homo sapiens GN=EXOG PE=1 SV=2 - [EXOG_HUMAN]	41.0589	2.72	1	1	1	0.831605	1.1572	0.984227	1.07399	1.23321	0.912261	0.986826	1.07825	1.00268	0.932557
O60264	SWI/SNF-related matrix-associated actin-dependent regulator of chromatin subfamily A member 5 OS=Homo sapiens GN=SMARCA5 PE=1 SV=1 - [SMCA5_HUMAN]	121.828	24.71	2	24	24	1.20664	0.8227	0.90456	1.05632	1.11895	0.869624	0.917257	0.887742	0.951092	1.0924
Q9UBU9	Nuclear RNA export factor 1 OS=Homo sapiens GN=NXF1 PE=1 SV=1 - [NXF1_HUMAN]	70.1387	20.19	1	11	11	1.13325	1.07512	0.891693	0.94384	1.2094	0.95942	0.906046	0.956866	1.09677	1.00841
P62241	40S ribosomal protein S8 OS=Homo sapiens GN=RPS8 PE=1 SV=2 - [RS8_HUMAN]	24.1902	57.69	1	10	10	0.837569	1.18593	0.941157	1.07907	1.26969	1.10329	1.21166	1.07775	1.20005	1.12358
O00483	Cytochrome c oxidase subunit NDUFA4 OS=Homo sapiens GN=NDUFA4 PE=1 SV=1 - [NDUA4_HUMAN]	9.36391	40.74	1	4	4	0.825218	1.02775	1.21096	0.935373	1.133	1.00992	1.2264	1.18491	1.10191	1.00617
Q9NZ43	Vesicle transport protein USE1 OS=Homo sapiens GN=USE1 PE=1 SV=2 - [USE1_HUMAN]	29.3525	20.46	1	5	5	0.938266	1.28384	0.877629	1.00411	1.14047	1.17977	1.183	1.21396	1.20553	0.911937
Q7L014	Probable ATP-dependent RNA helicase DDX46 OS=Homo sapiens GN=DDX46 PE=1 SV=2 - [DDX46_HUMAN]	117.29	26.87	1	24	24	1.19067	1.03573	0.87469	0.977566	1.06362	0.969519	0.924905	0.952462	1.02916	0.999849
Q04695	Keratin, type I cytoskeletal 17 OS=Homo sapiens GN=KRT17 PE=1 SV=2 - [K1C17_HUMAN]	48.076	57.64	6	24	14	0.80262	1.01336	1.40047	0.778833	0.97379	0.858574	0.682552	0.635368	2.80919	2.23305
Q9Y5X2	Sorting nexin-8 OS=Homo sapiens GN=SNX8 PE=1 SV=1 - [SNX8_HUMAN]	52.5361	14.84	1	6	6	1.08019	0.958399	1.03498	1.03665	0.837584	1.04526	1.12806	1.10986	0.888714	1.06743
P07237	Protein disulfide-isomerase OS=Homo sapiens GN=P4HB PE=1 SV=3 - [PDIA1_HUMAN]	57.0807	60.04	1	28	28	0.798275	1.16069	1.30825	0.935798	0.829252	1.09147	1.24445	1.20753	0.952663	1.07551
P60484	Phosphatidylinositol 3,4,5-trisphosphate 3-phosphatase and dual-specificity protein phosphatase PTEN OS=Homo sapiens GN=PTEN PE=1 SV=1 - [PTEN_HUMAN]	47.1361	2.98	1	1	1	1.23347	0.95993	0.984398	1.0208	0.796518	0.861922	0.903702	0.840679	0.797096	1.14269
P13686	Tartrate-resistant acid phosphatase type 5 OS=Homo sapiens GN=ACP5 PE=1 SV=3 - [PPA5_HUMAN]	36.5757	13.23	1	3	3	0.941202	0.947467	1.38739	0.963862	0.538535	0.91614	1.9559	1.5959	0.70003	0.930608
Q9NX70	Mediator of RNA polymerase II transcription subunit 29 OS=Homo sapiens GN=MED29 PE=1 SV=1 - [MED29_HUMAN]	21.0595	4	1	1	1	1.02941	0.894485	1.13705	0.971406	1.01039	0.939171	1.00818	0.985344	0.968874	0.939315
Q15742	NGFI-A-binding protein 2 OS=Homo sapiens GN=NAB2 PE=1 SV=1 - [NAB2_HUMAN]	56.5591	9.33	2	5	5	1.05382	0.902554	1.04902	1.0086	1.05855	0.944692	0.961065	1.03304	1.01809	0.947909
O15117	FYN-binding protein OS=Homo sapiens GN=FYB PE=1 SV=2 - [FYB_HUMAN]	85.3351	2.81	1	2	2	0.857187	0.878447	1.4985	0.912925	0.656761	0.737498	0.870316	0.85668	0.827526	0.818718
Q9NX40	OCIA domain-containing protein 1 OS=Homo sapiens GN=OCIAD1 PE=1 SV=1 - [OCAD1_HUMAN]	27.6088	36.33	1	7	7	0.888866	1.16686	1.10517	0.938187	1.04253	1.13915	0.988464	1.15002	1.38326	0.933187
[truncated: 4,299 more rows]
