# Supplementary material for: Preeclampsia is Associated with Sex-Specific Transcriptional and Proteomic Changes in Fetal Erythroid Cells
Source: Int J Mol Sci. 2019 Apr 25;20(8):2038. doi: 10.3390/ijms20082038 (PMC6514549; doi:10.3390/ijms20082038)
Supplement: Supplementary file 1 [file ijms-20-02038-s001.zip › Supplementary Table S3.xls]

## Sheet: Male vs Female
DE genes by EdgeR				DE genes by Deseq2				Shared DE genes (FDR<0.01 in EdgeR and Deseq2)
Gene	edger_logFC	edger_FDR		Gene	deseq2_log2FoldChange	deseq2_padj		Gene	Higher in Female (FC)	Role
EIF1AY	11.1773	9.51925e-193		EIF1AY	11.4244	4.39242e-96		CROCC	4.25973	ciliary rootlet coiled-coil, rootletin: required for centrosome cohesion
ZFY	7.99877	1.04708e-38		ZFY	7.4213	6.13395e-26		GADD45A	1.10992	growth arrest and DNA damage inducible alpha:responds to environmental stresses
KDM5D	6.75171	9.67572e-18		KDM5D	6.17916	4.22075e-14		KDM6A	2.08431	lysine demethylase 6A on X chromosome
RPS4Y1	6.07198	1.82866e-12		RPS4Y1	5.4826	7.74858e-10		LRRFIP2	1.25758	LRR binding FLII interacting protein 2 : binds TLR4 and activates nuclear factor kappa B signaling
UTY	4.20358	8.4261e-07		UTY	4.51905	5.61705e-06		NEAT1	1.2935	nuclear paraspeckle assembly transcript 1 (non-protein coding) :lncRNA
XIST	-4.57643	1.52657e-05		XIST	-4.44231	0.000176336		NSRP1	2.31662	nuclear speckle splicing regulatory protein 1 :modulates alternative pre-mRNA splicing in vivo
ANOS2P	3.92163	0.000268599		ZNF346	0.709409	0.000176336		RP11-428O18.6	2.07266	lncRNA
UBE2R2	1.29343	0.000663018		LINC00278	4.45877	0.000348353		XIST	9.15287	X inactive specific transcript (non-protein coding) on X chromosome
ZNF346	0.705447	0.00105994		ANOS2P	4.16567	0.000857676		ZNF148	2.20587	zinc finger protein 148: transcription regulator
AAMP	0.849915	0.00260823		UBE2R2	1.29869	0.000874039
HIPK3	0.795426	0.00429846		AAMP	0.852146	0.00139197		Gene	Higher in Male (FC)
TMEM11	1.02558	0.00429846		HIPK3	0.800062	0.00161538		AAMP	0.849915	angio associated migratory cell protein: associated with angiogenesis
GSTP1	0.883429	0.00654307		SUPT5H	0.946779	0.00455873		ANOS2P	3.92163	anosmin 2, pseudogene on Y chromosome
SUPT5H	0.933206	0.00654307		GSTP1	0.894788	0.0158441		DHX30	1.68148	DExH-box helicase 30 : RNA helicases
KCMF1	1.01934	0.00983287		TMEM11	1.03701	0.0160553		EIF1AY	11.1773	eukaryotic translation initiation factor 1A, Y-linked on Y chromosome
KDM6A	-1.04216	0.0111483		TSPAN5	-0.317607	0.016061		FBXW4	1.19317	F-box and WD repeat domain containing 4: ubiquitin mediated degradation
DHX30	1.68148	0.0163997		FBXW4	1.20871	0.0192787		GSTP1	0.883429	glutathione S-transferase pi 1:anti-oxidant, conjugates hydrophobic and electrophilic compounds with reduced glutathione.
ZNF148	-1.10293	0.0183892		KCMF1	1.02223	0.0192787		HIPK3	0.795426	homeodomain interacting protein kinase 3: mediates cAMP-induced SF1-dependent CYP11A1 expression
FBXW4	1.19317	0.0219654		KDM6A	-1.05244	0.0192787		KARS	0.818333	lysyl-tRNA synthetase : member of Aminoacyl-tRNA synthetases, affects tRNA mitochondrial import
NDRG1	2.2506	0.022741		NRBP1	0.547989	0.0192787		KCMF1	1.01934	potassium channel modulatory factor 1
RP11-428O18.6	-1.03633	0.02486		RP11-428O18.6	-1.03324	0.0192787		KDM5D	6.75171	lysine demethylase 5D on Y chromosome
NEAT1	-0.646751	0.0257202		ZNF148	-1.11525	0.0192787		LIG1	1.443	DNA ligase 1: functions in DNA replication, recombination, and the base excision repair process
NDUFB2	1.00672	0.0281619		RALGDS	0.587183	0.0231933		LINC00278	4.45877	lncRNA on Y chromosome
CROCC	-2.12986	0.0314451		ATP5L	0.349446	0.0235925		MRPS10	1.48665	mitochondrial ribosomal protein S10
NSRP1	-1.15831	0.0314451		NDRG1	2.25336	0.0237638		MT-ND3	0.70819	mitochondrially encoded NADH dehydrogenase 3
MRPS10	1.48665	0.0333121		NEAT1	-0.647456	0.0260877		NDRG1	2.2506	N-myc downstream regulated 1 :cytoplasmic protein involved in stress responses, hormone responses, cell growth, and differentiation
LIG1	1.443	0.0377365		DHX30	1.71818	0.0334955		NDUFB2	1.00672	NADH:ubiquinone oxidoreductase subunit B2:subunit in mitochodrialcomplex I
HSPA1A	-1.58326	0.0383624		GADD45A	-0.54994	0.0434614		NRBP1	0.546365	nuclear receptor binding protein 1
NRBP1	0.546365	0.0383624		AKT2	0.377206	0.0481558		POLR2E	0.82163	RNA polymerase II subunit E
KARS	0.818333	0.0437943		CROCC	-2.20907	0.0481734		RALGDS	0.579384	ral guanine nucleotide dissociation stimulator: part of Ras-related GTPases
RALGDS	0.579384	0.0623264		NSUN3	-0.497533	0.0524632		RPS4Y1	6.07198	ribosomal protein S4, Y-linked 1: Y chromosome
POLR2E	0.82163	0.0739973		CROCCP3	3.05928	0.055697		SUPT5H	0.933206	SPT5 homolog, DSIF elongation factor subunit :RNA transcription and elongation
MT-ND3	0.70819	0.0817705		KARS	0.829546	0.0637093		TMEM11	1.02558	transmembrane protein 11:encode mitochondrial inner-membrane proteins that regulate mitochondrial morphogenesis
GADD45A	-0.554958	0.0843549		ABTB1	0.64394	0.0673776		UBE2R2	1.29343	ubiquitin conjugating enzyme E2 R2 : cell growth and transformation, beta catenin degradation
ITSN2	-1.87908	0.0901586		CHMP4B	0.559127	0.0673776		UTY	4.20358	ubiquitously transcribed tetratricopeptide repeat containing, Y-linked on Y chromosome
POMC	1.48624	0.0901586		EIF5	-0.608419	0.0673776		ZFY	7.99877	zinc finger protein, Y-linked on Y chromosome
NUTM2B-AS1	-1.89472	0.0908295		MT-ND3	0.711121	0.0673776		ZNF346	0.705447	zinc finger protein 346 :binds to double-stranded (ds) RNA or RNA/DNA hybrids: stimulates p21 expression
LRRFIP2	-0.62879	0.0924889		PDCD10	-0.395979	0.0673776
LMNA	1.45289	0.0926912		POLR2E	0.824208	0.0673776
				NDUFB2	1.02838	0.0716877
				NSRP1	-1.17192	0.0729819
				MRPS10	1.53708	0.0734351
				LRRFIP2	-0.618941	0.0809276
				WDR7	-2.94767	0.082645
				LIG1	1.4659	0.0949331
				PNPLA8	-0.526053	0.0958509
				CTDSP2	0.591542	0.0989323

## Sheet: PE vs No
DE genes by EdgeR				DE genes by Deseq2				Shared DE genes (FDR<0.01 in EdgeR and Deseq2)
Gene	edger_logFC	edger_FDR		Gene	deseq2_log2FoldChange	deseq2_padj		Gene	Downregulated in PE (FC)	Role
ID2	2.83816	2.74e-05		ID2	2.93786	0.000139554		AHSP	-1.1038	alpha hemoglobin stabilizing protein
FDFT1	-0.955082	0.000511409		FDFT1	-0.911301	0.000171692		AIMP2	-0.918525	aminoacyl tRNA synthetase complex interacting multifunctional protein 2
GNAQ	1.86024	0.00191535		SIAH2	-0.423555	0.000171692		ANK1	-0.637483	ankyrin 1
KLF1	-0.576451	0.0055868		KLF1	-0.538614	0.000680552		BAG1	-1.14799	BCL2 associated athanogene 1 : anti-apoptotic
SIAH2	-0.467099	0.00888886		PICALM	0.502106	0.000680552		CAMK1D (CKLiK)	-3.26495	calcium/calmodulin dependent protein kinase ID: apoptosis of erythroleukemia cells
SPEN	1.63873	0.00888886		AHSP	-0.505461	0.00236908		CDC34	-0.962409	cell division cycle 34:ubiquitin-mediated degradation of cell cycle G1 regulators and initiation of DNA replication
ZCCHC8	1.74182	0.0123174		RGS10	-0.636581	0.00487109		CLK3	-1.07974	CDC like kinase 3: regulates the intranuclear distribution of the serine/arginine-rich (SR) family of splicing factors
RGS10	-0.684819	0.0132985		HAGH	-0.451845	0.00490625		CREBL2	-1.19093	cAMP responsive element binding protein like 2: tumor suppressor
AHSP	-0.551902	0.0174774		GNAQ	1.96735	0.00622517		DOHH	-1.53806	deoxyhypusine hydroxylase
RPS12	-0.616961	0.0200684		SLC25A39	-0.426239	0.00622517		DR1 (NC2)	-1.55465	down-regulator of transcription 1
HSPA1A	1.67933	0.0209929		RPS12	-0.570645	0.00704812		FDFT1	-1.91016	farnesyl-diphosphate farnesyltransferase 1:first specific enzyme in cholesterol biosynthesis
HK1	-0.54325	0.0253824		ZCCHC8	1.81639	0.007123		FEM1B	-2.01558	fem-1 homolog B: ankyrin repeat protein mediating apoptosis;to function in the replication stress-induced checkpoint signaling pathway via interaction with checkpoint kinase 1
DR1	-0.777324	0.0270764		VCP	-0.477736	0.00829503		HAGH	-0.9956	hydroxyacylglutathione hydrolase: hydrolyses S-lactoyl-glutathione to reduced glutathione and D-lactate
HAGH	-0.4978	0.0270764		HK1	-0.495968	0.00866686		HBM	-1.06559	hemoglobin subunit mu, could be pseudogen or protein-coding
TMEM86B	-0.506269	0.0270764		TMEM86B	-0.457268	0.00911216		HK1	-1.0865	hexokinase 1: phosphorylate glucose to produce glucose-6-phosphate
VCP	-0.51876	0.0270764		ORMDL3	-0.589032	0.0117232		KHNYN (KIAA0323)	-1.26019	KH and NYN domain containing
TUFM	-1.3413	0.0328136		SLC25A37	-0.377722	0.0163675		KLF1	-1.1529	Kruppel like factor 1:induces high-level expression of adult beta-globin (via inducing BCL11A that inhibits gamma globin) and other erythroid genes
ORMDL3	-0.630928	0.0361702		SPEN	1.73184	0.0163675		METTL9	-1.6716	methyltransferase like 9
PICALM	0.461674	0.0361702		DR1	-0.736368	0.0196904		MOB2	-1.39098	MOB kinase activator 2 (pro-apototic)
SLC25A39	-0.47253	0.0361702		BAG1	-0.527659	0.0199744		MT-TH	-2.67215	mitochondrially encoded tRNA histidine
LGR4	1.6833	0.0376271		CDC34	-0.434451	0.0199744		MT-TM	-2.22841	mitochondrially encoded tRNA methionine
MYH10	1.31417	0.0402232		UBXN6	-0.374231	0.0199744		NUCB1	-1.27436	nucleobindin 1: Golgi calcium homeostasis and Ca(2+)-regulated signal transduction (G protein-alpha)
BAG1	-0.573993	0.0416589		UROD	-0.369985	0.0199744		ORMDL3	-1.26186	ORMDL sphingolipid biosynthesis regulator 3
SLMAP	1.63612	0.0416589		ANK1	-0.27692	0.0229393		PITHD1	-1.11134	PITH domain containing 1: enhances RUNX1 expression and promotes megakaryocyte differentiation.
CLK3	-0.539871	0.0424721		CLK3	-0.501552	0.0261482		PLEKHB2	-1.37918	pleckstrin homology domain containing B2: membrane traffic from REs to the Golgi
MOB2	-0.695488	0.0424721		HBM	-0.487108	0.0272699		RGS10	-1.36964	regulator of G protein signaling 10:deactivate G protein subunits of the Gq alpha, Go alpha and Gi alpha subtypes
CREBL2	-0.595465	0.0466573		CREBL2	-0.548238	0.02766		RP5-1198O20.4	-1.33042	lnc-KLF17-1:4
HBM	-0.532796	0.0471807		HSPA1A	1.72588	0.02766		RPLP2	-0.899824	ribosomal protein lateral stalk subunit P2: encodes a phosphoprotein component of the 60S ribosomal subunit, important in elongation step of protein synthesis
ELF1	1.06959	0.0478078		LGR4	1.77153	0.02766		RPS12	-1.23392	ribosomal protein S12: encodes a component of the 40S ribosomal subunit
PLEKHB2	-0.689588	0.0478078		MOB2	-0.655897	0.0296445		SIAH2	-0.934199	siah E3 ubiquitin protein ligase 2: regulating cellular response to hypoxia
MT-TH	-1.33608	0.0490833		SLMAP	1.69881	0.0339705		SLC25A37	-0.842397	solute carrier family 25 member 37: inner mitochondria membrane: iron transpot and heme synthesis
MT-TM	-1.1142	0.0490833		PLEKHB2	-0.647492	0.0372233		SLC25A39	-0.945061	solute carrier family 25 member 39: regulates heme synthesis
CDC34	-0.481204	0.0533025		MT-TM	-1.07408	0.0441873		SLC9B2	-2.05387	solute carrier family 9 member B2:Sodium hydrogen antiporters
SLC25A37	-0.421199	0.0556511		MYH10	1.37428	0.0441873		TMEM86B	-1.01254	transmembrane protein 86B
CASP8AP2	1.1848	0.0584619		ELF1	1.12221	0.050433		TMUB2	-1.45757	transmembrane and ubiquitin like domain containing 2
METTL9	-0.835801	0.062359		PAN3	0.903509	0.0544144		TUFM	-2.68259	Tu translation elongation factor, mitochondrial: participates in protein translation in mitochondria
ZNF800	-0.728896	0.0628171		FIS1	-0.357631	0.0554892		UBXN6 (UBXD1)	-0.836012	UBX domain protein 6: along with VCP regulates endosome sorting
SLC9B2	-1.02693	0.0658407		MT-TH	-1.29903	0.0554892		UROD	-0.824565	uroporphyrinogen decarboxylase: heme biosynthetic pathway
AC016739.2	3.82103	0.0661637		RELN	1.90387	0.0554892		VCP	-1.03752	valosin containing protein : vesicle transport and fusion
NNT	1.56225	0.0661637		WIPI2	-0.340636	0.0560382		ZNF800	-1.45779	zinc finger protein 800
NUCB1	-0.63718	0.0661637		AIMP2	-0.423165	0.0564113
UBXN6	-0.418006	0.0661637		MAP2K3	-0.336665	0.0564113		Gene	Upregulated in PE (FC)
ROCK2	1.9627	0.0708102		TUFM	-1.32517	0.0564113		CASP8AP2	2.36961	caspase 8 associated protein 2: apoptotic protein and Fas signaling
UROD	-0.412283	0.0708102		ZNF800	-0.687184	0.0564113		DNAJB1	2.50565	DnaJ heat shock protein family (Hsp40) member B1: a molecular chaperone, promotes protein folding by stimulating the activity of Hsp70 proteins
FBXO5	2.11699	0.0718869		DNAJB1	1.31836	0.0609656		ELF1	2.13917	E74 like ETS transcription factor 1
PAN3	0.86417	0.0718869		TMPO	0.868878	0.0609656		GADD45G	2.20214	growth arrest and DNA damage inducible gamma: increases in growth arrest
CAMK1D	-1.63247	0.075006		GTPBP2	0.960094	0.0609674		GNAQ	3.72049	G protein subunit alpha q: activates phospholipase C that regulates IP3 and calcium concentration and signaling
CCDC47	1.67704	0.075006		NUCB1	-0.59213	0.0609674		GTPBP2	1.84706	GTP binding protein (G protein) 2: monomeric GTPase : iron deposition in neurons
RELN	1.81035	0.075006		PITHD1	-0.512063	0.0609674		HIST2H2AC	2.02462	histone cluster 2 H2A family member c
CENPU	1.68626	0.0789638		ZC3H13	0.982061	0.0609674		HSPA1A	3.35866	heat shock protein family A (Hsp70) member 1A: mediates the folding of newly translated proteins and stabilizes existing proteins
GADD45G	1.10107	0.0789638		GLRX5	-0.33405	0.0625359		ID2	5.67631	inhibitor of DNA binding 2, HLH protein: negative regulation of transcription
RP5-1198O20.4	-0.665212	0.0789638		CAMK1D	-1.6311	0.0686203		LGR4	3.36661	leucine rich repeat containing G protein-coupled receptor 4:LGR4 promotes tumorigenesis via PI3K/Akt signaling pathway.
HIST2H2AC	1.01231	0.0821008		GUCD1	-0.382285	0.0686203		MYH10	2.62834	myosin heavy chain 10 or non-muscle myosin IIB: in contractile ring
GTPBP2	0.92353	0.0868906		METTL9	-0.790113	0.0705453		PAN3	1.72834	PAN3 poly(A) specific ribonuclease subunit : mRNA decay
KHNYN	-0.630096	0.0868906		HBZ	2.19541	0.0705969		PICALM	0.923348	phosphatidylinositol binding clathrin assembly protein:AP2-dependent clathrin-mediated endocytosis
MAGT1	1.56908	0.0868906		PIM1	-0.312909	0.0705969		PPP6R3	2.03517	protein phosphatase 6 regulatory subunit 3: modulates the activity of protein phosphatase catalytic subunits
PPP6R3	1.01759	0.0868906		PPP6R3	1.0592	0.0705969		RELN	3.6207	reelin
RP11-24F11.2	-1.60094	0.0868906		RP11-486A14.2	1.26992	0.0705969		SETD5	2.70873	SET domain containing 5, histone methyltransferase
TMPO	0.823496	0.0868906		RP5-1198O20.4	-0.625302	0.0705969		SLMAP	3.27224	sarcolemma associated protein:cell cycle control, cell migration, Golgi assembly, and apoptosis
ZC3H13	0.940071	0.0868906		SELENBP1	-0.339801	0.0705969		SPEN (MINT)	3.27747	spen family transcriptional repressor
AIMP2	-0.459263	0.0893454		TAL1	-0.281138	0.0705969		TMPO (LAP2)	1.64699	thymopoietin:maintain the structural organization of the nuclear envelope
TMUB2	-0.728786	0.0900886		YPEL5	-0.389545	0.0740295		ZC3H13	1.88014	zinc finger CCCH-type containing 13
FEM1B	-1.00779	0.0931313		ALAS2	-0.293666	0.074235		ZCCHC8	3.48364	zinc finger CCHC-type containing 8 : RNA splicing, part of the human nuclear exosome targeting (NEXT) complex that promotes RNA degradation
PITHD1	-0.555672	0.0931313		AMPD3	-0.49417	0.074235
DNAJB1	1.25283	0.0950591		C7orf73	-0.437423	0.074235
DOHH	-0.769032	0.0968087		CASP8AP2	1.25594	0.074235
SETD5	1.35437	0.0968087		CENPF	0.868273	0.074235
ANK1	-0.318742	0.0995837		GADD45G	1.16741	0.074235
RPLP2	-0.449912	0.0995837		GYPC	-0.424242	0.074235
				KHNYN	-0.583344	0.074235
				RBM38	-0.416523	0.074235
				RPLP2	-0.404378	0.074235
				ATG9A	-0.355352	0.0742422
				HIST2H2AC	1.0709	0.0742422
				NFIX	-0.391861	0.0742422
				RHAG	0.675831	0.0742422
				HSPA1B	1.4231	0.0782565
				UBE2D3	-0.383101	0.0782565
				ZMYND8	0.833347	0.0782565
				SLC25A38	-0.442752	0.0814964
				PIM2	-0.476908	0.0821571
				DOHH	-0.727616	0.0830684
				LBR	0.662709	0.0830684
				MBOAT2	0.319437	0.0830684
				RP11-968A15.8	-0.829816	0.0830684
				TMUB2	-0.693407	0.0846337
				LYL1	-0.399001	0.0849738
				UBXN4	1.01236	0.0849738
				H3F3B	0.92525	0.0851456
				LPIN2	-0.290616	0.0851456
				NR3C1	0.665048	0.0851456
				PBX1	0.466026	0.0851456
				SETD5	1.43203	0.0851456
				SPTA1	0.432095	0.0851456
				RXRA	-0.334328	0.0853454
				PLEK2	0.643705	0.0862798
				SLC9B2	-1.00983	0.0898126
				ELF2	1.07399	0.0926712
				CDC27	-0.230462	0.0928686
				IST1	1.05937	0.0928686
				NATD1	-0.560535	0.0928686
				AGFG1	0.618079	0.0939931
				ATP11B	1.06445	0.0939931
				DAP	-0.589091	0.0939931
				RB1CC1	0.792719	0.0939931
				SP100	-0.408068	0.0939931
				SUMO1	-1.16181	0.0939931
				TCF12	1.19199	0.0939931
				TFDP2	-0.289601	0.0939931
				IQGAP2	1.05172	0.0941423
				EMC3	-0.254788	0.0943434
				FEM1B	-0.970915	0.0943434
				BGLT3	1.6083	0.0947785
				CDKN2D	-0.404128	0.0947785
				CENPE	1.02825	0.0947785
				DEK	0.506621	0.0947785
				FAM83D	1.16604	0.0947785
				LCOR	0.937222	0.0947785
				MAPK14	1.03946	0.0947785
				MT-TV	-0.721796	0.0947785
				PSMF1	-0.370634	0.0947785
				EIF3J	-0.303842	0.0979086
				INPP5K	-0.518257	0.0979086
				MBNL1	0.750434	0.0979086
				NAPEPLD	1.21687	0.0979086
				PRKAB1	1.11385	0.0979086
				SMC2	1.12721	0.0979086

## Sheet: Male PE vs No
DE genes by EdgeR				DE genes by Deseq2				Shared DE genes (FDR<0.01 in EdgeR and Deseq2)
Gene	edger_logFC	edger_FDR		Gene	deseq2_log2FoldChange	deseq2_padj		Gene	Downregulated in Male PE (FC)	Role
BTG2	2.78027	9.06693e-08		CA1	-1.27124	3.50464e-07		AP2B1	-1.85224	adaptor related protein complex 2 beta 1 subunit:serves to link clathrin to receptors in coated vesicles
CA1	-1.26177	6.79826e-06		GPX1	-0.850946	3.50464e-07		C7orf73	-1.3018	chromosome 7 open reading frame 73
TMPO	1.74778	1.93838e-05		CD36	0.985484	2.75444e-06		CA1	-2.52353	carbonic anhydrase 1: zinc metalloenzyme that catalyzes the reversible hydration of carbon dioxide
TOP2A	1.39758	3.80801e-05		BTG2	2.82821	2.37108e-05		CDKN2D (P19)	-1.25515	cyclin dependent kinase inhibitor 2D (p19): cell growth regulator that controls cell cycle G1 progression
ID2	2.76541	4.73222e-05		TOP2A	1.39418	2.37108e-05		COPS3	-1.97219	COP9 signalosome subunit 3: phosphorylates I kappa-B alpha, p105, and c-Jun
CD36	0.991539	5.83231e-05		TMPO	1.75234	2.49616e-05		FDFT1	-1.98878	farnesyl-diphosphate farnesyltransferase 1:first specific enzyme in cholesterol biosynthesis
GPX1	-0.843124	0.000106685		RGS10	-0.887341	0.000536999		GPX1	-1.68625	glutathione peroxidase 1: reduces organic hydroperoxides and H2O2 by glutathione (anti-oxidative)
ELF1	1.9252	0.0001674		SLC36A1	1.67636	0.000614192		GYPC	-1.6	glycophorin C: regulating the mechanical stability of red cells
SLC36A1	1.67474	0.000217354		CDKN2D	-0.635548	0.00112096		ORMDL3	-1.49877	ORMDL sphingolipid biosynthesis regulator 3
IBA57	-3.0087	0.000739233		C7orf73	-0.657819	0.00141788		PITHD1	-1.79585	PITH domain containing 1: enhances RUNX1 expression and promotes megakaryocyte differentiation.
FAM83D	1.83017	0.000794047		ID2	2.83023	0.00141788		RGS10	-1.76051	regulator of G protein signaling 10:deactivate G protein subunits of the Gq alpha, Go alpha and Gi alpha subtypes
GAB1	1.47541	0.000803664		PITHD1	-0.908168	0.00158397		RPS12	-1.76533	ribosomal protein S12: encodes a component of the 40S ribosomal subunit
ELF2	2.07523	0.000895964		SLC25A39	-0.547826	0.00186994		RRAGA	-1.89747	Ras related GTP binding A: can regulate amino acid dependent activation of mTORC1
FTX	2.51003	0.000895964		GAB1	1.47724	0.00188156		UBB	-1.05003	ubiquitin B : encodes ubiquitin
SLC11A2	1.72063	0.000895964		FOXO4	-0.482926	0.00220816
ESCO2	3.81765	0.00109593		ZMYND8	1.41959	0.00241863		Gene	Upregulated in Male PE (FC)	Role
CENPF	1.18419	0.0014719		ELF1	1.94852	0.00247142		ABHD5 (CGI-58)	3.45972	abhydrolase domain containing 5
WRNIP1	2.28718	0.0014719		RPS12	-0.891518	0.00247142		BTG2	5.56055	BTG anti-proliferation factor 2: Regulates the G1/S transition
CD99	2.76465	0.00148127		SLC11A2	1.72089	0.00247142		CD36	1.98308	CD36 molecule : surface glycoportein, binds to collagen, thrombospondin, anionic phospholipids and oxidized LDL and long fatty acid chains
KLHDC8B	4.43113	0.00148127		SLC25A37	-0.657644	0.00247142		CD99	5.52931	CD99 molecule (Xg blood group): surface glycoprotein in the pseudoautosomal region of chromosomes X and Y
RGS10	-0.880257	0.00148997		TUBB	0.814626	0.00247142		CENPF	2.36838	centromere protein F: component of the nuclear matrix, G2 phase of interphase
ARHGAP42	2.43671	0.00159771		CENPF	1.18137	0.00264138		ELF1	3.8504	E74 like ETS transcription factor 1
ZCCHC8	2.42515	0.00159771		RRAGA	-0.95758	0.00270528		ESCO2	7.6353	establishment of sister chromatid cohesion N-acetyltransferase 2 :acetyltransferase activity, required for establishing sister chromatid cohesion during the S phase of mitosis
RP11-486A14.2	2.15424	0.00176796		FAM83D	1.84185	0.00291876		FAM83D	3.66034	family with sequence similarity 83 member D: important in correct metaphase plate formation, in part acts through mTOR hyper-activation
ZMYND8	1.41908	0.00176796		AHSP	-0.548067	0.0033918		FTX	5.02007	FTX transcript, XIST regulator (non-protein coding):lnc RNA that positively regulate the expression of XIST
GTPBP2	1.45969	0.00254003		GTPBP2	1.46045	0.0033918		GAB1	2.95083	GRB2 (growth factor receptor bound protein 2) associated binding protein 1 : important mediator of tubulogenesis
PITHD1	-0.897925	0.00279128		GYPC	-0.810611	0.0033918		GTPBP2	2.91938	GTP binding protein 2: monomeric GTPase : iron deposition in neurons
BTAF1	2.88576	0.00279575		ORMDL3	-0.759479	0.00360981		ID2	5.53082	inhibitor of DNA binding 2, HLH protein: negative regulation of transcription
MBNL1	1.23066	0.00279575		FTX	2.55738	0.00385568		KIAA0922	2.20435	TMEM131L: transmembrane 131 like
RRAGA	-0.948737	0.00352528		FDFT1	-1.00161	0.00484769		KLHDC8B	8.86226	kelch domain containing 8B:kelch protein KLHDC8B guards against mitotic errors, centrosomal amplification, and chromosomal instability
RPS12	-0.882665	0.00437901		MBNL1	1.22941	0.00484769		MBNL1	2.46132	muscleblind like splicing regulator 1:regulates pre-mRNA alternative splicing during terminal erythropoiesis
NEDD1	3.01956	0.00462612		WASF2	-0.426158	0.00490764		RP11-486A14.2	4.30849	lnc RNA
IPO5	3.54149	0.00610976		KLF1	-0.614064	0.00524928		RSRP1	3.83312	arginine and serine rich protein 1
MED27	2.80711	0.00615727		MRFAP1	-0.633707	0.00524928		SLC11A2 (DMT1)	3.44125	solute carrier family 11 member 2: Involved in iron absorption
TUBB	0.821425	0.00615727		RP11-486A14.2	2.17902	0.00524928		SLC36A1	3.34949	solute carrier family 36 member 1:a proton-dependent, small amino acid transporter
ABHD5	1.72986	0.00654512		WRNIP1	2.32059	0.00524928		TMPO (LAP2)	3.49557	thymopoietin:maintain the structural organization of the nuclear envelope
CDK19	2.7876	0.00654512		TERF2IP	-0.487548	0.00618655		TOP2A	2.79516	topoisomerase (DNA) II alpha: controls and alters the topologic states of DNA during transcription and replication
FDFT1	-0.99439	0.00654512		ABHD5	1.73282	0.00632644		TUBB	1.64285	tubulin beta class I :structural component of microtubules
FAM32A	-1.47319	0.0072882		AP2B1	-0.935082	0.00632644		WRNIP1	4.57435	Werner helicase interacting protein 1: ATP-dependent helicase, accumulates at sites of DNA damage, can lead to ATM signaling and G1/S or G2/M arrest
RSRP1	1.91656	0.00745417		PSMF1	-0.698257	0.00632644		ZCCHC8	4.85031	zinc finger CCHC-type containing 8: part of the human nuclear exosome targeting (NEXT) complex that promotes RNA degradation
GYPC	-0.8	0.00770241		UBB	-0.533928	0.00632644		ZMYND8	2.83816	zinc finger MYND-type containing 8 : transcription regulator: receptor for activated C-kinase (RACK) protein
PAN3	1.37107	0.00770241		CD99	2.81137	0.00656947
CDKN2D	-0.627573	0.00816631		KLHDC8B	4.54749	0.00656947
KIAA0922	1.10218	0.00816631		ZCCHC8	2.47394	0.00681176
SPEN	2.41577	0.00816631		GLUL	-0.535888	0.00685995
C7orf73	-0.650901	0.00855418		RSRP1	1.9235	0.00691156
AP2B1	-0.926119	0.00867543		EMC3	-0.419989	0.00754657
BEST3	1.02926	0.00867543		BPGM	-0.495458	0.0080233
COPS3	-0.986096	0.00867543		KIAA0922	1.0976	0.0080233
HJURP	1.99663	0.00867543		FAM210B	-0.392452	0.008213
TAPT1	1.45314	0.00867543		RBM38	-0.599942	0.008213
ORMDL3	-0.749385	0.00914265		COPS3	-0.997146	0.00876698
PHIP	1.43129	0.00955979		ESCO2	4.11245	0.00876698
SREBF1	3.03104	0.00987932		BAG1	-0.673148	0.00909889

## Sheet: Female PE vs No
DE genes by EdgeR				DE genes by Deseq2				Shared DE genes (FDR<0.01 in EdgeR and Deseq2)
Gene	edger_logFC	edger_FDR		Gene	deseq2_log2FoldChange	deseq2_padj		Gene	Downregulated in Female PE (FC)	Role
RP11-342M1.3	-6.26915	1.93807e-58		RP11-342M1.3	-6.33817	4.70739e-33		AK1	-1.40888	adenylate kinase 1: Metabolism and homeostasis of cellular adenine nucleotide ratio
MTRNR2L1	6.99621	1.17791e-06		STK11	-1.05824	3.81789e-08		CAMK1D	-2.70918	calcium/calmodulin dependent protein kinase ID
STK11	-1.07699	3.11098e-05		HBM	-0.804214	9.9032e-06		CAPN1	-1.1796	calpain 1: calcium-activated nonlysosomal intracellular cysteine protease
HSPA1A	2.31386	0.000286068		MTRNR2L1	7.19596	0.00167724		CHST11	-1.24294	carbohydrate sulfotransferase 11: on Golgi membrane, catalyzes sulfate to position 4 of GalNAc
HBM	-0.82278	0.00428722		GALNT6	-2.74521	0.00240649		FDFT1	-0.914596	farnesyl-diphosphate farnesyltransferase 1:first specific enzyme in cholesterol biosynthesis
DNAJB1	2.0898	0.00557099		HK1	-0.761508	0.00370182		GALNT6	-2.74371	polypeptide N-acetylgalactosaminyltransferase 6: catalyzes mucin-type O-linked glycosylation in the Golgi apparatus
GALNT6	-2.74371	0.0068937		DNAJB1	2.12032	0.00378105		HBM	-0.82278	hemoglobin subunit mu, could be pseudogen or protein-coding
SNX12	2.31961	0.0142387		SIAH2	-0.548709	0.00378105		HK1	-0.781406	hexokinase 1: phosphorylate glucose to produce glucose-6-phosphate
CAMK1D	-2.70918	0.0242028		CAMK1D	-2.75812	0.0149635		MT-TY	-1.22055	mitochondrially encoded tRNA tyrosine: mitochondrial protein synthesis
CHST11	-1.24294	0.0298111		CHST11	-1.23398	0.0149635		NUCB1	-0.867919	nucleobindin 1: Golgi calcium homeostasis and Ca(2+)-regulated signal transduction (G protein-alpha)
HK1	-0.781406	0.0298111		HSPA1A	2.32958	0.0149635		RP11-342M1.3	-6.26915	lnc-RNA, antisense to ERMAP (Vega database, Ensembl)
MTRNR2L12	-6.99501	0.0298111		SLC7A5	-0.884114	0.0273938		SLC7A5 (LAT1)	-0.90153	solute carrier family 7 member 5: Leucin sensor and amino acid transporter
BGLT3	2.62407	0.0469433		HSPA1B	2.19444	0.0362529		STK11 (LKB1)	-1.07699	serine/threonine kinase 11: serine/threonine kinase upstream AMP kinase, mTOR, and FoxO transcription factors
HSPA1B	2.17629	0.0490056		FDFT1	-0.898248	0.0443544
MLLT3	1.05542	0.0522404		NUCB1	-0.853226	0.0443544		Gene	Upregulated in Female PE (FC)
NUCB1	-0.867919	0.0522404		CAPN1	-1.16252	0.0488973		BGLT3	2.62407	beta globin locus transcript 3 (non-protein coding)
CAPN1	-1.1796	0.0629917		MT-TY	-1.2094	0.0488973		DNAJB1	2.0898	DnaJ heat shock protein family (Hsp40) member B1: a molecular chaperone, promotes protein folding by stimulating the activity of Hsp70 proteins
MT-TY	-1.22055	0.0629917		MLLT3	1.07651	0.0614115		HSPA1B	2.17629	heat shock protein family A (Hsp70) member 1B: mediates the folding of newly translated proteins and stabilizes existing proteins
ID2	2.87868	0.073389		TMEM63B	-0.590367	0.0750621		HSPA1A	2.31386	heat shock protein family A (Hsp70) member 1A: mediates the folding of newly translated proteins and stabilizes existing proteins
FDFT1	-0.914596	0.0779651		AK1	-1.39524	0.0758864		MLLT3	1.05542	MLLT3, super elongation complex subunit:regulates early human erythroid and megakaryocytic cell fate
SLC7A5	-0.90153	0.0803705		BGLT3	2.71964	0.0914793		MTRNR2L1	6.99621	MT-RNR2-like 1: unclear if it is a pseudogene or protein-coding RNA
PPP1R21	2.72304	0.0829901		SRPK1	2.20773	0.0969825		SRPK1	2.14061	SRSF protein kinase 1: regulates constitutive and alternative mRNA splicing (by regulating intracellular localization of splicing factors)
SRPK1	2.14061	0.0829901
AK1	-1.40888	0.0962904
CXXC5	2.11007	0.0962904
TPT1-AS1	-2.19084	0.0962904
